# Supplementary material for: Causal association between mitochondrial genes and colorectal cancer: a multi-omics Mendelian randomization study
Source: Discov Oncol. 2025 Oct 14;16:1864. doi: 10.1007/s12672-025-03699-2 (PMC12521712; doi:10.1007/s12672-025-03699-2)
Supplement: Supplementary file 1 — Additional file 1: Supplementary Table 1 Basic information of some SNPs associated with cis-mQTL and colorectal cancer. Supplementary Table 2 Basic information of some SNPs associated with cis-eQTL and colorectal cancer. Supplementary Table 3 Basic information of some SNPs associated with cis-pQTL and colorectal cancer. Supplementary Table 4 MR results of the association between mitochondrial gene methylation and colorectal cancer. Supplementary Table 5 MR results illustrating the association between mitochondrial gene expression and colorectal cancer. Supplementary Table 6 MR results showing the association between levels of mitochondria-associated proteins and colorectal cancer. Supplementary Table 7 Detailed GO results. Supplementary Table 8 Detailed STRING results. Supplementary Table 9 Detailed genemania-network and genemania-functions. Supplementary Fig. 1 Forest plot of the association between methylation of mitochondrial genes and CRC. Supplementary Fig. 2 Forest map illustrating the association between mitochondrial gene expression and CRC. Supplementary Fig. 3 Forest map illustrating the association between levels of mitochondria-associated proteins and CRC. [file 12672_2025_3699_MOESM1_ESM.zip › 【Supplementary files】/Supplementary Table 1 Basic information of some SNPs associated with cis-mQTL and colorectal cancer.xlsx]

## Sheet: Table2 SNP infomation(mqtl)
SNP	Outcome	CHR	POS	EA/OA	EAF	β*	SE	P	F-statistic	MAF
LBC_BSGS_cg21778268_TXN2
rs28539413	ebi-a-GCST012879	22	36829606	G/A	0.388174	0.0468588	0.0184453	0.0110718	74.3638	0.388174
rs11089788	ebi-a-GCST012879	22	36751101	C/A	0.550223	0.0415716	0.0183381	0.0233932	46.096	0.449777
rs71314991	ebi-a-GCST012879	22	36911298	A/G	0.124589	0.0403374	0.0244966	0.09963	48.451	0.124589
rs9610508	ebi-a-GCST012879	22	36796004	G/A	0.497078	0.0378194	0.0174888	0.0305802	279.266	0.497078
rs2283965	ebi-a-GCST012879	22	36869013	C/T	0.270995	0.0302474	0.0219638	0.168466	328.197	0.270995
rs136204	ebi-a-GCST012879	22	36754161	A/G	0.39886	0.0251007	0.0182588	0.169219	187.687	0.39886
rs136209	ebi-a-GCST012879	22	36757202	T/C	0.0985921	0.0174948	0.0299117	0.558628	63.7479	0.0985921
rs1807555	ebi-a-GCST012879	22	36794567	A/G	0.181755	0.012558	0.0226179	0.578741	139.119	0.181755
rs5756168	ebi-a-GCST012879	22	36774812	C/T	0.107971	0.012058	0.027686	0.663179	69.8706	0.107971
rs8136921	ebi-a-GCST012879	22	36867939	C/T	0.175988	0.00654085	0.0215785	0.7618	72.8471	0.175988
rs74435444	ebi-a-GCST012879	22	36926865	C/T	0.022091	-0.0144049	0.0542411	0.790569	48.4527	0.022091
rs4277619	ebi-a-GCST012879	22	36775751	G/A	0.0985849	-0.0224481	0.0292247	0.442415	79.5607	0.0985849
rs6000301	ebi-a-GCST012879	22	36923861	T/C	0.157588	-0.0228095	0.0221427	0.302956	39.4094	0.157588
rs6000293	ebi-a-GCST012879	22	36923144	C/T	0.327989	-0.0283647	0.020435	0.165124	52.3263	0.327989
rs146532334	ebi-a-GCST012879	22	36903096	T/C	0.0538231	-0.0350811	0.0385931	0.36335	42.6644	0.0538231
rs142830953	ebi-a-GCST012879	22	36868753	A/G	0.0301147	-0.0396418	0.0503308	0.430915	53.0276	0.0301147
rs74435444	finngen_R10_C3_COLORECTAL_EXALLC	22	36530818	C/T	0.0157526	0.0841429	0.0687599	0.221058	48.4527	0.0157526
rs12167049	finngen_R10_C3_COLORECTAL_EXALLC	22	36526832	G/T	0.0324406	0.0669209	0.0498027	0.17904	41.3201	0.0324406
rs136209	finngen_R10_C3_COLORECTAL_EXALLC	22	36361157	T/C	0.1408	0.0416586	0.0256222	0.103976	63.7479	0.1408
rs4277619	finngen_R10_C3_COLORECTAL_EXALLC	22	36379706	G/A	0.115378	0.0319936	0.027711	0.248278	79.5607	0.115378
rs146532334	finngen_R10_C3_COLORECTAL_EXALLC	22	36507049	T/C	0.0415179	0.0283545	0.0440095	0.519394	42.6644	0.0415179
rs9610508	finngen_R10_C3_COLORECTAL_EXALLC	22	36399959	G/A	0.499171	0.0244938	0.0177401	0.167371	279.266	0.499171
rs2283965	finngen_R10_C3_COLORECTAL_EXALLC	22	36472966	C/T	0.251959	0.0239119	0.0205851	0.245393	328.197	0.251959
rs1807555	finngen_R10_C3_COLORECTAL_EXALLC	22	36398522	A/G	0.228862	0.0164722	0.0212789	0.438865	139.119	0.228862
rs136204	finngen_R10_C3_COLORECTAL_EXALLC	22	36358116	A/G	0.351487	0.0142774	0.0186636	0.444278	187.687	0.351487
rs5756168	finngen_R10_C3_COLORECTAL_EXALLC	22	36378767	C/T	0.123643	0.0113935	0.0270463	0.673566	69.8706	0.123643
rs8136921	finngen_R10_C3_COLORECTAL_EXALLC	22	36471892	C/T	0.188697	0.0100215	0.0225944	0.657376	72.8471	0.188697
rs11089788	finngen_R10_C3_COLORECTAL_EXALLC	22	36355056	C/A	0.51399	0.00801219	0.0176845	0.650504	46.096	0.48601
rs142830953	finngen_R10_C3_COLORECTAL_EXALLC	22	36472706	A/G	0.0427191	0.00747046	0.0443973	0.866376	53.0276	0.0427191
rs28539413	finngen_R10_C3_COLORECTAL_EXALLC	22	36433561	G/A	0.380472	0.00540157	0.0182951	0.767805	74.3638	0.380472
rs71314991	finngen_R10_C3_COLORECTAL_EXALLC	22	36515251	A/G	0.105195	0.00133749	0.0289355	0.963132	48.451	0.105195
rs6000293	finngen_R10_C3_COLORECTAL_EXALLC	22	36527097	C/T	0.275645	-0.00894258	0.0198092	0.651676	52.3263	0.275645
rs6000301	finngen_R10_C3_COLORECTAL_EXALLC	22	36527814	T/C	0.173502	-0.0205201	0.023387	0.380262	39.4094	0.173502
LBC_BSGS_cg15095922_NDUFS6
rs66986057	ebi-a-GCST012879	5	1765331	T/C	0.0875724	0.0169989	0.0289675	0.55732	57.6236	0.0875724
rs2172532	ebi-a-GCST012879	5	1772615	A/G	0.31132	0.0148223	0.0181987	0.415374	109.278	0.31132
rs931510	ebi-a-GCST012879	5	1859083	A/G	0.266155	0.00758709	0.0194481	0.696448	36.7015	0.266155
rs6555014	ebi-a-GCST012879	5	1836906	G/T	0.230213	-0.00203052	0.0202551	0.920148	145.723	0.230213
rs72704473	ebi-a-GCST012879	5	1811539	T/C	0.0817322	-0.00380669	0.0325446	0.906885	96.7793	0.0817322
rs9312959	ebi-a-GCST012879	5	1877008	A/G	0.243815	-0.00771229	0.0200136	0.699976	30.4794	0.243815
rs3776143	ebi-a-GCST012879	5	1808976	A/G	0.200169	-0.0161613	0.0249003	0.516313	117.448	0.200169
rs10045048	ebi-a-GCST012879	5	1773209	A/G	0.0259541	-0.0183741	0.0494704	0.710328	30.8918	0.0259541
rs1008708	ebi-a-GCST012879	5	1777233	A/G	0.0429738	-0.0374765	0.038978	0.336312	54.5522	0.0429738
rs10045048	finngen_R10_C3_COLORECTAL_EXALLC	5	1773094	A/G	0.00849815	0.0826301	0.0943349	0.381072	30.8918	0.00849815
rs3776143	finngen_R10_C3_COLORECTAL_EXALLC	5	1808862	A/G	0.106152	0.0810412	0.0281616	0.00400553	117.448	0.106152
rs1008708	finngen_R10_C3_COLORECTAL_EXALLC	5	1777118	A/G	0.0428059	0.0450158	0.0437692	0.303724	54.5522	0.0428059
rs931510	finngen_R10_C3_COLORECTAL_EXALLC	5	1858969	A/G	0.23377	0.0354702	0.020772	0.0877102	36.7015	0.23377
rs72704473	finngen_R10_C3_COLORECTAL_EXALLC	5	1811425	T/C	0.127604	0.0116049	0.0265008	0.661455	96.7793	0.127604
rs2172532	finngen_R10_C3_COLORECTAL_EXALLC	5	1772500	A/G	0.406761	-0.0082446	0.0180824	0.648428	109.278	0.406761
rs9312959	finngen_R10_C3_COLORECTAL_EXALLC	5	1876894	A/G	0.224531	-0.0106452	0.0212239	0.615972	30.4794	0.224531
rs6555014	finngen_R10_C3_COLORECTAL_EXALLC	5	1836792	G/T	0.252207	-0.023674	0.0204765	0.247618	145.723	0.252207
rs66986057	finngen_R10_C3_COLORECTAL_EXALLC	5	1765216	T/C	0.0913975	-0.0698003	0.0308048	0.0234585	57.6236	0.0913975
LBC_BSGS_cg07598021_GRPEL2
rs13164030	ebi-a-GCST012879	5	148764658	G/T	0.477289	0.00130292	0.0171861	0.939568	107.094	0.477289
rs13164030	finngen_R10_C3_COLORECTAL_EXALLC	5	149385095	G/T	0.524438	0.00769099	0.0176963	0.663845	107.094	0.475562
LBC_BSGS_cg15752292_TIMM50
rs147062575	ebi-a-GCST012879	19	39945938	G/A	0.0441503	0.0322373	0.0412785	0.434818	49.6832	0.0441503
rs147791012	ebi-a-GCST012879	19	40037440	A/G	0.00982751	0.016771	0.0893188	0.85106	35.0631	0.00982751
rs56346609	ebi-a-GCST012879	19	39920920	C/A	0.149289	0.00328365	0.0238635	0.890555	518.62	0.149289
rs31725	ebi-a-GCST012879	19	39914308	T/C	0.478348	0.00178547	0.0170961	0.916822	44.3958	0.478348
rs12461523	ebi-a-GCST012879	19	40008220	C/A	0.305181	-0.00401976	0.0186501	0.82935	38.1751	0.305181
rs73037271	ebi-a-GCST012879	19	40011857	G/T	0.106156	-0.00612976	0.0271983	0.821689	112.264	0.106156
rs1865094	ebi-a-GCST012879	19	39976969	C/T	0.385844	-0.00757791	0.0177808	0.669973	107.694	0.385844
rs55876035	ebi-a-GCST012879	19	40017856	T/C	0.338916	-0.0137762	0.0176473	0.435012	31.0432	0.338916
rs74660705	ebi-a-GCST012879	19	39943449	A/G	0.0647718	-0.0218743	0.0377651	0.562441	116.436	0.0647718
rs2004268	ebi-a-GCST012879	19	40047331	G/T	0.0422123	-0.024658	0.0443255	0.57801	51.3452	0.0422123
rs74660705	finngen_R10_C3_COLORECTAL_EXALLC	19	39452809	A/G	0.0307377	0.0630134	0.052161	0.227026	116.436	0.0307377
rs55876035	finngen_R10_C3_COLORECTAL_EXALLC	19	39527216	T/C	0.500512	0.0242466	0.0176685	0.169969	31.0432	0.499488
rs147062575	finngen_R10_C3_COLORECTAL_EXALLC	19	39455298	G/A	0.056305	0.020603	0.0378118	0.585833	49.6832	0.056305
rs1865094	finngen_R10_C3_COLORECTAL_EXALLC	19	39486329	C/T	0.460074	0.0184501	0.0177345	0.298177	107.694	0.460074
rs73037271	finngen_R10_C3_COLORECTAL_EXALLC	19	39521217	G/T	0.120157	0.0166988	0.0271655	0.538751	112.264	0.120157
rs31725	finngen_R10_C3_COLORECTAL_EXALLC	19	39423668	T/C	0.521189	0.0041975	0.0178263	0.813847	44.3958	0.478811
rs2004268	finngen_R10_C3_COLORECTAL_EXALLC	19	39556691	G/T	0.0777792	-0.0100772	0.0334843	0.763451	51.3452	0.0777792
rs12461523	finngen_R10_C3_COLORECTAL_EXALLC	19	39517580	C/A	0.330836	-0.0466149	0.0189357	0.0138258	38.1751	0.330836
rs147791012	finngen_R10_C3_COLORECTAL_EXALLC	19	39546800	A/G	0.0037426	-0.187445	0.146456	0.200589	35.0631	0.0037426
LBC_BSGS_cg08808571_QDPR
rs62295122	ebi-a-GCST012879	4	17538114	A/G	0.0362686	0.0334664	0.043937	0.446246	94.6927	0.0362686
rs34311884	ebi-a-GCST012879	4	17510707	A/G	0.0942973	0.0230409	0.0283027	0.415595	95.2764	0.0942973
rs1411985	ebi-a-GCST012879	4	17512147	C/T	0.365292	0.0220323	0.01782	0.216316	84.1587	0.365292
rs67076516	ebi-a-GCST012879	4	17468004	G/A	0.14033	0.0218142	0.0233232	0.349634	99.6469	0.14033
rs2109520	ebi-a-GCST012879	4	17550349	C/T	0.357385	0.0156176	0.0179507	0.384287	43.8942	0.357385
rs744731	ebi-a-GCST012879	4	17492843	C/T	0.2609	0.014675	0.0193425	0.448035	37.4389	0.2609
rs1551092	ebi-a-GCST012879	4	17517861	A/G	0.407427	0.0140184	0.0174246	0.421099	161.526	0.407427
rs62295063	ebi-a-GCST012879	4	17487566	A/G	0.255379	0.0138205	0.0185772	0.456907	284.37	0.255379
rs10020740	ebi-a-GCST012879	4	17515688	C/T	0.238713	0.0112853	0.019572	0.564205	576.497	0.238713
rs28414923	ebi-a-GCST012879	4	17467219	T/C	0.202784	0.00385133	0.0219443	0.860683	38.8237	0.202784
rs2518637	ebi-a-GCST012879	4	17470326	G/A	0.5433	-0.000134427	0.0170476	0.993708	78.7632	0.4567
rs116820040	ebi-a-GCST012879	4	17565473	A/C	0.0162959	-0.00501706	0.0665767	0.93993	61.1681	0.0162959
rs73232831	ebi-a-GCST012879	4	17413426	G/A	0.047726	-0.00665458	0.0394187	0.86594	52.5321	0.047726
rs74330559	ebi-a-GCST012879	4	17549798	A/C	0.0153128	-0.0100014	0.0763449	0.895773	33.1004	0.0153128
rs2518642	ebi-a-GCST012879	4	17467493	T/C	0.252086	-0.0201099	0.0208169	0.334023	48.8542	0.252086
rs13148153	ebi-a-GCST012879	4	17517558	T/C	0.133431	-0.0219188	0.0244468	0.369937	32.6345	0.133431
rs4698189	ebi-a-GCST012879	4	17519648	T/C	0.272246	-0.0266514	0.0199973	0.182615	57.9991	0.272246
rs3733575	ebi-a-GCST012879	4	17511242	C/T	0.478603	-0.0358997	0.017216	0.0370459	125.1	0.478603
rs115158534	ebi-a-GCST012879	4	17410789	C/T	0.0108673	-0.0714486	0.0837531	0.393612	30.9998	0.0108673
rs13148153	finngen_R10_C3_COLORECTAL_EXALLC	4	17515935	T/C	0.13603	0.0606247	0.0257996	0.0187824	32.6345	0.13603
rs1551092	finngen_R10_C3_COLORECTAL_EXALLC	4	17516238	A/G	0.46529	0.0378475	0.0177112	0.0326047	161.526	0.46529
rs62295122	finngen_R10_C3_COLORECTAL_EXALLC	4	17536491	A/G	0.0417614	0.0277506	0.045057	0.53796	94.6927	0.0417614
rs2518642	finngen_R10_C3_COLORECTAL_EXALLC	4	17465870	T/C	0.319763	0.0155232	0.0190718	0.415685	48.8542	0.319763
rs1411985	finngen_R10_C3_COLORECTAL_EXALLC	4	17510524	C/T	0.412514	0.00909109	0.0179885	0.61329	84.1587	0.412514
rs3733575	finngen_R10_C3_COLORECTAL_EXALLC	4	17509619	C/T	0.42949	0.00788397	0.017896	0.659543	125.1	0.42949
rs62295063	finngen_R10_C3_COLORECTAL_EXALLC	4	17485943	A/G	0.261328	0.00366839	0.0201082	0.855243	284.37	0.261328
rs2518637	finngen_R10_C3_COLORECTAL_EXALLC	4	17468703	G/A	0.484039	0.00257382	0.0177303	0.88458	78.7632	0.484039
rs2109520	finngen_R10_C3_COLORECTAL_EXALLC	4	17548726	C/T	0.385737	-0.00218685	0.0182317	0.904525	43.8942	0.385737
rs744731	finngen_R10_C3_COLORECTAL_EXALLC	4	17491220	C/T	0.312567	-0.00630342	0.019098	0.741358	37.4389	0.312567
rs67076516	finngen_R10_C3_COLORECTAL_EXALLC	4	17466381	G/A	0.104446	-0.00742969	0.0291714	0.798962	99.6469	0.104446
rs73232831	finngen_R10_C3_COLORECTAL_EXALLC	4	17411803	G/A	0.0348695	-0.0158008	0.0473609	0.738662	52.5321	0.0348695
rs74330559	finngen_R10_C3_COLORECTAL_EXALLC	4	17548175	A/C	0.00900092	-0.0174876	0.0926444	0.85028	33.1004	0.00900092
rs10020740	finngen_R10_C3_COLORECTAL_EXALLC	4	17514065	C/T	0.218618	-0.0178746	0.0213959	0.40348	576.497	0.218618
rs28414923	finngen_R10_C3_COLORECTAL_EXALLC	4	17465596	T/C	0.26731	-0.02354	0.0200002	0.239202	38.8237	0.26731
rs34311884	finngen_R10_C3_COLORECTAL_EXALLC	4	17509084	A/G	0.122766	-0.026158	0.0272669	0.337392	95.2764	0.122766
rs4698189	finngen_R10_C3_COLORECTAL_EXALLC	4	17518025	T/C	0.23743	-0.0319677	0.0207226	0.122915	57.9991	0.23743
rs116820040	finngen_R10_C3_COLORECTAL_EXALLC	4	17563850	A/C	0.0136897	-0.046685	0.0748273	0.532691	61.1681	0.0136897
rs115158534	finngen_R10_C3_COLORECTAL_EXALLC	4	17409166	C/T	0.0116315	-0.101124	0.0806505	0.209896	30.9998	0.0116315
LBC_BSGS_cg26689483_QDPR
rs34870485	ebi-a-GCST012879	4	17544637	T/C	0.103496	0.0519275	0.0277856	0.061641	35.567	0.103496
rs62295122	ebi-a-GCST012879	4	17538114	A/G	0.0362686	0.0334664	0.043937	0.446246	153.736	0.0362686
rs74468815	ebi-a-GCST012879	4	17420951	G/A	0.194434	0.0328207	0.0228131	0.150242	34.2741	0.194434
rs34311884	ebi-a-GCST012879	4	17510707	A/G	0.0942973	0.0230409	0.0283027	0.415595	179.469	0.0942973
rs1411985	ebi-a-GCST012879	4	17512147	C/T	0.365292	0.0220323	0.01782	0.216316	150.634	0.365292
rs67076516	ebi-a-GCST012879	4	17468004	G/A	0.14033	0.0218142	0.0233232	0.349634	211.683	0.14033
rs2109520	ebi-a-GCST012879	4	17550349	C/T	0.357385	0.0156176	0.0179507	0.384287	91.9558	0.357385
rs744731	ebi-a-GCST012879	4	17492843	C/T	0.2609	0.014675	0.0193425	0.448035	95.5344	0.2609
rs1551092	ebi-a-GCST012879	4	17517861	A/G	0.407427	0.0140184	0.0174246	0.421099	332.083	0.407427
rs62295063	ebi-a-GCST012879	4	17487566	A/G	0.255379	0.0138205	0.0185772	0.456907	615.935	0.255379
rs10020740	ebi-a-GCST012879	4	17515688	C/T	0.238713	0.0112853	0.019572	0.564205	1359.74	0.238713
rs6829706	ebi-a-GCST012879	4	17466362	G/A	0.424828	0.00398899	0.0181541	0.826082	36.7214	0.424828
rs28414923	ebi-a-GCST012879	4	17467219	T/C	0.202784	0.00385133	0.0219443	0.860683	95.0206	0.202784
rs2518637	ebi-a-GCST012879	4	17470326	G/A	0.5433	-0.000134427	0.0170476	0.993708	139.068	0.4567
rs116820040	ebi-a-GCST012879	4	17565473	A/C	0.0162959	-0.00501706	0.0665767	0.93993	58.1693	0.0162959
rs73232831	ebi-a-GCST012879	4	17413426	G/A	0.047726	-0.00665458	0.0394187	0.86594	103.252	0.047726
rs74330559	ebi-a-GCST012879	4	17549798	A/C	0.0153128	-0.0100014	0.0763449	0.895773	87.439	0.0153128
rs2518642	ebi-a-GCST012879	4	17467493	T/C	0.252086	-0.0201099	0.0208169	0.334023	85.3749	0.252086
rs13148153	ebi-a-GCST012879	4	17517558	T/C	0.133431	-0.0219188	0.0244468	0.369937	54.7321	0.133431
rs4698189	ebi-a-GCST012879	4	17519648	T/C	0.272246	-0.0266514	0.0199973	0.182615	140.459	0.272246
rs3733575	ebi-a-GCST012879	4	17511242	C/T	0.478603	-0.0358997	0.017216	0.0370459	206.927	0.478603
rs73233430	ebi-a-GCST012879	4	17557321	C/T	0.221101	-0.041635	0.0212117	0.0496649	40.615	0.221101
rs115158534	ebi-a-GCST012879	4	17410789	C/T	0.0108673	-0.0714486	0.0837531	0.393612	40.4743	0.0108673
rs13148153	finngen_R10_C3_COLORECTAL_EXALLC	4	17515935	T/C	0.13603	0.0606247	0.0257996	0.0187824	54.7321	0.13603
rs1551092	finngen_R10_C3_COLORECTAL_EXALLC	4	17516238	A/G	0.46529	0.0378475	0.0177112	0.0326047	332.083	0.46529
rs62295122	finngen_R10_C3_COLORECTAL_EXALLC	4	17536491	A/G	0.0417614	0.0277506	0.045057	0.53796	153.736	0.0417614
rs2518642	finngen_R10_C3_COLORECTAL_EXALLC	4	17465870	T/C	0.319763	0.0155232	0.0190718	0.415685	85.3749	0.319763
rs74468815	finngen_R10_C3_COLORECTAL_EXALLC	4	17419328	G/A	0.127205	0.0153007	0.027005	0.570995	34.2741	0.127205
rs1411985	finngen_R10_C3_COLORECTAL_EXALLC	4	17510524	C/T	0.412514	0.00909109	0.0179885	0.61329	150.634	0.412514
rs3733575	finngen_R10_C3_COLORECTAL_EXALLC	4	17509619	C/T	0.42949	0.00788397	0.017896	0.659543	206.927	0.42949
rs62295063	finngen_R10_C3_COLORECTAL_EXALLC	4	17485943	A/G	0.261328	0.00366839	0.0201082	0.855243	615.935	0.261328
rs2518637	finngen_R10_C3_COLORECTAL_EXALLC	4	17468703	G/A	0.484039	0.00257382	0.0177303	0.88458	139.068	0.484039
rs2109520	finngen_R10_C3_COLORECTAL_EXALLC	4	17548726	C/T	0.385737	-0.00218685	0.0182317	0.904525	91.9558	0.385737
rs744731	finngen_R10_C3_COLORECTAL_EXALLC	4	17491220	C/T	0.312567	-0.00630342	0.019098	0.741358	95.5344	0.312567
rs67076516	finngen_R10_C3_COLORECTAL_EXALLC	4	17466381	G/A	0.104446	-0.00742969	0.0291714	0.798962	211.683	0.104446
rs6829706	finngen_R10_C3_COLORECTAL_EXALLC	4	17464739	G/A	0.427254	-0.00987254	0.0181229	0.585922	36.7214	0.427254
rs73233430	finngen_R10_C3_COLORECTAL_EXALLC	4	17555698	C/T	0.215833	-0.0148139	0.021541	0.491637	40.615	0.215833
rs73232831	finngen_R10_C3_COLORECTAL_EXALLC	4	17411803	G/A	0.0348695	-0.0158008	0.0473609	0.738662	103.252	0.0348695
rs34870485	finngen_R10_C3_COLORECTAL_EXALLC	4	17543014	T/C	0.131639	-0.0172324	0.0265356	0.516075	35.567	0.131639
rs74330559	finngen_R10_C3_COLORECTAL_EXALLC	4	17548175	A/C	0.00900092	-0.0174876	0.0926444	0.85028	87.439	0.00900092
rs10020740	finngen_R10_C3_COLORECTAL_EXALLC	4	17514065	C/T	0.218618	-0.0178746	0.0213959	0.40348	1359.74	0.218618
rs28414923	finngen_R10_C3_COLORECTAL_EXALLC	4	17465596	T/C	0.26731	-0.02354	0.0200002	0.239202	95.0206	0.26731
rs34311884	finngen_R10_C3_COLORECTAL_EXALLC	4	17509084	A/G	0.122766	-0.026158	0.0272669	0.337392	179.469	0.122766
rs4698189	finngen_R10_C3_COLORECTAL_EXALLC	4	17518025	T/C	0.23743	-0.0319677	0.0207226	0.122915	140.459	0.23743
rs116820040	finngen_R10_C3_COLORECTAL_EXALLC	4	17563850	A/C	0.0136897	-0.046685	0.0748273	0.532691	58.1693	0.0136897
rs115158534	finngen_R10_C3_COLORECTAL_EXALLC	4	17409166	C/T	0.0116315	-0.101124	0.0806505	0.209896	40.4743	0.0116315
LBC_BSGS_cg18702104_QDPR
rs55756812	ebi-a-GCST012879	4	17439211	A/G	0.0228547	0.0484494	0.0553256	0.381186	37.5102	0.0228547
rs2079894	ebi-a-GCST012879	4	17553843	G/A	0.482236	0.033084	0.0176028	0.0601811	109.161	0.482236
rs74468815	ebi-a-GCST012879	4	17420951	G/A	0.194434	0.0328207	0.0228131	0.150242	45.9174	0.194434
rs34311884	ebi-a-GCST012879	4	17510707	A/G	0.0942973	0.0230409	0.0283027	0.415595	53.5517	0.0942973
rs1411985	ebi-a-GCST012879	4	17512147	C/T	0.365292	0.0220323	0.01782	0.216316	111.858	0.365292
rs67076516	ebi-a-GCST012879	4	17468004	G/A	0.14033	0.0218142	0.0233232	0.349634	71.1433	0.14033
rs116188448	ebi-a-GCST012879	4	17417415	G/A	0.0293839	0.0212539	0.0499641	0.670556	34.3024	0.0293839
rs73232816	ebi-a-GCST012879	4	17374779	C/T	0.0861422	0.016251	0.030647	0.59593	41.9605	0.0861422
rs2109520	ebi-a-GCST012879	4	17550349	C/T	0.357385	0.0156176	0.0179507	0.384287	65.8875	0.357385
rs744731	ebi-a-GCST012879	4	17492843	C/T	0.2609	0.014675	0.0193425	0.448035	152.033	0.2609
rs62295063	ebi-a-GCST012879	4	17487566	A/G	0.255379	0.0138205	0.0185772	0.456907	191.658	0.255379
rs10020740	ebi-a-GCST012879	4	17515688	C/T	0.238713	0.0112853	0.019572	0.564205	67.4972	0.238713
rs6829706	ebi-a-GCST012879	4	17466362	G/A	0.424828	0.00398899	0.0181541	0.826082	235.82	0.424828
rs28414923	ebi-a-GCST012879	4	17467219	T/C	0.202784	0.00385133	0.0219443	0.860683	78.2418	0.202784
rs2518637	ebi-a-GCST012879	4	17470326	G/A	0.5433	-0.000134427	0.0170476	0.993708	283.238	0.4567
rs2518642	ebi-a-GCST012879	4	17467493	T/C	0.252086	-0.0201099	0.0208169	0.334023	30.258	0.252086
rs13148153	ebi-a-GCST012879	4	17517558	T/C	0.133431	-0.0219188	0.0244468	0.369937	98.766	0.133431
rs7681641	ebi-a-GCST012879	4	17431869	C/A	0.282834	-0.0233396	0.0188404	0.215418	31.1	0.282834
rs4698189	ebi-a-GCST012879	4	17519648	T/C	0.272246	-0.0266514	0.0199973	0.182615	177.872	0.272246
rs13122974	ebi-a-GCST012879	4	17481153	C/T	0.233888	-0.0267537	0.0222583	0.229376	199.086	0.233888
rs13112606	ebi-a-GCST012879	4	17468047	G/A	0.221261	-0.0277891	0.0202097	0.16912	396.828	0.221261
rs2518621	ebi-a-GCST012879	4	17541315	A/G	0.248028	-0.0354487	0.0195037	0.0691353	49.6655	0.248028
rs3733575	ebi-a-GCST012879	4	17511242	C/T	0.478603	-0.0358997	0.017216	0.0370459	286.701	0.478603
rs73233430	ebi-a-GCST012879	4	17557321	C/T	0.221101	-0.041635	0.0212117	0.0496649	46.5346	0.221101
rs73232808	ebi-a-GCST012879	4	17361255	T/C	0.0343521	-0.0855609	0.0475663	0.0720543	29.8595	0.0343521
rs13148153	finngen_R10_C3_COLORECTAL_EXALLC	4	17515935	T/C	0.13603	0.0606247	0.0257996	0.0187824	98.766	0.13603
rs73232808	finngen_R10_C3_COLORECTAL_EXALLC	4	17359632	T/C	0.031371	0.0398694	0.0508725	0.43321	29.8595	0.031371
rs55756812	finngen_R10_C3_COLORECTAL_EXALLC	4	17437588	A/G	0.0222473	0.03807	0.0616884	0.537147	37.5102	0.0222473
rs13122974	finngen_R10_C3_COLORECTAL_EXALLC	4	17479530	C/T	0.208383	0.0359039	0.0219204	0.101438	199.086	0.208383
rs116188448	finngen_R10_C3_COLORECTAL_EXALLC	4	17415792	G/A	0.0264578	0.0241459	0.0550201	0.660766	34.3024	0.0264578
rs4698584	finngen_R10_C3_COLORECTAL_EXALLC	4	17437476	T/G	0.474071	0.0172918	0.0177309	0.329446	48.8418	0.474071
rs2518642	finngen_R10_C3_COLORECTAL_EXALLC	4	17465870	T/C	0.319763	0.0155232	0.0190718	0.415685	30.258	0.319763
rs74468815	finngen_R10_C3_COLORECTAL_EXALLC	4	17419328	G/A	0.127205	0.0153007	0.027005	0.570995	45.9174	0.127205
rs2518621	finngen_R10_C3_COLORECTAL_EXALLC	4	17539692	A/G	0.252154	0.0108541	0.0203724	0.594183	49.6655	0.252154
rs1411985	finngen_R10_C3_COLORECTAL_EXALLC	4	17510524	C/T	0.412514	0.00909109	0.0179885	0.61329	111.858	0.412514
rs3733575	finngen_R10_C3_COLORECTAL_EXALLC	4	17509619	C/T	0.42949	0.00788397	0.017896	0.659543	286.701	0.42949
rs7681641	finngen_R10_C3_COLORECTAL_EXALLC	4	17430246	C/A	0.308115	0.00398332	0.0191303	0.835057	31.1	0.308115
rs62295063	finngen_R10_C3_COLORECTAL_EXALLC	4	17485943	A/G	0.261328	0.00366839	0.0201082	0.855243	191.658	0.261328
rs2518637	finngen_R10_C3_COLORECTAL_EXALLC	4	17468703	G/A	0.484039	0.00257382	0.0177303	0.88458	283.238	0.484039
rs2079894	finngen_R10_C3_COLORECTAL_EXALLC	4	17552220	G/A	0.517948	0.000203936	0.0176791	0.990796	109.161	0.482052
rs2109520	finngen_R10_C3_COLORECTAL_EXALLC	4	17548726	C/T	0.385737	-0.00218685	0.0182317	0.904525	65.8875	0.385737
rs744731	finngen_R10_C3_COLORECTAL_EXALLC	4	17491220	C/T	0.312567	-0.00630342	0.019098	0.741358	152.033	0.312567
rs67076516	finngen_R10_C3_COLORECTAL_EXALLC	4	17466381	G/A	0.104446	-0.00742969	0.0291714	0.798962	71.1433	0.104446
rs6829706	finngen_R10_C3_COLORECTAL_EXALLC	4	17464739	G/A	0.427254	-0.00987254	0.0181229	0.585922	235.82	0.427254
rs73233430	finngen_R10_C3_COLORECTAL_EXALLC	4	17555698	C/T	0.215833	-0.0148139	0.021541	0.491637	46.5346	0.215833
rs10020740	finngen_R10_C3_COLORECTAL_EXALLC	4	17514065	C/T	0.218618	-0.0178746	0.0213959	0.40348	67.4972	0.218618
rs28414923	finngen_R10_C3_COLORECTAL_EXALLC	4	17465596	T/C	0.26731	-0.02354	0.0200002	0.239202	78.2418	0.26731
rs73232816	finngen_R10_C3_COLORECTAL_EXALLC	4	17373156	C/T	0.0640849	-0.0249446	0.0365061	0.494418	41.9605	0.0640849
rs34311884	finngen_R10_C3_COLORECTAL_EXALLC	4	17509084	A/G	0.122766	-0.026158	0.0272669	0.337392	53.5517	0.122766
rs4698189	finngen_R10_C3_COLORECTAL_EXALLC	4	17518025	T/C	0.23743	-0.0319677	0.0207226	0.122915	177.872	0.23743
LBC_BSGS_cg27112742_ACSL1
rs72707731	ebi-a-GCST012879	4	185681753	C/T	0.0661802	0.0306701	0.0336218	0.361659	62.5551	0.0661802
rs2141258	ebi-a-GCST012879	4	185609576	T/G	0.135712	0.0220792	0.0234559	0.346549	43.5197	0.135712
rs12513060	ebi-a-GCST012879	4	185576718	A/C	0.0476816	0.0175135	0.0389607	0.653058	31.5007	0.0476816
rs113521945	ebi-a-GCST012879	4	185698445	G/A	0.0793226	0.0149236	0.0304738	0.624333	67.3679	0.0793226
rs72695682	ebi-a-GCST012879	4	185733970	T/C	0.0498332	0.0123063	0.0395156	0.755475	34.2293	0.0498332
rs10022018	ebi-a-GCST012879	4	185713568	G/A	0.46634	0.00261528	0.0176794	0.8824	31.1172	0.46634
rs72695682	finngen_R10_C3_COLORECTAL_EXALLC	4	184812816	T/C	0.0240255	0.16971	0.0557273	0.00232402	34.2293	0.0240255
rs72707731	finngen_R10_C3_COLORECTAL_EXALLC	4	184760599	C/T	0.0440925	0.099055	0.0430582	0.0214205	62.5551	0.0440925
rs2141258	finngen_R10_C3_COLORECTAL_EXALLC	4	184688422	T/G	0.149697	0.0552514	0.0248661	0.0262863	43.5197	0.149697
rs113521945	finngen_R10_C3_COLORECTAL_EXALLC	4	184777291	G/A	0.134934	0.0393296	0.0262134	0.133521	67.3679	0.134934
rs12513060	finngen_R10_C3_COLORECTAL_EXALLC	4	184655564	A/C	0.0952779	0.031921	0.0306278	0.297309	31.5007	0.0952779
rs10022018	finngen_R10_C3_COLORECTAL_EXALLC	4	184792414	G/A	0.528801	0.0274956	0.0176775	0.119851	31.1172	0.471199
LBC_BSGS_cg01899937_ACSL1
rs6552828	ebi-a-GCST012879	4	185725416	A/G	0.436468	0.00821366	0.0173192	0.635321	72.4097	0.436468
rs10022018	ebi-a-GCST012879	4	185713568	G/A	0.46634	0.00261528	0.0176794	0.8824	40.0828	0.46634
rs58825159	ebi-a-GCST012879	4	185672945	G/A	0.260703	-0.0136552	0.0197747	0.489854	36.8269	0.260703
rs10022018	finngen_R10_C3_COLORECTAL_EXALLC	4	184792414	G/A	0.528801	0.0274956	0.0176775	0.119851	40.0828	0.471199
rs58825159	finngen_R10_C3_COLORECTAL_EXALLC	4	184751791	G/A	0.178393	0.0144462	0.0231754	0.533059	36.8269	0.178393
rs6552828	finngen_R10_C3_COLORECTAL_EXALLC	4	184804262	A/G	0.38389	-0.00749062	0.0182712	0.681828	72.4097	0.38389
LBC_BSGS_cg14918927_ALDH1L2
rs12372293	ebi-a-GCST012879	12	105456866	A/G	0.127189	0.0107904	0.0259388	0.677414	63.2827	0.127189
rs34189496	ebi-a-GCST012879	12	105724899	C/T	0.194867	-0.0178327	0.0205111	0.384618	30.9997	0.194867
rs10778376	ebi-a-GCST012879	12	105661476	T/G	0.297905	-0.0193541	0.0183747	0.292203	130.546	0.297905
rs11112451	ebi-a-GCST012879	12	105688430	G/A	0.163661	-0.0216713	0.0215278	0.314094	68.64	0.163661
rs1196845	ebi-a-GCST012879	12	105499040	G/A	0.369447	-0.0225696	0.0176718	0.201546	97.8519	0.369447
rs4356312	ebi-a-GCST012879	12	105450773	T/C	0.14557	-0.0236549	0.0237153	0.318545	212.092	0.14557
rs61940663	ebi-a-GCST012879	12	105545474	T/G	0.0208357	-0.0459295	0.0608355	0.450262	37.9746	0.0208357
rs34189496	finngen_R10_C3_COLORECTAL_EXALLC	12	105331121	C/T	0.249284	0.0228513	0.020409	0.262855	30.9997	0.249284
rs10778376	finngen_R10_C3_COLORECTAL_EXALLC	12	105267698	T/G	0.322345	-0.00395843	0.0188564	0.833726	130.546	0.322345
rs12372293	finngen_R10_C3_COLORECTAL_EXALLC	12	105063088	A/G	0.121721	-0.0141492	0.0270917	0.601483	63.2827	0.121721
rs61940663	finngen_R10_C3_COLORECTAL_EXALLC	12	105151696	T/G	0.0254896	-0.0201607	0.0559443	0.71857	37.9746	0.0254896
rs4356312	finngen_R10_C3_COLORECTAL_EXALLC	12	105056995	T/C	0.18393	-0.0281439	0.0226937	0.214916	212.092	0.18393
rs1196845	finngen_R10_C3_COLORECTAL_EXALLC	12	105105262	G/A	0.346941	-0.0290612	0.0185601	0.117398	97.8519	0.346941
rs11112451	finngen_R10_C3_COLORECTAL_EXALLC	12	105294652	G/A	0.144611	-0.0446517	0.0250021	0.0741123	68.64	0.144611
LBC_BSGS_cg02503808_GRPEL1
rs6842659	ebi-a-GCST012879	4	7045657	A/C	0.333718	0.0545813	0.0196302	0.00542788	49.7794	0.333718
rs4432749	ebi-a-GCST012879	4	6913707	G/A	0.508784	0.0336861	0.0178757	0.0595018	53.5961	0.491216
rs11931598	ebi-a-GCST012879	4	7047102	T/C	0.482139	0.000822167	0.0177511	0.963058	71.6118	0.482139
rs67092773	ebi-a-GCST012879	4	7037846	T/C	0.125457	-0.00642349	0.0292796	0.82635	71.6315	0.125457
rs6836129	ebi-a-GCST012879	4	7063524	G/T	0.261384	-0.0105905	0.0209337	0.612923	107.331	0.261384
rs11723716	ebi-a-GCST012879	4	6941858	C/A	0.215874	-0.0168086	0.0204195	0.410414	58.8412	0.215874
rs6823154	ebi-a-GCST012879	4	7078145	C/T	0.27072	-0.038205	0.0198439	0.0541951	210.118	0.27072
rs10024037	ebi-a-GCST012879	4	7122125	G/T	0.223602	-0.0501098	0.0223615	0.0250328	43.6849	0.223602
rs62291199	ebi-a-GCST012879	4	7116330	A/G	0.106458	-0.0544959	0.0269861	0.043445	31.5308	0.106458
rs6842659	finngen_R10_C3_COLORECTAL_EXALLC	4	7043930	A/C	0.313889	0.0268483	0.0190978	0.159773	49.7794	0.313889
rs4432749	finngen_R10_C3_COLORECTAL_EXALLC	4	6911980	G/A	0.490558	0.0219497	0.0178872	0.219779	53.5961	0.490558
rs6836129	finngen_R10_C3_COLORECTAL_EXALLC	4	7061797	G/T	0.251232	0.0102967	0.020399	0.613727	107.331	0.251232
rs62291199	finngen_R10_C3_COLORECTAL_EXALLC	4	7114603	A/G	0.100825	0.0045465	0.0294287	0.877222	31.5308	0.100825
rs6823154	finngen_R10_C3_COLORECTAL_EXALLC	4	7076418	C/T	0.256498	-0.00351551	0.0202801	0.862378	210.118	0.256498
rs10024037	finngen_R10_C3_COLORECTAL_EXALLC	4	7120398	G/T	0.236871	-0.00403585	0.0208121	0.84624	43.6849	0.236871
rs11723716	finngen_R10_C3_COLORECTAL_EXALLC	4	6940131	C/A	0.269881	-0.0192033	0.0199724	0.336306	58.8412	0.269881
rs11931598	finngen_R10_C3_COLORECTAL_EXALLC	4	7045375	T/C	0.466483	-0.0209179	0.0177411	0.238371	71.6118	0.466483
rs67092773	finngen_R10_C3_COLORECTAL_EXALLC	4	7036119	T/C	0.158348	-0.0325607	0.0241911	0.178309	71.6315	0.158348
LBC_BSGS_cg06697600_GRPEL1
rs6842659	ebi-a-GCST012879	4	7045657	A/C	0.333718	0.0545813	0.0196302	0.00542788	41.2124	0.333718
rs7693619	ebi-a-GCST012879	4	7123093	T/G	0.426596	0.0415121	0.0177182	0.0191346	31.45	0.426596
rs67386718	ebi-a-GCST012879	4	6927856	C/T	0.0799336	0.035014	0.0315184	0.266609	40.2781	0.0799336
rs4432749	ebi-a-GCST012879	4	6913707	G/A	0.508784	0.0336861	0.0178757	0.0595018	51.4472	0.491216
rs11931598	ebi-a-GCST012879	4	7047102	T/C	0.482139	0.000822167	0.0177511	0.963058	62.1517	0.482139
rs13118486	ebi-a-GCST012879	4	6913449	C/T	0.141103	-0.00202941	0.0247962	0.934771	32.7398	0.141103
rs67092773	ebi-a-GCST012879	4	7037846	T/C	0.125457	-0.00642349	0.0292796	0.82635	90.1456	0.125457
rs59878365	ebi-a-GCST012879	4	6939311	A/C	0.0444661	-0.00682301	0.0410495	0.867988	40.4268	0.0444661
rs6836129	ebi-a-GCST012879	4	7063524	G/T	0.261384	-0.0105905	0.0209337	0.612923	147.226	0.261384
rs11723716	ebi-a-GCST012879	4	6941858	C/A	0.215874	-0.0168086	0.0204195	0.410414	96.9905	0.215874
rs6823154	ebi-a-GCST012879	4	7078145	C/T	0.27072	-0.038205	0.0198439	0.0541951	288.624	0.27072
rs10024037	ebi-a-GCST012879	4	7122125	G/T	0.223602	-0.0501098	0.0223615	0.0250328	71.664	0.223602
rs62291199	ebi-a-GCST012879	4	7116330	A/G	0.106458	-0.0544959	0.0269861	0.043445	42.9692	0.106458
rs6842659	finngen_R10_C3_COLORECTAL_EXALLC	4	7043930	A/C	0.313889	0.0268483	0.0190978	0.159773	41.2124	0.313889
rs4432749	finngen_R10_C3_COLORECTAL_EXALLC	4	6911980	G/A	0.490558	0.0219497	0.0178872	0.219779	51.4472	0.490558
rs7693619	finngen_R10_C3_COLORECTAL_EXALLC	4	7121366	T/G	0.455044	0.0219183	0.0178141	0.218551	31.45	0.455044
rs6836129	finngen_R10_C3_COLORECTAL_EXALLC	4	7061797	G/T	0.251232	0.0102967	0.020399	0.613727	147.226	0.251232
rs62291199	finngen_R10_C3_COLORECTAL_EXALLC	4	7114603	A/G	0.100825	0.0045465	0.0294287	0.877222	42.9692	0.100825
rs6823154	finngen_R10_C3_COLORECTAL_EXALLC	4	7076418	C/T	0.256498	-0.00351551	0.0202801	0.862378	288.624	0.256498
rs10024037	finngen_R10_C3_COLORECTAL_EXALLC	4	7120398	G/T	0.236871	-0.00403585	0.0208121	0.84624	71.664	0.236871
rs67386718	finngen_R10_C3_COLORECTAL_EXALLC	4	6926129	C/T	0.0843579	-0.00467611	0.0317971	0.883084	40.2781	0.0843579
rs13118486	finngen_R10_C3_COLORECTAL_EXALLC	4	6911722	C/T	0.125043	-0.00748833	0.0267098	0.779202	32.7398	0.125043
rs11723716	finngen_R10_C3_COLORECTAL_EXALLC	4	6940131	C/A	0.269881	-0.0192033	0.0199724	0.336306	96.9905	0.269881
rs11931598	finngen_R10_C3_COLORECTAL_EXALLC	4	7045375	T/C	0.466483	-0.0209179	0.0177411	0.238371	62.1517	0.466483
rs67092773	finngen_R10_C3_COLORECTAL_EXALLC	4	7036119	T/C	0.158348	-0.0325607	0.0241911	0.178309	90.1456	0.158348
rs59878365	finngen_R10_C3_COLORECTAL_EXALLC	4	6937584	A/C	0.0492486	-0.0760866	0.0404138	0.0597434	40.4268	0.0492486
LBC_BSGS_cg25660036_GRPEL1
rs4432749	ebi-a-GCST012879	4	6913707	G/A	0.508784	0.0336861	0.0178757	0.0595018	48.1807	0.491216
rs11931598	ebi-a-GCST012879	4	7047102	T/C	0.482139	0.000822167	0.0177511	0.963058	57.5829	0.482139
rs67092773	ebi-a-GCST012879	4	7037846	T/C	0.125457	-0.00642349	0.0292796	0.82635	53.2679	0.125457
rs6836129	ebi-a-GCST012879	4	7063524	G/T	0.261384	-0.0105905	0.0209337	0.612923	74.3899	0.261384
rs11723716	ebi-a-GCST012879	4	6941858	C/A	0.215874	-0.0168086	0.0204195	0.410414	49.6884	0.215874
rs6823154	ebi-a-GCST012879	4	7078145	C/T	0.27072	-0.038205	0.0198439	0.0541951	138.637	0.27072
rs10024037	ebi-a-GCST012879	4	7122125	G/T	0.223602	-0.0501098	0.0223615	0.0250328	44.9379	0.223602
rs4432749	finngen_R10_C3_COLORECTAL_EXALLC	4	6911980	G/A	0.490558	0.0219497	0.0178872	0.219779	48.1807	0.490558
rs6836129	finngen_R10_C3_COLORECTAL_EXALLC	4	7061797	G/T	0.251232	0.0102967	0.020399	0.613727	74.3899	0.251232
rs6823154	finngen_R10_C3_COLORECTAL_EXALLC	4	7076418	C/T	0.256498	-0.00351551	0.0202801	0.862378	138.637	0.256498
rs10024037	finngen_R10_C3_COLORECTAL_EXALLC	4	7120398	G/T	0.236871	-0.00403585	0.0208121	0.84624	44.9379	0.236871
rs11723716	finngen_R10_C3_COLORECTAL_EXALLC	4	6940131	C/A	0.269881	-0.0192033	0.0199724	0.336306	49.6884	0.269881
rs11931598	finngen_R10_C3_COLORECTAL_EXALLC	4	7045375	T/C	0.466483	-0.0209179	0.0177411	0.238371	57.5829	0.466483
rs67092773	finngen_R10_C3_COLORECTAL_EXALLC	4	7036119	T/C	0.158348	-0.0325607	0.0241911	0.178309	53.2679	0.158348
LBC_BSGS_cg10590622_PDHA2
rs4699473	ebi-a-GCST012879	4	96795786	T/C	0.27949	0.0293728	0.0186357	0.11499	77.8725	0.27949
rs77413457	ebi-a-GCST012879	4	96668736	A/G	0.0346851	0.0186854	0.0457742	0.683122	144.98	0.0346851
rs6854871	ebi-a-GCST012879	4	96733213	C/T	0.358496	0.0174553	0.0176612	0.322985	73.6697	0.358496
rs7654421	ebi-a-GCST012879	4	96836048	T/C	0.389896	0.0107276	0.0175985	0.542144	135.544	0.389896
rs10024462	ebi-a-GCST012879	4	96666203	G/A	0.159919	0.00927486	0.024476	0.704735	74.5018	0.159919
rs4699461	ebi-a-GCST012879	4	96726921	G/A	0.398056	0.00733541	0.017183	0.669453	274.056	0.398056
rs6532586	ebi-a-GCST012879	4	96828109	G/A	0.188894	0.00297345	0.0253487	0.906621	305.9	0.188894
rs1436552	ebi-a-GCST012879	4	96737009	G/T	0.197816	0.00171335	0.0209306	0.934759	4693.47	0.197816
rs1436553	ebi-a-GCST012879	4	96736544	T/G	0.084393	-0.00331952	0.0315154	0.916114	777.981	0.084393
rs13107547	ebi-a-GCST012879	4	96664850	A/G	0.297083	-0.00913997	0.019264	0.635171	113.81	0.297083
rs13146040	ebi-a-GCST012879	4	96680673	C/T	0.514566	-0.0122474	0.0173015	0.479019	295.471	0.485434
rs12507680	ebi-a-GCST012879	4	96746348	T/C	0.0917546	-0.0145364	0.0350402	0.678253	35.9211	0.0917546
rs73842171	ebi-a-GCST012879	4	96668263	A/C	0.146736	-0.0161342	0.0238905	0.49946	253.572	0.146736
rs76987492	ebi-a-GCST012879	4	96597990	A/G	0.0575701	-0.0474639	0.0407477	0.244091	85.842	0.0575701
rs2865466	ebi-a-GCST012879	4	96392942	T/C	0.0248428	-0.145945	0.0580545	0.0119391	68.3992	0.0248428
rs1436553	finngen_R10_C3_COLORECTAL_EXALLC	4	95815393	T/G	0.031875	0.0885616	0.0493897	0.0729541	777.981	0.031875
rs10024462	finngen_R10_C3_COLORECTAL_EXALLC	4	95745052	G/A	0.203951	0.0438909	0.0221637	0.0476694	74.5018	0.203951
rs12507680	finngen_R10_C3_COLORECTAL_EXALLC	4	95825197	T/C	0.121178	0.0294936	0.0273001	0.279987	35.9211	0.121178
rs13146040	finngen_R10_C3_COLORECTAL_EXALLC	4	95759522	C/T	0.48708	0.0213229	0.0177802	0.230432	295.471	0.48708
rs4699473	finngen_R10_C3_COLORECTAL_EXALLC	4	95874635	T/C	0.29375	0.0202092	0.0194896	0.299773	77.8725	0.29375
rs13107547	finngen_R10_C3_COLORECTAL_EXALLC	4	95743699	A/G	0.306486	0.0130441	0.0193926	0.501181	113.81	0.306486
rs6532586	finngen_R10_C3_COLORECTAL_EXALLC	4	95906958	G/A	0.135559	0.00920613	0.0257272	0.720465	305.9	0.135559
rs7654421	finngen_R10_C3_COLORECTAL_EXALLC	4	95914897	T/C	0.388798	-0.00165096	0.0182794	0.928035	135.544	0.388798
rs1436552	finngen_R10_C3_COLORECTAL_EXALLC	4	95815858	G/T	0.146079	-0.00781876	0.0247466	0.752038	4693.47	0.146079
rs6854871	finngen_R10_C3_COLORECTAL_EXALLC	4	95812062	C/T	0.431407	-0.00940637	0.0179623	0.600506	73.6697	0.431407
rs4699461	finngen_R10_C3_COLORECTAL_EXALLC	4	95805770	G/A	0.517816	-0.00985178	0.0177055	0.57792	274.056	0.482184
rs73842171	finngen_R10_C3_COLORECTAL_EXALLC	4	95747112	A/C	0.131097	-0.0141427	0.0259267	0.585419	253.572	0.131097
rs2865466	finngen_R10_C3_COLORECTAL_EXALLC	4	95471791	T/C	0.0107092	-0.0660861	0.0822549	0.421726	68.3992	0.0107092
rs77413457	finngen_R10_C3_COLORECTAL_EXALLC	4	95747585	A/G	0.0138359	-0.0716443	0.0747983	0.338147	144.98	0.0138359
rs76987492	finngen_R10_C3_COLORECTAL_EXALLC	4	95676839	A/G	0.0196908	-0.096324	0.0622048	0.121502	85.842	0.0196908
rs149677177	finngen_R10_C3_COLORECTAL_EXALLC	4	95752944	C/T	0.00274445	-0.548667	0.191134	0.00409704	61.53	0.00274445
LBC_BSGS_cg14061069_DMPK
rs78784145	ebi-a-GCST012879	19	46207586	A/G	0.0423109	0.0788989	0.0406006	0.0519804	78.4345	0.0423109
rs10409222	ebi-a-GCST012879	19	46379647	T/C	0.225582	0.0464246	0.0222385	0.0368358	32.4113	0.225582
rs146680240	ebi-a-GCST012879	19	46274624	A/G	0.0119651	0.0380426	0.0762347	0.617766	34.0885	0.0119651
rs117516680	ebi-a-GCST012879	19	46254070	A/G	0.0298028	0.0345132	0.0468504	0.461324	33.9639	0.0298028
rs7254364	ebi-a-GCST012879	19	46373218	A/G	0.292771	0.0300066	0.018782	0.110126	435.618	0.292771
rs34995718	ebi-a-GCST012879	19	46115114	T/C	0.119943	0.0253457	0.0256119	0.322367	53.4917	0.119943
rs35650950	ebi-a-GCST012879	19	46147712	C/A	0.160595	0.0200092	0.0223515	0.370678	50.3524	0.160595
rs11083779	ebi-a-GCST012879	19	46204878	C/T	0.0445481	0.0178368	0.0386668	0.644586	41.3938	0.0445481
rs7251382	ebi-a-GCST012879	19	46427725	A/G	0.466055	0.0151473	0.0171969	0.378418	49.8646	0.466055
rs73042335	ebi-a-GCST012879	19	46185457	A/G	0.0788007	0.0127154	0.0323156	0.693969	30.4973	0.0788007
rs35723317	ebi-a-GCST012879	19	46392970	A/G	0.321503	0.0102011	0.0182995	0.577217	126.41	0.321503
rs55704777	ebi-a-GCST012879	19	46225518	A/C	0.143883	0.00542352	0.0250709	0.828733	392.99	0.143883
rs35845603	ebi-a-GCST012879	19	46160458	G/A	0.441169	0.00344323	0.0177073	0.845822	44.5521	0.441169
rs35732815	ebi-a-GCST012879	19	46224156	G/A	0.49887	0.00052233	0.0171921	0.975762	3424.5	0.49887
rs11668847	ebi-a-GCST012879	19	46210365	T/G	0.514927	-0.000999867	0.0171652	0.95355	479.212	0.485073
rs1964272	ebi-a-GCST012879	19	46190268	A/G	0.487959	-0.00688323	0.0170098	0.685725	196.446	0.487959
rs28742045	ebi-a-GCST012879	19	46443739	T/G	0.307975	-0.0076583	0.0182132	0.674135	30.9702	0.307975
rs34505186	ebi-a-GCST012879	19	46214684	A/G	0.0554367	-0.00889842	0.0365646	0.807726	49.9539	0.0554367
rs144203594	ebi-a-GCST012879	19	46261417	C/A	0.0137616	-0.0103333	0.0742916	0.889378	31.6337	0.0137616
rs62111265	ebi-a-GCST012879	19	46394187	T/C	0.173518	-0.0108196	0.0225088	0.630742	41.4135	0.173518
rs45527139	ebi-a-GCST012879	19	46088060	C/T	0.0266683	-0.0132342	0.0545744	0.808393	40.1746	0.0266683
rs73566656	ebi-a-GCST012879	19	46381181	A/G	0.229911	-0.0136667	0.021067	0.516514	117.845	0.229911
rs11670375	ebi-a-GCST012879	19	46148237	G/A	0.19105	-0.0159805	0.0243504	0.511649	48.973	0.19105
rs11881883	ebi-a-GCST012879	19	46221726	A/G	0.0915446	-0.0166713	0.0430686	0.698691	83.7917	0.0915446
rs7257321	ebi-a-GCST012879	19	46224557	T/G	0.171526	-0.0214576	0.0219352	0.327962	318.677	0.171526
rs77803110	ebi-a-GCST012879	19	46413595	C/A	0.12028	-0.0248242	0.0291044	0.393694	37.1296	0.12028
rs11670765	ebi-a-GCST012879	19	46401998	T/C	0.282011	-0.0287316	0.0205385	0.161839	109.28	0.282011
rs10411518	ebi-a-GCST012879	19	46105198	A/G	0.408816	-0.0318829	0.0176203	0.0703817	91.1144	0.408816
rs181217048	ebi-a-GCST012879	19	46408638	G/T	0.015612	-0.0383777	0.0628272	0.541302	32.8406	0.015612
rs8112618	ebi-a-GCST012879	19	46413398	A/G	0.216993	-0.0510092	0.0215714	0.0180464	96.8168	0.216993
rs35723317	finngen_R10_C3_COLORECTAL_EXALLC	19	45889712	A/G	0.279124	0.0730777	0.0195262	0.000182163	126.41	0.279124
rs73042335	finngen_R10_C3_COLORECTAL_EXALLC	19	45682199	A/G	0.0720556	0.0503879	0.0338321	0.136395	30.4973	0.0720556
rs11670375	finngen_R10_C3_COLORECTAL_EXALLC	19	45644979	G/A	0.170525	0.0494885	0.0233182	0.0338112	48.973	0.170525
rs7257321	finngen_R10_C3_COLORECTAL_EXALLC	19	45721299	T/G	0.222977	0.0431761	0.0212365	0.0420417	318.677	0.222977
rs73566656	finngen_R10_C3_COLORECTAL_EXALLC	19	45877923	A/G	0.217129	0.0419819	0.0215994	0.0519362	117.845	0.217129
rs117516680	finngen_R10_C3_COLORECTAL_EXALLC	19	45750812	A/G	0.00996665	0.0394896	0.0883563	0.654921	33.9639	0.00996665
rs10409222	finngen_R10_C3_COLORECTAL_EXALLC	19	45876389	T/C	0.143904	0.0307774	0.0252638	0.223132	32.4113	0.143904
rs11670765	finngen_R10_C3_COLORECTAL_EXALLC	19	45898740	T/C	0.15351	0.0299151	0.0245276	0.222597	109.28	0.15351
rs34995718	finngen_R10_C3_COLORECTAL_EXALLC	19	45611856	T/C	0.0709041	0.0277346	0.0342911	0.418631	53.4917	0.0709041
rs35845603	finngen_R10_C3_COLORECTAL_EXALLC	19	45657200	G/A	0.386934	0.026785	0.0181221	0.139399	44.5521	0.386934
rs28742045	finngen_R10_C3_COLORECTAL_EXALLC	19	45940481	T/G	0.220654	0.0266926	0.0213568	0.211358	30.9702	0.220654
rs7254364	finngen_R10_C3_COLORECTAL_EXALLC	19	45869960	A/G	0.183575	0.0126602	0.0229165	0.58064	435.618	0.183575
rs78784145	finngen_R10_C3_COLORECTAL_EXALLC	19	45704328	A/G	0.0896159	0.0124373	0.0309595	0.687885	78.4345	0.0896159
rs55704777	finngen_R10_C3_COLORECTAL_EXALLC	19	45722260	A/C	0.149373	0.0115303	0.0247309	0.641052	392.99	0.149373
rs1964272	finngen_R10_C3_COLORECTAL_EXALLC	19	45687010	A/G	0.517366	0.0102279	0.017666	0.562615	196.446	0.482634
rs10411518	finngen_R10_C3_COLORECTAL_EXALLC	19	45601940	A/G	0.508569	0.00589635	0.0177773	0.740132	91.1144	0.491431
rs35650950	finngen_R10_C3_COLORECTAL_EXALLC	19	45644454	C/A	0.167916	0.00363923	0.0235831	0.877361	50.3524	0.167916
rs34505186	finngen_R10_C3_COLORECTAL_EXALLC	19	45711426	A/G	0.0287242	-0.000984343	0.0526591	0.985086	49.9539	0.0287242
rs77803110	finngen_R10_C3_COLORECTAL_EXALLC	19	45910337	C/A	0.0713182	-0.00789631	0.0343344	0.818105	37.1296	0.0713182
rs11668847	finngen_R10_C3_COLORECTAL_EXALLC	19	45707107	T/G	0.500081	-0.00818216	0.0177298	0.644445	479.212	0.499919
rs7251382	finngen_R10_C3_COLORECTAL_EXALLC	19	45924467	A/G	0.620573	-0.0135278	0.0182232	0.457882	49.8646	0.379427
rs35732815	finngen_R10_C3_COLORECTAL_EXALLC	19	45720898	G/A	0.47807	-0.0171952	0.0177464	0.332575	3424.5	0.47807
rs11083779	finngen_R10_C3_COLORECTAL_EXALLC	19	45701620	C/T	0.0513033	-0.0189058	0.0390627	0.628395	41.3938	0.0513033
rs8112618	finngen_R10_C3_COLORECTAL_EXALLC	19	45910140	A/G	0.198875	-0.019235	0.0219183	0.380173	96.8168	0.198875
rs62111265	finngen_R10_C3_COLORECTAL_EXALLC	19	45890929	T/C	0.240394	-0.0268709	0.0208645	0.197789	41.4135	0.240394
rs45527139	finngen_R10_C3_COLORECTAL_EXALLC	19	45584802	C/T	0.0472553	-0.0325353	0.042337	0.4422	40.1746	0.0472553
rs181217048	finngen_R10_C3_COLORECTAL_EXALLC	19	45905380	G/T	0.0197013	-0.0377445	0.0647948	0.560214	32.8406	0.0197013
rs146680240	finngen_R10_C3_COLORECTAL_EXALLC	19	45771366	A/G	0.0235031	-0.0476785	0.0600803	0.42744	34.0885	0.0235031
rs11881883	finngen_R10_C3_COLORECTAL_EXALLC	19	45718468	A/G	0.0221555	-0.0874283	0.059904	0.144435	83.7917	0.0221555
rs144203594	finngen_R10_C3_COLORECTAL_EXALLC	19	45758159	C/A	0.013501	-0.0897021	0.0765687	0.241388	31.6337	0.013501
LBC_BSGS_cg18147735_LIAS
rs113248931	ebi-a-GCST012879	4	39547249	A/G	0.0457146	0.0380822	0.0417813	0.36205	482.412	0.0457146
rs13113380	ebi-a-GCST012879	4	39812966	C/T	0.192011	0.0326867	0.0256872	0.203198	44.405	0.192011
rs62307866	ebi-a-GCST012879	4	39800427	G/A	0.08042	0.0299252	0.0336065	0.373218	63.3641	0.08042
rs10029230	ebi-a-GCST012879	4	40043434	A/G	0.025386	0.00936003	0.0501461	0.851931	76.3876	0.025386
rs6815889	ebi-a-GCST012879	4	39493341	T/C	0.358228	0.00306416	0.0180916	0.865506	58.6342	0.358228
rs6531760	ebi-a-GCST012879	4	40190307	A/G	0.278848	0.000582369	0.0198961	0.976649	37.9716	0.278848
rs4975026	ebi-a-GCST012879	4	39605389	T/C	0.518862	-0.00225981	0.0172768	0.895933	34.2685	0.481138
rs7667751	ebi-a-GCST012879	4	39504269	C/T	0.281512	-0.00693572	0.0186243	0.709594	49.8086	0.281512
rs10028609	ebi-a-GCST012879	4	39693946	T/C	0.281256	-0.0215267	0.0185234	0.245181	29.8892	0.281256
rs2608817	ebi-a-GCST012879	4	39427201	C/T	0.37848	-0.0229369	0.0175145	0.190334	35.4572	0.37848
rs6531760	finngen_R10_C3_COLORECTAL_EXALLC	4	40188687	A/G	0.164083	0.0416034	0.0236868	0.0790205	37.9716	0.164083
rs10028609	finngen_R10_C3_COLORECTAL_EXALLC	4	39692326	T/C	0.354998	0.0140587	0.0185072	0.447474	29.8892	0.354998
rs4975026	finngen_R10_C3_COLORECTAL_EXALLC	4	39603769	T/C	0.557802	0.00348967	0.0178367	0.844888	34.2685	0.442198
rs113248931	finngen_R10_C3_COLORECTAL_EXALLC	4	39545629	A/G	0.0483788	0.00283074	0.041006	0.944964	482.412	0.0483788
rs7667751	finngen_R10_C3_COLORECTAL_EXALLC	4	39502649	C/T	0.265375	0.000394566	0.020035	0.984288	49.8086	0.265375
rs2608817	finngen_R10_C3_COLORECTAL_EXALLC	4	39425581	C/T	0.326757	-0.0028404	0.018849	0.880218	35.4572	0.326757
rs62307866	finngen_R10_C3_COLORECTAL_EXALLC	4	39798807	G/A	0.152136	-0.00303192	0.0244386	0.901266	63.3641	0.152136
rs13113380	finngen_R10_C3_COLORECTAL_EXALLC	4	39811346	C/T	0.188225	-0.0170679	0.0224687	0.447474	44.405	0.188225
rs10029230	finngen_R10_C3_COLORECTAL_EXALLC	4	40041814	A/G	0.085703	-0.0217905	0.0312492	0.485608	76.3876	0.085703
rs6815889	finngen_R10_C3_COLORECTAL_EXALLC	4	39491721	T/C	0.253163	-0.0297708	0.0202724	0.141959	58.6342	0.253163
LBC_BSGS_cg25669547_LIAS
rs113248931	ebi-a-GCST012879	4	39547249	A/G	0.0457146	0.0380822	0.0417813	0.36205	264.193	0.0457146
rs13113380	ebi-a-GCST012879	4	39812966	C/T	0.192011	0.0326867	0.0256872	0.203198	36.3669	0.192011
rs62307866	ebi-a-GCST012879	4	39800427	G/A	0.08042	0.0299252	0.0336065	0.373218	53.2022	0.08042
rs10029230	ebi-a-GCST012879	4	40043434	A/G	0.025386	0.00936003	0.0501461	0.851931	57.6704	0.025386
rs6815889	ebi-a-GCST012879	4	39493341	T/C	0.358228	0.00306416	0.0180916	0.865506	42.7597	0.358228
rs7667751	ebi-a-GCST012879	4	39504269	C/T	0.281512	-0.00693572	0.0186243	0.709594	35.6891	0.281512
rs10028609	ebi-a-GCST012879	4	39693946	T/C	0.281256	-0.0215267	0.0185234	0.245181	43.3703	0.281256
rs2608817	ebi-a-GCST012879	4	39427201	C/T	0.37848	-0.0229369	0.0175145	0.190334	46.3387	0.37848
rs10028609	finngen_R10_C3_COLORECTAL_EXALLC	4	39692326	T/C	0.354998	0.0140587	0.0185072	0.447474	43.3703	0.354998
rs113248931	finngen_R10_C3_COLORECTAL_EXALLC	4	39545629	A/G	0.0483788	0.00283074	0.041006	0.944964	264.193	0.0483788
rs7667751	finngen_R10_C3_COLORECTAL_EXALLC	4	39502649	C/T	0.265375	0.000394566	0.020035	0.984288	35.6891	0.265375
rs2608817	finngen_R10_C3_COLORECTAL_EXALLC	4	39425581	C/T	0.326757	-0.0028404	0.018849	0.880218	46.3387	0.326757
rs62307866	finngen_R10_C3_COLORECTAL_EXALLC	4	39798807	G/A	0.152136	-0.00303192	0.0244386	0.901266	53.2022	0.152136
rs13113380	finngen_R10_C3_COLORECTAL_EXALLC	4	39811346	C/T	0.188225	-0.0170679	0.0224687	0.447474	36.3669	0.188225
rs10029230	finngen_R10_C3_COLORECTAL_EXALLC	4	40041814	A/G	0.085703	-0.0217905	0.0312492	0.485608	57.6704	0.085703
rs6815889	finngen_R10_C3_COLORECTAL_EXALLC	4	39491721	T/C	0.253163	-0.0297708	0.0202724	0.141959	42.7597	0.253163
LBC_BSGS_cg13619177_COX10
rs4473237	ebi-a-GCST012879	17	13900759	A/G	0.0645339	0.00939788	0.0327038	0.773834	56.9647	0.0645339
rs1002903	ebi-a-GCST012879	17	13999578	C/T	0.277593	-0.00399919	0.0196892	0.839044	42.4502	0.277593
rs4792444	ebi-a-GCST012879	17	14109508	G/A	0.099112	-0.0244483	0.0279919	0.382441	194.735	0.099112
rs3785682	ebi-a-GCST012879	17	14028667	T/C	0.068687	-0.0702436	0.0380562	0.0649232	201.521	0.068687
rs4792444	finngen_R10_C3_COLORECTAL_EXALLC	17	14206191	G/A	0.054117	0.0383638	0.0393585	0.329695	194.735	0.054117
rs3785682	finngen_R10_C3_COLORECTAL_EXALLC	17	14125350	T/C	0.040548	0.0109397	0.0455382	0.81015	201.521	0.040548
rs4473237	finngen_R10_C3_COLORECTAL_EXALLC	17	13997442	A/G	0.0898887	0.00925557	0.0313233	0.767623	56.9647	0.0898887
rs1002903	finngen_R10_C3_COLORECTAL_EXALLC	17	14096261	C/T	0.325154	-0.00572261	0.0189398	0.762541	42.4502	0.325154
LBC_BSGS_cg22710716_NT5DC2
rs62255892	ebi-a-GCST012879	3	53046904	G/A	0.036966	0.0968795	0.0509329	0.0571584	60.996	0.036966
rs661777	ebi-a-GCST012879	3	52465186	A/G	0.046389	0.0561896	0.0378838	0.138018	79.6672	0.046389
rs2581796	ebi-a-GCST012879	3	53040546	A/G	0.271811	0.0385149	0.0196175	0.0496112	510.724	0.271811
rs75135222	ebi-a-GCST012879	3	53368255	C/T	0.0361195	0.0275474	0.0478173	0.564549	35.7763	0.0361195
rs114431834	ebi-a-GCST012879	3	52227702	T/C	0.0312188	0.0272717	0.0525784	0.603979	38.9048	0.0312188
rs979220	ebi-a-GCST012879	3	53556223	C/T	0.242335	0.0220012	0.0208568	0.291486	33.9965	0.242335
rs115588211	ebi-a-GCST012879	3	52275476	A/G	0.0393189	0.0169571	0.0453809	0.708655	74.8882	0.0393189
rs62259728	ebi-a-GCST012879	3	51931398	C/A	0.0442375	0.00514498	0.0427473	0.9042	33.2577	0.0442375
rs353551	ebi-a-GCST012879	3	52217088	C/T	0.481003	0.00456478	0.0172605	0.791422	690.795	0.481003
rs2710322	ebi-a-GCST012879	3	52817593	T/C	0.140074	0.00415727	0.0266862	0.876204	199.354	0.140074
rs78417298	ebi-a-GCST012879	3	52723309	T/C	0.0170138	0.0016054	0.0673185	0.980974	47.8445	0.0170138
rs13319192	ebi-a-GCST012879	3	53193548	T/G	0.032242	0.00101793	0.0455959	0.982189	42.3849	0.032242
rs56366004	ebi-a-GCST012879	3	52225565	T/G	0.0274427	-0.000398082	0.0509149	0.993762	71.7015	0.0274427
rs115716895	ebi-a-GCST012879	3	52486902	A/G	0.0420251	-0.0014653	0.0422512	0.972335	69.4141	0.0420251
rs3617	ebi-a-GCST012879	3	52833805	A/C	0.472036	-0.00339127	0.0168822	0.840794	855.601	0.472036
rs11130347	ebi-a-GCST012879	3	53204466	G/A	0.332793	-0.00590758	0.0177605	0.739416	63.6897	0.332793
rs4387956	ebi-a-GCST012879	3	51915619	C/A	0.315808	-0.00660419	0.0178057	0.710709	63.4964	0.315808
rs78488964	ebi-a-GCST012879	3	52217956	A/G	0.100255	-0.00967791	0.0274189	0.724114	72.1437	0.100255
rs73840240	ebi-a-GCST012879	3	53252757	C/A	0.168636	-0.011031	0.0225075	0.62406	66.9237	0.168636
rs7643235	ebi-a-GCST012879	3	53227428	T/C	0.432798	-0.0120582	0.0174263	0.488969	116.015	0.432798
rs73088767	ebi-a-GCST012879	3	52269228	A/G	0.0675664	-0.0164028	0.0354808	0.643865	105.542	0.0675664
rs1872037	ebi-a-GCST012879	3	53184574	C/T	0.505263	-0.0219949	0.0174779	0.208232	103.221	0.494737
rs62259691	ebi-a-GCST012879	3	51837591	C/A	0.114148	-0.0256042	0.0262985	0.330255	32.0322	0.114148
rs114817952	ebi-a-GCST012879	3	52539850	A/G	0.0129055	-0.0257963	0.0737698	0.726574	43.2935	0.0129055
rs62253734	ebi-a-GCST012879	3	52653645	T/C	0.0585336	-0.0316761	0.0365665	0.386347	94.4501	0.0585336
rs62253605	ebi-a-GCST012879	3	52978418	C/T	0.330668	-0.0321909	0.0183067	0.0786756	266.83	0.330668
rs56108136	ebi-a-GCST012879	3	52653260	C/T	0.020282	-0.032227	0.0741959	0.664034	59.2094	0.020282
rs9847580	ebi-a-GCST012879	3	53225383	T/C	0.129648	-0.035784	0.0241997	0.139221	59.5096	0.129648
rs6774097	ebi-a-GCST012879	3	52569480	A/C	0.0218067	-0.0400252	0.0538625	0.457421	35.6047	0.0218067
rs149028979	ebi-a-GCST012879	3	53132630	A/G	0.0286999	-0.0409496	0.0509297	0.421372	54.1484	0.0286999
rs41275523	ebi-a-GCST012879	3	52964920	A/G	0.0273641	-0.0411613	0.049559	0.406226	61.0628	0.0273641
rs758801	ebi-a-GCST012879	3	52536308	A/C	0.112083	-0.0531662	0.0262241	0.0426236	58.7808	0.112083
rs11706139	ebi-a-GCST012879	3	52593288	A/C	0.0490161	-0.0617208	0.0364613	0.0904982	102.274	0.0490161
rs67749743	ebi-a-GCST012879	3	52531681	A/G	0.0539557	-0.0766492	0.0365254	0.0358592	74.9971	0.0539557
rs115738369	ebi-a-GCST012879	3	52743289	T/C	0.0140549	-0.0927455	0.0694702	0.181863	38.975	0.0140549
rs352159	ebi-a-GCST012879	3	52220483	C/T	0.0395641	-0.134662	0.0436093	0.00201558	34.2007	0.0395641
rs13319192	finngen_R10_C3_COLORECTAL_EXALLC	3	53159532	T/G	0.0204967	0.0852306	0.0617	0.167164	42.3849	0.0204967
rs62255892	finngen_R10_C3_COLORECTAL_EXALLC	3	53012888	G/A	0.0159899	0.0700913	0.0705344	0.32036	60.996	0.0159899
rs73840240	finngen_R10_C3_COLORECTAL_EXALLC	3	53218741	C/A	0.214161	0.0363279	0.0217875	0.0954399	66.9237	0.214161
rs115588211	finngen_R10_C3_COLORECTAL_EXALLC	3	52241460	A/G	0.0581523	0.0350047	0.0387868	0.366796	74.8882	0.0581523
rs56366004	finngen_R10_C3_COLORECTAL_EXALLC	3	52191549	T/G	0.0218678	0.0340779	0.0591309	0.564404	71.7015	0.0218678
rs114817952	finngen_R10_C3_COLORECTAL_EXALLC	3	52505834	A/G	0.00599328	0.0306849	0.11023	0.780727	43.2935	0.00599328
rs2581796	finngen_R10_C3_COLORECTAL_EXALLC	3	53006530	A/G	0.25983	0.0244425	0.0201104	0.224209	510.724	0.25983
rs114431834	finngen_R10_C3_COLORECTAL_EXALLC	3	52193686	T/C	0.0245244	0.0166735	0.0568099	0.769143	38.9048	0.0245244
rs62259691	finngen_R10_C3_COLORECTAL_EXALLC	3	51803575	C/A	0.115762	0.0151097	0.02812	0.59104	32.0322	0.115762
rs9847580	finngen_R10_C3_COLORECTAL_EXALLC	3	53191367	T/C	0.132864	0.0135582	0.0262655	0.605716	59.5096	0.132864
rs62253734	finngen_R10_C3_COLORECTAL_EXALLC	3	52619629	T/C	0.0897999	0.0104807	0.0310039	0.73533	94.4501	0.0897999
rs7643235	finngen_R10_C3_COLORECTAL_EXALLC	3	53193412	T/C	0.343868	0.00327507	0.0186326	0.860474	116.015	0.343868
rs2710322	finngen_R10_C3_COLORECTAL_EXALLC	3	52783577	T/C	0.093988	0.00177027	0.0308196	0.954195	199.354	0.093988
rs661777	finngen_R10_C3_COLORECTAL_EXALLC	3	52431170	A/G	0.0250865	0.000901211	0.0564882	0.987271	79.6672	0.0250865
rs6774097	finngen_R10_C3_COLORECTAL_EXALLC	3	52535464	A/C	0.00830185	-0.00168831	0.0973745	0.986167	35.6047	0.00830185
rs4387956	finngen_R10_C3_COLORECTAL_EXALLC	3	51881603	C/A	0.385777	-0.00421441	0.0181835	0.816715	63.4964	0.385777
rs3617	finngen_R10_C3_COLORECTAL_EXALLC	3	52799789	A/C	0.450641	-0.00879189	0.0177887	0.621136	855.601	0.450641
rs353551	finngen_R10_C3_COLORECTAL_EXALLC	3	52183072	C/T	0.469118	-0.00953459	0.0178047	0.592298	690.795	0.469118
rs78417298	finngen_R10_C3_COLORECTAL_EXALLC	3	52689293	T/C	0.0138116	-0.0118296	0.0733935	0.871951	47.8445	0.0138116
rs11130347	finngen_R10_C3_COLORECTAL_EXALLC	3	53170450	G/A	0.267407	-0.0177109	0.0198777	0.372931	63.6897	0.267407
rs62259728	finngen_R10_C3_COLORECTAL_EXALLC	3	51897382	C/A	0.0415277	-0.019807	0.045043	0.660129	33.2577	0.0415277
rs115716895	finngen_R10_C3_COLORECTAL_EXALLC	3	52452886	A/G	0.0860404	-0.0210131	0.0320281	0.511771	69.4141	0.0860404
rs1872037	finngen_R10_C3_COLORECTAL_EXALLC	3	53150558	C/T	0.445629	-0.0247705	0.0179474	0.167535	103.221	0.445629
rs75135222	finngen_R10_C3_COLORECTAL_EXALLC	3	53334228	C/T	0.0548666	-0.0260673	0.039254	0.506648	35.7763	0.0548666
rs62253605	finngen_R10_C3_COLORECTAL_EXALLC	3	52944402	C/T	0.324286	-0.0264715	0.0190438	0.164518	266.83	0.324286
rs41275523	finngen_R10_C3_COLORECTAL_EXALLC	3	52930904	A/G	0.0108334	-0.0302111	0.0837089	0.71817	61.0628	0.0108334
rs149028979	finngen_R10_C3_COLORECTAL_EXALLC	3	53098614	A/G	0.0260299	-0.0335027	0.055537	0.546343	54.1484	0.0260299
rs758801	finngen_R10_C3_COLORECTAL_EXALLC	3	52502292	A/C	0.085681	-0.0341632	0.0313497	0.275825	58.7808	0.085681
rs78488964	finngen_R10_C3_COLORECTAL_EXALLC	3	52183940	A/G	0.0847388	-0.0373785	0.0314117	0.234064	72.1437	0.0847388
rs11706139	finngen_R10_C3_COLORECTAL_EXALLC	3	52559272	A/C	0.0353188	-0.0455868	0.0471562	0.333684	102.274	0.0353188
rs352159	finngen_R10_C3_COLORECTAL_EXALLC	3	52186467	C/T	0.0255415	-0.0469125	0.0550566	0.39417	34.2007	0.0255415
rs73088767	finngen_R10_C3_COLORECTAL_EXALLC	3	52235212	A/G	0.0350091	-0.0491434	0.0487032	0.312957	105.542	0.0350091
rs979220	finngen_R10_C3_COLORECTAL_EXALLC	3	53522196	C/T	0.328104	-0.0526245	0.0190485	0.00573337	33.9965	0.328104
rs67749743	finngen_R10_C3_COLORECTAL_EXALLC	3	52497665	A/G	0.074009	-0.0730771	0.0333918	0.0286345	74.9971	0.074009
rs115738369	finngen_R10_C3_COLORECTAL_EXALLC	3	52709273	T/C	0.0172076	-0.097463	0.0682187	0.153095	38.975	0.0172076
rs56108136	finngen_R10_C3_COLORECTAL_EXALLC	3	52619244	C/T	0.0271913	-0.133835	0.0554338	0.0157645	59.2094	0.0271913
LBC_BSGS_cg25628542_AADAT
rs28374824	ebi-a-GCST012879	4	170906519	C/T	0.230438	0.0468788	0.019485	0.0161332	292.205	0.230438
rs113805931	ebi-a-GCST012879	4	170835391	T/C	0.0902892	0.0429679	0.0282175	0.127824	132.098	0.0902892
rs7663678	ebi-a-GCST012879	4	171261214	G/A	0.039025	0.0381224	0.0414355	0.357551	72.6556	0.039025
rs7662606	ebi-a-GCST012879	4	171426045	T/C	0.308383	0.033572	0.0182617	0.066007	65.4532	0.308383
rs17628510	ebi-a-GCST012879	4	170922428	G/A	0.0649522	0.025719	0.0324554	0.428105	1238.58	0.0649522
rs530563	ebi-a-GCST012879	4	171060635	A/G	0.269909	0.022392	0.019717	0.256094	304.099	0.269909
rs2955255	ebi-a-GCST012879	4	171012379	T/G	0.404845	0.020968	0.0170912	0.219888	78.737	0.404845
rs1718794	ebi-a-GCST012879	4	171210526	A/G	0.495236	0.0195995	0.017271	0.256451	48.6533	0.495236
rs6847701	ebi-a-GCST012879	4	170781319	A/G	0.288288	0.0158159	0.0199206	0.427227	86.1888	0.288288
rs718326	ebi-a-GCST012879	4	171337392	C/T	0.207478	0.0112319	0.020797	0.589146	38.7667	0.207478
rs10033156	ebi-a-GCST012879	4	170900521	T/C	0.314473	0.0109518	0.0194027	0.572452	50.259	0.314473
rs112696519	ebi-a-GCST012879	4	170793855	T/C	0.045509	0.00923226	0.040569	0.819981	355.394	0.045509
rs7694808	ebi-a-GCST012879	4	170924737	C/T	0.499402	0.00810086	0.017305	0.639698	91.5114	0.499402
rs149229838	ebi-a-GCST012879	4	171710577	G/A	0.0189356	0.00659881	0.0741669	0.929104	42.6333	0.0189356
rs147483611	ebi-a-GCST012879	4	171429671	A/G	0.0713131	0.00492657	0.0361715	0.891663	37.3184	0.0713131
rs145892848	ebi-a-GCST012879	4	171606909	C/T	0.0230381	-0.000542483	0.0533899	0.991893	60.0027	0.0230381
rs1718782	ebi-a-GCST012879	4	171168428	T/C	0.318913	-0.0116871	0.0176035	0.506749	46.2239	0.318913
rs62334213	ebi-a-GCST012879	4	170237440	G/A	0.0895166	-0.0120546	0.0286997	0.674466	43.3125	0.0895166
rs78977019	ebi-a-GCST012879	4	171210763	C/T	0.0905	-0.0237517	0.02771	0.39136	544.546	0.0905
rs1383346	ebi-a-GCST012879	4	171067657	A/G	0.509886	-0.0279623	0.0170388	0.100777	75.804	0.490114
rs4557228	ebi-a-GCST012879	4	171190124	T/C	0.349032	-0.0298312	0.0189131	0.114731	38.3874	0.349032
rs113196085	ebi-a-GCST012879	4	171568062	T/C	0.0173525	-0.0314731	0.061399	0.608232	140.925	0.0173525
rs147182419	ebi-a-GCST012879	4	171372087	C/T	0.0420997	-0.03846	0.040863	0.346605	238.993	0.0420997
rs150108258	ebi-a-GCST012879	4	171736696	T/C	0.0198342	-0.0474824	0.0596413	0.425955	35.8423	0.0198342
rs4692782	ebi-a-GCST012879	4	170932201	T/G	0.254683	-0.0482983	0.0220012	0.0281449	41.7064	0.254683
rs149229838	finngen_R10_C3_COLORECTAL_EXALLC	4	170789426	G/A	0.00842947	0.0718798	0.0996932	0.470903	42.6333	0.00842947
rs17628510	finngen_R10_C3_COLORECTAL_EXALLC	4	170001277	G/A	0.0403366	0.0687056	0.0444082	0.12183	1238.58	0.0403366
rs7694808	finngen_R10_C3_COLORECTAL_EXALLC	4	170003586	C/T	0.433749	0.0449947	0.0178499	0.0117114	91.5114	0.433749
rs113805931	finngen_R10_C3_COLORECTAL_EXALLC	4	169914240	T/C	0.0539238	0.0396417	0.0387371	0.306141	132.098	0.0539238
rs530563	finngen_R10_C3_COLORECTAL_EXALLC	4	170139484	A/G	0.210668	0.0383538	0.021672	0.0767715	304.099	0.210668
rs112696519	finngen_R10_C3_COLORECTAL_EXALLC	4	169872704	T/C	0.0185051	0.0346554	0.0649816	0.593819	355.394	0.0185051
rs10033156	finngen_R10_C3_COLORECTAL_EXALLC	4	169979370	T/C	0.30696	0.0304623	0.0192872	0.114244	50.259	0.30696
rs6847701	finngen_R10_C3_COLORECTAL_EXALLC	4	169860168	A/G	0.24849	0.0254015	0.0204947	0.215191	86.1888	0.24849
rs477850	finngen_R10_C3_COLORECTAL_EXALLC	4	170119156	A/C	0.0945351	0.0210775	0.0299058	0.480938	131.077	0.0945351
rs28374824	finngen_R10_C3_COLORECTAL_EXALLC	4	169985368	C/T	0.171522	0.0205184	0.0234145	0.380861	292.205	0.171522
rs4692782	finngen_R10_C3_COLORECTAL_EXALLC	4	170011050	T/G	0.243596	0.0159551	0.0206568	0.439883	41.7064	0.243596
rs1383346	finngen_R10_C3_COLORECTAL_EXALLC	4	170146506	A/G	0.498183	0.00854061	0.0176509	0.628484	75.804	0.498183
rs4557228	finngen_R10_C3_COLORECTAL_EXALLC	4	170268973	T/C	0.348572	0.00473619	0.0186114	0.799126	38.3874	0.348572
rs62334213	finngen_R10_C3_COLORECTAL_EXALLC	4	169316289	G/A	0.0548071	-0.00300392	0.0381971	0.937317	43.3125	0.0548071
rs78977019	finngen_R10_C3_COLORECTAL_EXALLC	4	170289612	C/T	0.0676003	-0.00317701	0.0347153	0.927083	544.546	0.0676003
rs113196085	finngen_R10_C3_COLORECTAL_EXALLC	4	170646911	T/C	0.0156931	-0.00688448	0.0732914	0.925162	140.925	0.0156931
rs1718782	finngen_R10_C3_COLORECTAL_EXALLC	4	170247277	T/C	0.387629	-0.00748368	0.0181062	0.679371	46.2239	0.387629
rs1718794	finngen_R10_C3_COLORECTAL_EXALLC	4	170289375	A/G	0.472646	-0.0200229	0.0177783	0.260057	48.6533	0.472646
rs147483611	finngen_R10_C3_COLORECTAL_EXALLC	4	170508520	A/G	0.0363537	-0.0244786	0.0473206	0.604952	37.3184	0.0363537
rs7663678	finngen_R10_C3_COLORECTAL_EXALLC	4	170340063	G/A	0.03191	-0.0247583	0.0505154	0.624054	72.6556	0.03191
rs2955255	finngen_R10_C3_COLORECTAL_EXALLC	4	170091228	T/G	0.468074	-0.0258247	0.0177994	0.146816	78.737	0.468074
rs7662606	finngen_R10_C3_COLORECTAL_EXALLC	4	170504894	T/C	0.203547	-0.0339119	0.0218515	0.120679	65.4532	0.203547
rs718326	finngen_R10_C3_COLORECTAL_EXALLC	4	170416241	C/T	0.127904	-0.0455536	0.0263163	0.0834507	38.7667	0.127904
rs145892848	finngen_R10_C3_COLORECTAL_EXALLC	4	170685758	C/T	0.0170052	-0.0702426	0.0679865	0.301518	60.0027	0.0170052
rs147182419	finngen_R10_C3_COLORECTAL_EXALLC	4	170450936	C/T	0.0174131	-0.138058	0.0654457	0.0349012	238.993	0.0174131
rs150108258	finngen_R10_C3_COLORECTAL_EXALLC	4	170815545	T/C	0.00802845	-0.140696	0.0949698	0.138477	35.8423	0.00802845
LBC_BSGS_cg00983520_CPT1B
rs1140555	ebi-a-GCST012879	22	51045190	C/T	0.347247	0.0251868	0.0176059	0.152547	51.3685	0.347247
rs86337	ebi-a-GCST012879	22	51020668	C/A	0.374286	0.020071	0.0172342	0.244179	228.639	0.374286
rs1003322	ebi-a-GCST012879	22	51072289	A/C	0.234371	0.0195201	0.0215046	0.364027	38.5764	0.234371
rs140512	ebi-a-GCST012879	22	51036634	A/G	0.336079	0.0172411	0.0180855	0.340433	57.9355	0.336079
rs134970	ebi-a-GCST012879	22	50935082	T/C	0.326729	0.00785616	0.0190537	0.680107	39.1725	0.326729
rs11091008	ebi-a-GCST012879	22	51046189	T/C	0.149754	0.00386122	0.02567	0.880435	57.9847	0.149754
rs3091397	ebi-a-GCST012879	22	50957520	G/A	0.203952	-0.000212034	0.0201584	0.991608	48.4884	0.203952
rs10854880	ebi-a-GCST012879	22	50958392	T/C	0.265263	-0.00936292	0.0207709	0.652154	97.3072	0.265263
rs12628844	ebi-a-GCST012879	22	51144168	G/A	0.419422	-0.0108515	0.0197817	0.583305	32.8578	0.419422
rs131781	ebi-a-GCST012879	22	50982457	G/A	0.386679	-0.0131604	0.0184539	0.475755	176.71	0.386679
rs35826039	ebi-a-GCST012879	22	51046163	T/C	0.375169	-0.0144878	0.0182777	0.427982	73.4964	0.375169
rs80201391	ebi-a-GCST012879	22	51023793	T/C	0.037295	-0.0415883	0.0429862	0.333304	33.6764	0.037295
rs7288050	ebi-a-GCST012879	22	51062718	T/C	0.436474	-0.0447719	0.01731	0.00969639	64.114	0.436474
rs3752397	ebi-a-GCST012879	22	50983551	C/T	0.0725671	-0.0587512	0.0404409	0.146288	74.6352	0.0725671
rs151333479	ebi-a-GCST012879	22	50908538	A/C	0.0159673	-0.0949557	0.0684689	0.16549	30.3257	0.0159673
rs1003322	finngen_R10_C3_COLORECTAL_EXALLC	22	50633861	A/C	0.145125	0.0679168	0.0247943	0.00615857	38.5764	0.145125
rs11091008	finngen_R10_C3_COLORECTAL_EXALLC	22	50607761	T/C	0.109819	0.0446207	0.0283847	0.115951	57.9847	0.109819
rs3752397	finngen_R10_C3_COLORECTAL_EXALLC	22	50545122	C/T	0.0584394	0.0242031	0.0379182	0.52328	74.6352	0.0584394
rs3091397	finngen_R10_C3_COLORECTAL_EXALLC	22	50519091	G/A	0.202135	0.0093239	0.0219774	0.671384	48.4884	0.202135
rs86337	finngen_R10_C3_COLORECTAL_EXALLC	22	50582239	C/A	0.36477	0.00861548	0.0183289	0.638319	228.639	0.36477
rs1140555	finngen_R10_C3_COLORECTAL_EXALLC	22	50606762	C/T	0.359038	0.00713069	0.0184121	0.698548	51.3685	0.359038
rs131781	finngen_R10_C3_COLORECTAL_EXALLC	22	50544028	G/A	0.270939	-0.00270763	0.0198744	0.891634	176.71	0.270939
rs140512	finngen_R10_C3_COLORECTAL_EXALLC	22	50598205	A/G	0.308206	-0.00609059	0.0190754	0.749508	57.9355	0.308206
rs35826039	finngen_R10_C3_COLORECTAL_EXALLC	22	50607735	T/C	0.398309	-0.0109161	0.0180746	0.545881	73.4964	0.398309
rs134970	finngen_R10_C3_COLORECTAL_EXALLC	22	50496653	T/C	0.314331	-0.0109415	0.0192817	0.570406	39.1725	0.314331
rs10854880	finngen_R10_C3_COLORECTAL_EXALLC	22	50519963	T/C	0.321636	-0.0115252	0.019096	0.546149	97.3072	0.321636
rs80201391	finngen_R10_C3_COLORECTAL_EXALLC	22	50585364	T/C	0.040351	-0.0126284	0.0443466	0.775824	33.6764	0.040351
rs7288050	finngen_R10_C3_COLORECTAL_EXALLC	22	50624290	T/C	0.509161	-0.0188977	0.0176298	0.283755	64.114	0.490839
rs12628844	finngen_R10_C3_COLORECTAL_EXALLC	22	50705740	G/A	0.399704	-0.031223	0.0181429	0.0852609	32.8578	0.399704
rs151333479	finngen_R10_C3_COLORECTAL_EXALLC	22	50470109	A/C	0.0122281	-0.121054	0.079008	0.125479	30.3257	0.0122281
LBC_BSGS_cg27502912_CPT1B
rs1140555	ebi-a-GCST012879	22	51045190	C/T	0.347247	0.0251868	0.0176059	0.152547	38.9571	0.347247
rs86337	ebi-a-GCST012879	22	51020668	C/A	0.374286	0.020071	0.0172342	0.244179	188.137	0.374286
rs1003322	ebi-a-GCST012879	22	51072289	A/C	0.234371	0.0195201	0.0215046	0.364027	35.3555	0.234371
rs140512	ebi-a-GCST012879	22	51036634	A/G	0.336079	0.0172411	0.0180855	0.340433	62.6276	0.336079
rs134970	ebi-a-GCST012879	22	50935082	T/C	0.326729	0.00785616	0.0190537	0.680107	51.0988	0.326729
rs11091008	ebi-a-GCST012879	22	51046189	T/C	0.149754	0.00386122	0.02567	0.880435	65.2469	0.149754
rs3091397	ebi-a-GCST012879	22	50957520	G/A	0.203952	-0.000212034	0.0201584	0.991608	46.6864	0.203952
rs10854880	ebi-a-GCST012879	22	50958392	T/C	0.265263	-0.00936292	0.0207709	0.652154	100.409	0.265263
rs12628844	ebi-a-GCST012879	22	51144168	G/A	0.419422	-0.0108515	0.0197817	0.583305	33.5324	0.419422
rs116055311	ebi-a-GCST012879	22	50851873	C/T	0.0621137	-0.0109134	0.0342369	0.749908	35.6013	0.0621137
rs131781	ebi-a-GCST012879	22	50982457	G/A	0.386679	-0.0131604	0.0184539	0.475755	160.13	0.386679
rs35826039	ebi-a-GCST012879	22	51046163	T/C	0.375169	-0.0144878	0.0182777	0.427982	56.3228	0.375169
rs1106788	ebi-a-GCST012879	22	51064898	A/G	0.0493531	-0.0189249	0.0503493	0.707012	40.3185	0.0493531
rs7288050	ebi-a-GCST012879	22	51062718	T/C	0.436474	-0.0447719	0.01731	0.00969639	72.6152	0.436474
rs3752397	ebi-a-GCST012879	22	50983551	C/T	0.0725671	-0.0587512	0.0404409	0.146288	87.6792	0.0725671
rs151333479	ebi-a-GCST012879	22	50908538	A/C	0.0159673	-0.0949557	0.0684689	0.16549	39.2815	0.0159673
rs1003322	finngen_R10_C3_COLORECTAL_EXALLC	22	50633861	A/C	0.145125	0.0679168	0.0247943	0.00615857	35.3555	0.145125
rs11091008	finngen_R10_C3_COLORECTAL_EXALLC	22	50607761	T/C	0.109819	0.0446207	0.0283847	0.115951	65.2469	0.109819
rs3752397	finngen_R10_C3_COLORECTAL_EXALLC	22	50545122	C/T	0.0584394	0.0242031	0.0379182	0.52328	87.6792	0.0584394
rs3091397	finngen_R10_C3_COLORECTAL_EXALLC	22	50519091	G/A	0.202135	0.0093239	0.0219774	0.671384	46.6864	0.202135
rs1106788	finngen_R10_C3_COLORECTAL_EXALLC	22	50626470	A/G	0.0408331	0.00907709	0.0451099	0.840525	40.3185	0.0408331
rs86337	finngen_R10_C3_COLORECTAL_EXALLC	22	50582239	C/A	0.36477	0.00861548	0.0183289	0.638319	188.137	0.36477
rs1140555	finngen_R10_C3_COLORECTAL_EXALLC	22	50606762	C/T	0.359038	0.00713069	0.0184121	0.698548	38.9571	0.359038
rs131781	finngen_R10_C3_COLORECTAL_EXALLC	22	50544028	G/A	0.270939	-0.00270763	0.0198744	0.891634	160.13	0.270939
rs140512	finngen_R10_C3_COLORECTAL_EXALLC	22	50598205	A/G	0.308206	-0.00609059	0.0190754	0.749508	62.6276	0.308206
rs35826039	finngen_R10_C3_COLORECTAL_EXALLC	22	50607735	T/C	0.398309	-0.0109161	0.0180746	0.545881	56.3228	0.398309
rs134970	finngen_R10_C3_COLORECTAL_EXALLC	22	50496653	T/C	0.314331	-0.0109415	0.0192817	0.570406	51.0988	0.314331
rs10854880	finngen_R10_C3_COLORECTAL_EXALLC	22	50519963	T/C	0.321636	-0.0115252	0.019096	0.546149	100.409	0.321636
rs7288050	finngen_R10_C3_COLORECTAL_EXALLC	22	50624290	T/C	0.509161	-0.0188977	0.0176298	0.283755	72.6152	0.490839
rs116055311	finngen_R10_C3_COLORECTAL_EXALLC	22	50413444	C/T	0.113004	-0.0295296	0.0280043	0.291669	35.6013	0.113004
rs12628844	finngen_R10_C3_COLORECTAL_EXALLC	22	50705740	G/A	0.399704	-0.031223	0.0181429	0.0852609	33.5324	0.399704
rs151333479	finngen_R10_C3_COLORECTAL_EXALLC	22	50470109	A/C	0.0122281	-0.121054	0.079008	0.125479	39.2815	0.0122281
LBC_BSGS_cg00270625_CPT1B
rs1140555	ebi-a-GCST012879	22	51045190	C/T	0.347247	0.0251868	0.0176059	0.152547	38.2343	0.347247
rs86337	ebi-a-GCST012879	22	51020668	C/A	0.374286	0.020071	0.0172342	0.244179	188.74	0.374286
rs1003322	ebi-a-GCST012879	22	51072289	A/C	0.234371	0.0195201	0.0215046	0.364027	33.9749	0.234371
rs140512	ebi-a-GCST012879	22	51036634	A/G	0.336079	0.0172411	0.0180855	0.340433	63.549	0.336079
rs134970	ebi-a-GCST012879	22	50935082	T/C	0.326729	0.00785616	0.0190537	0.680107	51.1729	0.326729
rs11091008	ebi-a-GCST012879	22	51046189	T/C	0.149754	0.00386122	0.02567	0.880435	65.6201	0.149754
rs3091397	ebi-a-GCST012879	22	50957520	G/A	0.203952	-0.000212034	0.0201584	0.991608	47.5713	0.203952
rs10854880	ebi-a-GCST012879	22	50958392	T/C	0.265263	-0.00936292	0.0207709	0.652154	97.1761	0.265263
rs12628844	ebi-a-GCST012879	22	51144168	G/A	0.419422	-0.0108515	0.0197817	0.583305	34.8806	0.419422
rs116055311	ebi-a-GCST012879	22	50851873	C/T	0.0621137	-0.0109134	0.0342369	0.749908	39.7259	0.0621137
rs131781	ebi-a-GCST012879	22	50982457	G/A	0.386679	-0.0131604	0.0184539	0.475755	176.359	0.386679
rs35826039	ebi-a-GCST012879	22	51046163	T/C	0.375169	-0.0144878	0.0182777	0.427982	60.3626	0.375169
rs1106788	ebi-a-GCST012879	22	51064898	A/G	0.0493531	-0.0189249	0.0503493	0.707012	39.3829	0.0493531
rs7288050	ebi-a-GCST012879	22	51062718	T/C	0.436474	-0.0447719	0.01731	0.00969639	73.729	0.436474
rs3752397	ebi-a-GCST012879	22	50983551	C/T	0.0725671	-0.0587512	0.0404409	0.146288	91.8747	0.0725671
rs151333479	ebi-a-GCST012879	22	50908538	A/C	0.0159673	-0.0949557	0.0684689	0.16549	42.3095	0.0159673
rs1003322	finngen_R10_C3_COLORECTAL_EXALLC	22	50633861	A/C	0.145125	0.0679168	0.0247943	0.00615857	33.9749	0.145125
rs11091008	finngen_R10_C3_COLORECTAL_EXALLC	22	50607761	T/C	0.109819	0.0446207	0.0283847	0.115951	65.6201	0.109819
rs3752397	finngen_R10_C3_COLORECTAL_EXALLC	22	50545122	C/T	0.0584394	0.0242031	0.0379182	0.52328	91.8747	0.0584394
rs3091397	finngen_R10_C3_COLORECTAL_EXALLC	22	50519091	G/A	0.202135	0.0093239	0.0219774	0.671384	47.5713	0.202135
rs1106788	finngen_R10_C3_COLORECTAL_EXALLC	22	50626470	A/G	0.0408331	0.00907709	0.0451099	0.840525	39.3829	0.0408331
rs86337	finngen_R10_C3_COLORECTAL_EXALLC	22	50582239	C/A	0.36477	0.00861548	0.0183289	0.638319	188.74	0.36477
rs1140555	finngen_R10_C3_COLORECTAL_EXALLC	22	50606762	C/T	0.359038	0.00713069	0.0184121	0.698548	38.2343	0.359038
rs131781	finngen_R10_C3_COLORECTAL_EXALLC	22	50544028	G/A	0.270939	-0.00270763	0.0198744	0.891634	176.359	0.270939
rs140512	finngen_R10_C3_COLORECTAL_EXALLC	22	50598205	A/G	0.308206	-0.00609059	0.0190754	0.749508	63.549	0.308206
rs35826039	finngen_R10_C3_COLORECTAL_EXALLC	22	50607735	T/C	0.398309	-0.0109161	0.0180746	0.545881	60.3626	0.398309
rs134970	finngen_R10_C3_COLORECTAL_EXALLC	22	50496653	T/C	0.314331	-0.0109415	0.0192817	0.570406	51.1729	0.314331
rs10854880	finngen_R10_C3_COLORECTAL_EXALLC	22	50519963	T/C	0.321636	-0.0115252	0.019096	0.546149	97.1761	0.321636
rs7288050	finngen_R10_C3_COLORECTAL_EXALLC	22	50624290	T/C	0.509161	-0.0188977	0.0176298	0.283755	73.729	0.490839
rs116055311	finngen_R10_C3_COLORECTAL_EXALLC	22	50413444	C/T	0.113004	-0.0295296	0.0280043	0.291669	39.7259	0.113004
rs12628844	finngen_R10_C3_COLORECTAL_EXALLC	22	50705740	G/A	0.399704	-0.031223	0.0181429	0.0852609	34.8806	0.399704
rs151333479	finngen_R10_C3_COLORECTAL_EXALLC	22	50470109	A/C	0.0122281	-0.121054	0.079008	0.125479	42.3095	0.0122281
LBC_BSGS_cg24363820_CPT1B
rs9616789	ebi-a-GCST012879	22	50978504	A/G	0.0730447	0.0595516	0.0380189	0.117262	30.6009	0.0730447
rs86337	ebi-a-GCST012879	22	51020668	C/A	0.374286	0.020071	0.0172342	0.244179	89.8074	0.374286
rs1003322	ebi-a-GCST012879	22	51072289	A/C	0.234371	0.0195201	0.0215046	0.364027	33.9353	0.234371
rs134970	ebi-a-GCST012879	22	50935082	T/C	0.326729	0.00785616	0.0190537	0.680107	34.1647	0.326729
rs11091008	ebi-a-GCST012879	22	51046189	T/C	0.149754	0.00386122	0.02567	0.880435	77.3453	0.149754
rs11912319	ebi-a-GCST012879	22	50937900	G/A	0.101372	0.00116182	0.0322557	0.971267	38.0504	0.101372
rs10854880	ebi-a-GCST012879	22	50958392	T/C	0.265263	-0.00936292	0.0207709	0.652154	50.2571	0.265263
rs116055311	ebi-a-GCST012879	22	50851873	C/T	0.0621137	-0.0109134	0.0342369	0.749908	39.862	0.0621137
rs131781	ebi-a-GCST012879	22	50982457	G/A	0.386679	-0.0131604	0.0184539	0.475755	96.914	0.386679
rs35826039	ebi-a-GCST012879	22	51046163	T/C	0.375169	-0.0144878	0.0182777	0.427982	29.8359	0.375169
rs7288050	ebi-a-GCST012879	22	51062718	T/C	0.436474	-0.0447719	0.01731	0.00969639	39.5597	0.436474
rs3752397	ebi-a-GCST012879	22	50983551	C/T	0.0725671	-0.0587512	0.0404409	0.146288	106.252	0.0725671
rs151333479	ebi-a-GCST012879	22	50908538	A/C	0.0159673	-0.0949557	0.0684689	0.16549	39.4661	0.0159673
rs1003322	finngen_R10_C3_COLORECTAL_EXALLC	22	50633861	A/C	0.145125	0.0679168	0.0247943	0.00615857	33.9353	0.145125
rs11091008	finngen_R10_C3_COLORECTAL_EXALLC	22	50607761	T/C	0.109819	0.0446207	0.0283847	0.115951	77.3453	0.109819
rs3752397	finngen_R10_C3_COLORECTAL_EXALLC	22	50545122	C/T	0.0584394	0.0242031	0.0379182	0.52328	106.252	0.0584394
rs86337	finngen_R10_C3_COLORECTAL_EXALLC	22	50582239	C/A	0.36477	0.00861548	0.0183289	0.638319	89.8074	0.36477
rs131781	finngen_R10_C3_COLORECTAL_EXALLC	22	50544028	G/A	0.270939	-0.00270763	0.0198744	0.891634	96.914	0.270939
rs11912319	finngen_R10_C3_COLORECTAL_EXALLC	22	50499471	G/A	0.075109	-0.00296267	0.0334188	0.929358	38.0504	0.075109
rs9616789	finngen_R10_C3_COLORECTAL_EXALLC	22	50540075	A/G	0.0398499	-0.00906118	0.0453027	0.84147	30.6009	0.0398499
rs35826039	finngen_R10_C3_COLORECTAL_EXALLC	22	50607735	T/C	0.398309	-0.0109161	0.0180746	0.545881	29.8359	0.398309
rs134970	finngen_R10_C3_COLORECTAL_EXALLC	22	50496653	T/C	0.314331	-0.0109415	0.0192817	0.570406	34.1647	0.314331
rs10854880	finngen_R10_C3_COLORECTAL_EXALLC	22	50519963	T/C	0.321636	-0.0115252	0.019096	0.546149	50.2571	0.321636
rs7288050	finngen_R10_C3_COLORECTAL_EXALLC	22	50624290	T/C	0.509161	-0.0188977	0.0176298	0.283755	39.5597	0.490839
rs116055311	finngen_R10_C3_COLORECTAL_EXALLC	22	50413444	C/T	0.113004	-0.0295296	0.0280043	0.291669	39.862	0.113004
rs151333479	finngen_R10_C3_COLORECTAL_EXALLC	22	50470109	A/C	0.0122281	-0.121054	0.079008	0.125479	39.4661	0.0122281
LBC_BSGS_cg06530441_CPT1B
rs86337	ebi-a-GCST012879	22	51020668	C/A	0.374286	0.020071	0.0172342	0.244179	100.076	0.374286
rs1003322	ebi-a-GCST012879	22	51072289	A/C	0.234371	0.0195201	0.0215046	0.364027	36.1032	0.234371
rs134970	ebi-a-GCST012879	22	50935082	T/C	0.326729	0.00785616	0.0190537	0.680107	40.1402	0.326729
rs11091008	ebi-a-GCST012879	22	51046189	T/C	0.149754	0.00386122	0.02567	0.880435	75.1782	0.149754
rs11912319	ebi-a-GCST012879	22	50937900	G/A	0.101372	0.00116182	0.0322557	0.971267	47.484	0.101372
rs10854880	ebi-a-GCST012879	22	50958392	T/C	0.265263	-0.00936292	0.0207709	0.652154	67.0657	0.265263
rs116055311	ebi-a-GCST012879	22	50851873	C/T	0.0621137	-0.0109134	0.0342369	0.749908	38.2454	0.0621137
rs131781	ebi-a-GCST012879	22	50982457	G/A	0.386679	-0.0131604	0.0184539	0.475755	102.547	0.386679
rs35826039	ebi-a-GCST012879	22	51046163	T/C	0.375169	-0.0144878	0.0182777	0.427982	48.5077	0.375169
rs7288050	ebi-a-GCST012879	22	51062718	T/C	0.436474	-0.0447719	0.01731	0.00969639	48.3198	0.436474
rs3752397	ebi-a-GCST012879	22	50983551	C/T	0.0725671	-0.0587512	0.0404409	0.146288	128.159	0.0725671
rs151333479	ebi-a-GCST012879	22	50908538	A/C	0.0159673	-0.0949557	0.0684689	0.16549	46.4207	0.0159673
rs1003322	finngen_R10_C3_COLORECTAL_EXALLC	22	50633861	A/C	0.145125	0.0679168	0.0247943	0.00615857	36.1032	0.145125
rs11091008	finngen_R10_C3_COLORECTAL_EXALLC	22	50607761	T/C	0.109819	0.0446207	0.0283847	0.115951	75.1782	0.109819
rs3752397	finngen_R10_C3_COLORECTAL_EXALLC	22	50545122	C/T	0.0584394	0.0242031	0.0379182	0.52328	128.159	0.0584394
rs86337	finngen_R10_C3_COLORECTAL_EXALLC	22	50582239	C/A	0.36477	0.00861548	0.0183289	0.638319	100.076	0.36477
rs131781	finngen_R10_C3_COLORECTAL_EXALLC	22	50544028	G/A	0.270939	-0.00270763	0.0198744	0.891634	102.547	0.270939
rs11912319	finngen_R10_C3_COLORECTAL_EXALLC	22	50499471	G/A	0.075109	-0.00296267	0.0334188	0.929358	47.484	0.075109
rs35826039	finngen_R10_C3_COLORECTAL_EXALLC	22	50607735	T/C	0.398309	-0.0109161	0.0180746	0.545881	48.5077	0.398309
rs134970	finngen_R10_C3_COLORECTAL_EXALLC	22	50496653	T/C	0.314331	-0.0109415	0.0192817	0.570406	40.1402	0.314331
rs10854880	finngen_R10_C3_COLORECTAL_EXALLC	22	50519963	T/C	0.321636	-0.0115252	0.019096	0.546149	67.0657	0.321636
rs7288050	finngen_R10_C3_COLORECTAL_EXALLC	22	50624290	T/C	0.509161	-0.0188977	0.0176298	0.283755	48.3198	0.490839
rs116055311	finngen_R10_C3_COLORECTAL_EXALLC	22	50413444	C/T	0.113004	-0.0295296	0.0280043	0.291669	38.2454	0.113004
rs151333479	finngen_R10_C3_COLORECTAL_EXALLC	22	50470109	A/C	0.0122281	-0.121054	0.079008	0.125479	46.4207	0.0122281
LBC_BSGS_cg16386697_CPT1B
rs1140555	ebi-a-GCST012879	22	51045190	C/T	0.347247	0.0251868	0.0176059	0.152547	44.3939	0.347247
rs86337	ebi-a-GCST012879	22	51020668	C/A	0.374286	0.020071	0.0172342	0.244179	211.57	0.374286
rs1003322	ebi-a-GCST012879	22	51072289	A/C	0.234371	0.0195201	0.0215046	0.364027	33.7869	0.234371
rs140512	ebi-a-GCST012879	22	51036634	A/G	0.336079	0.0172411	0.0180855	0.340433	75.3584	0.336079
rs77245932	ebi-a-GCST012879	22	51033119	C/T	0.11092	0.0140046	0.0314802	0.656413	33.9206	0.11092
rs134970	ebi-a-GCST012879	22	50935082	T/C	0.326729	0.00785616	0.0190537	0.680107	62.4345	0.326729
rs11091008	ebi-a-GCST012879	22	51046189	T/C	0.149754	0.00386122	0.02567	0.880435	67.3256	0.149754
rs3091397	ebi-a-GCST012879	22	50957520	G/A	0.203952	-0.000212034	0.0201584	0.991608	52.9871	0.203952
rs10854880	ebi-a-GCST012879	22	50958392	T/C	0.265263	-0.00936292	0.0207709	0.652154	118.071	0.265263
rs12628844	ebi-a-GCST012879	22	51144168	G/A	0.419422	-0.0108515	0.0197817	0.583305	40.2827	0.419422
rs116055311	ebi-a-GCST012879	22	50851873	C/T	0.0621137	-0.0109134	0.0342369	0.749908	33.8531	0.0621137
rs131781	ebi-a-GCST012879	22	50982457	G/A	0.386679	-0.0131604	0.0184539	0.475755	228.348	0.386679
rs35826039	ebi-a-GCST012879	22	51046163	T/C	0.375169	-0.0144878	0.0182777	0.427982	61.2862	0.375169
rs1106788	ebi-a-GCST012879	22	51064898	A/G	0.0493531	-0.0189249	0.0503493	0.707012	45.7145	0.0493531
rs7288050	ebi-a-GCST012879	22	51062718	T/C	0.436474	-0.0447719	0.01731	0.00969639	73.6668	0.436474
rs3752397	ebi-a-GCST012879	22	50983551	C/T	0.0725671	-0.0587512	0.0404409	0.146288	95.2065	0.0725671
rs151333479	ebi-a-GCST012879	22	50908538	A/C	0.0159673	-0.0949557	0.0684689	0.16549	37.3869	0.0159673
rs1003322	finngen_R10_C3_COLORECTAL_EXALLC	22	50633861	A/C	0.145125	0.0679168	0.0247943	0.00615857	33.7869	0.145125
rs11091008	finngen_R10_C3_COLORECTAL_EXALLC	22	50607761	T/C	0.109819	0.0446207	0.0283847	0.115951	67.3256	0.109819
rs3752397	finngen_R10_C3_COLORECTAL_EXALLC	22	50545122	C/T	0.0584394	0.0242031	0.0379182	0.52328	95.2065	0.0584394
rs3091397	finngen_R10_C3_COLORECTAL_EXALLC	22	50519091	G/A	0.202135	0.0093239	0.0219774	0.671384	52.9871	0.202135
rs1106788	finngen_R10_C3_COLORECTAL_EXALLC	22	50626470	A/G	0.0408331	0.00907709	0.0451099	0.840525	45.7145	0.0408331
rs86337	finngen_R10_C3_COLORECTAL_EXALLC	22	50582239	C/A	0.36477	0.00861548	0.0183289	0.638319	211.57	0.36477
rs1140555	finngen_R10_C3_COLORECTAL_EXALLC	22	50606762	C/T	0.359038	0.00713069	0.0184121	0.698548	44.3939	0.359038
rs77245932	finngen_R10_C3_COLORECTAL_EXALLC	22	50594690	C/T	0.0854253	-0.000525059	0.0321411	0.986966	33.9206	0.0854253
rs131781	finngen_R10_C3_COLORECTAL_EXALLC	22	50544028	G/A	0.270939	-0.00270763	0.0198744	0.891634	228.348	0.270939
rs140512	finngen_R10_C3_COLORECTAL_EXALLC	22	50598205	A/G	0.308206	-0.00609059	0.0190754	0.749508	75.3584	0.308206
rs35826039	finngen_R10_C3_COLORECTAL_EXALLC	22	50607735	T/C	0.398309	-0.0109161	0.0180746	0.545881	61.2862	0.398309
rs134970	finngen_R10_C3_COLORECTAL_EXALLC	22	50496653	T/C	0.314331	-0.0109415	0.0192817	0.570406	62.4345	0.314331
rs10854880	finngen_R10_C3_COLORECTAL_EXALLC	22	50519963	T/C	0.321636	-0.0115252	0.019096	0.546149	118.071	0.321636
rs7288050	finngen_R10_C3_COLORECTAL_EXALLC	22	50624290	T/C	0.509161	-0.0188977	0.0176298	0.283755	73.6668	0.490839
rs116055311	finngen_R10_C3_COLORECTAL_EXALLC	22	50413444	C/T	0.113004	-0.0295296	0.0280043	0.291669	33.8531	0.113004
rs12628844	finngen_R10_C3_COLORECTAL_EXALLC	22	50705740	G/A	0.399704	-0.031223	0.0181429	0.0852609	40.2827	0.399704
rs151333479	finngen_R10_C3_COLORECTAL_EXALLC	22	50470109	A/C	0.0122281	-0.121054	0.079008	0.125479	37.3869	0.0122281
LBC_BSGS_cg05156901_CPT1B
rs9616789	ebi-a-GCST012879	22	50978504	A/G	0.0730447	0.0595516	0.0380189	0.117262	29.8773	0.0730447
rs86337	ebi-a-GCST012879	22	51020668	C/A	0.374286	0.020071	0.0172342	0.244179	85.6366	0.374286
rs1003322	ebi-a-GCST012879	22	51072289	A/C	0.234371	0.0195201	0.0215046	0.364027	31.0325	0.234371
rs134970	ebi-a-GCST012879	22	50935082	T/C	0.326729	0.00785616	0.0190537	0.680107	34.5855	0.326729
rs11091008	ebi-a-GCST012879	22	51046189	T/C	0.149754	0.00386122	0.02567	0.880435	75.5392	0.149754
rs11912319	ebi-a-GCST012879	22	50937900	G/A	0.101372	0.00116182	0.0322557	0.971267	45.7074	0.101372
rs10854880	ebi-a-GCST012879	22	50958392	T/C	0.265263	-0.00936292	0.0207709	0.652154	53.7494	0.265263
rs116055311	ebi-a-GCST012879	22	50851873	C/T	0.0621137	-0.0109134	0.0342369	0.749908	41.4332	0.0621137
rs131781	ebi-a-GCST012879	22	50982457	G/A	0.386679	-0.0131604	0.0184539	0.475755	101.768	0.386679
rs7288050	ebi-a-GCST012879	22	51062718	T/C	0.436474	-0.0447719	0.01731	0.00969639	43.708	0.436474
rs3752397	ebi-a-GCST012879	22	50983551	C/T	0.0725671	-0.0587512	0.0404409	0.146288	125.925	0.0725671
rs151333479	ebi-a-GCST012879	22	50908538	A/C	0.0159673	-0.0949557	0.0684689	0.16549	44.7521	0.0159673
rs1003322	finngen_R10_C3_COLORECTAL_EXALLC	22	50633861	A/C	0.145125	0.0679168	0.0247943	0.00615857	31.0325	0.145125
rs11091008	finngen_R10_C3_COLORECTAL_EXALLC	22	50607761	T/C	0.109819	0.0446207	0.0283847	0.115951	75.5392	0.109819
rs3752397	finngen_R10_C3_COLORECTAL_EXALLC	22	50545122	C/T	0.0584394	0.0242031	0.0379182	0.52328	125.925	0.0584394
rs86337	finngen_R10_C3_COLORECTAL_EXALLC	22	50582239	C/A	0.36477	0.00861548	0.0183289	0.638319	85.6366	0.36477
rs131781	finngen_R10_C3_COLORECTAL_EXALLC	22	50544028	G/A	0.270939	-0.00270763	0.0198744	0.891634	101.768	0.270939
rs11912319	finngen_R10_C3_COLORECTAL_EXALLC	22	50499471	G/A	0.075109	-0.00296267	0.0334188	0.929358	45.7074	0.075109
rs9616789	finngen_R10_C3_COLORECTAL_EXALLC	22	50540075	A/G	0.0398499	-0.00906118	0.0453027	0.84147	29.8773	0.0398499
rs134970	finngen_R10_C3_COLORECTAL_EXALLC	22	50496653	T/C	0.314331	-0.0109415	0.0192817	0.570406	34.5855	0.314331
rs10854880	finngen_R10_C3_COLORECTAL_EXALLC	22	50519963	T/C	0.321636	-0.0115252	0.019096	0.546149	53.7494	0.321636
rs7288050	finngen_R10_C3_COLORECTAL_EXALLC	22	50624290	T/C	0.509161	-0.0188977	0.0176298	0.283755	43.708	0.490839
rs116055311	finngen_R10_C3_COLORECTAL_EXALLC	22	50413444	C/T	0.113004	-0.0295296	0.0280043	0.291669	41.4332	0.113004
rs151333479	finngen_R10_C3_COLORECTAL_EXALLC	22	50470109	A/C	0.0122281	-0.121054	0.079008	0.125479	44.7521	0.0122281
LBC_BSGS_cg01081346_CPT1B
rs762668	ebi-a-GCST012879	22	51066990	T/C	0.218685	0.0374202	0.022105	0.0904857	31.0864	0.218685
rs1140555	ebi-a-GCST012879	22	51045190	C/T	0.347247	0.0251868	0.0176059	0.152547	50.6319	0.347247
rs86337	ebi-a-GCST012879	22	51020668	C/A	0.374286	0.020071	0.0172342	0.244179	254.334	0.374286
rs1003322	ebi-a-GCST012879	22	51072289	A/C	0.234371	0.0195201	0.0215046	0.364027	31.5122	0.234371
rs140512	ebi-a-GCST012879	22	51036634	A/G	0.336079	0.0172411	0.0180855	0.340433	111.709	0.336079
rs77245932	ebi-a-GCST012879	22	51033119	C/T	0.11092	0.0140046	0.0314802	0.656413	29.7744	0.11092
rs134970	ebi-a-GCST012879	22	50935082	T/C	0.326729	0.00785616	0.0190537	0.680107	65.5359	0.326729
rs11091008	ebi-a-GCST012879	22	51046189	T/C	0.149754	0.00386122	0.02567	0.880435	59.7167	0.149754
rs3091397	ebi-a-GCST012879	22	50957520	G/A	0.203952	-0.000212034	0.0201584	0.991608	65.97	0.203952
rs10854880	ebi-a-GCST012879	22	50958392	T/C	0.265263	-0.00936292	0.0207709	0.652154	131.604	0.265263
rs12628844	ebi-a-GCST012879	22	51144168	G/A	0.419422	-0.0108515	0.0197817	0.583305	37.4497	0.419422
rs131781	ebi-a-GCST012879	22	50982457	G/A	0.386679	-0.0131604	0.0184539	0.475755	242.408	0.386679
rs35826039	ebi-a-GCST012879	22	51046163	T/C	0.375169	-0.0144878	0.0182777	0.427982	78.5973	0.375169
rs1106788	ebi-a-GCST012879	22	51064898	A/G	0.0493531	-0.0189249	0.0503493	0.707012	60.1746	0.0493531
rs2040487	ebi-a-GCST012879	22	51147015	G/A	0.413238	-0.0292304	0.0197595	0.139058	30.9935	0.413238
rs80201391	ebi-a-GCST012879	22	51023793	T/C	0.037295	-0.0415883	0.0429862	0.333304	36.1689	0.037295
rs7288050	ebi-a-GCST012879	22	51062718	T/C	0.436474	-0.0447719	0.01731	0.00969639	101.294	0.436474
rs3752397	ebi-a-GCST012879	22	50983551	C/T	0.0725671	-0.0587512	0.0404409	0.146288	80.8582	0.0725671
rs1003322	finngen_R10_C3_COLORECTAL_EXALLC	22	50633861	A/C	0.145125	0.0679168	0.0247943	0.00615857	31.5122	0.145125
rs11091008	finngen_R10_C3_COLORECTAL_EXALLC	22	50607761	T/C	0.109819	0.0446207	0.0283847	0.115951	59.7167	0.109819
rs762668	finngen_R10_C3_COLORECTAL_EXALLC	22	50628562	T/C	0.191583	0.0291385	0.0227525	0.200307	31.0864	0.191583
rs3752397	finngen_R10_C3_COLORECTAL_EXALLC	22	50545122	C/T	0.0584394	0.0242031	0.0379182	0.52328	80.8582	0.0584394
rs3091397	finngen_R10_C3_COLORECTAL_EXALLC	22	50519091	G/A	0.202135	0.0093239	0.0219774	0.671384	65.97	0.202135
rs1106788	finngen_R10_C3_COLORECTAL_EXALLC	22	50626470	A/G	0.0408331	0.00907709	0.0451099	0.840525	60.1746	0.0408331
rs86337	finngen_R10_C3_COLORECTAL_EXALLC	22	50582239	C/A	0.36477	0.00861548	0.0183289	0.638319	254.334	0.36477
rs1140555	finngen_R10_C3_COLORECTAL_EXALLC	22	50606762	C/T	0.359038	0.00713069	0.0184121	0.698548	50.6319	0.359038
rs77245932	finngen_R10_C3_COLORECTAL_EXALLC	22	50594690	C/T	0.0854253	-0.000525059	0.0321411	0.986966	29.7744	0.0854253
rs131781	finngen_R10_C3_COLORECTAL_EXALLC	22	50544028	G/A	0.270939	-0.00270763	0.0198744	0.891634	242.408	0.270939
rs140512	finngen_R10_C3_COLORECTAL_EXALLC	22	50598205	A/G	0.308206	-0.00609059	0.0190754	0.749508	111.709	0.308206
rs35826039	finngen_R10_C3_COLORECTAL_EXALLC	22	50607735	T/C	0.398309	-0.0109161	0.0180746	0.545881	78.5973	0.398309
rs134970	finngen_R10_C3_COLORECTAL_EXALLC	22	50496653	T/C	0.314331	-0.0109415	0.0192817	0.570406	65.5359	0.314331
rs10854880	finngen_R10_C3_COLORECTAL_EXALLC	22	50519963	T/C	0.321636	-0.0115252	0.019096	0.546149	131.604	0.321636
rs80201391	finngen_R10_C3_COLORECTAL_EXALLC	22	50585364	T/C	0.040351	-0.0126284	0.0443466	0.775824	36.1689	0.040351
rs7288050	finngen_R10_C3_COLORECTAL_EXALLC	22	50624290	T/C	0.509161	-0.0188977	0.0176298	0.283755	101.294	0.490839
rs2040487	finngen_R10_C3_COLORECTAL_EXALLC	22	50708587	G/A	0.479102	-0.0219517	0.0178129	0.217819	30.9935	0.479102
rs12628844	finngen_R10_C3_COLORECTAL_EXALLC	22	50705740	G/A	0.399704	-0.031223	0.0181429	0.0852609	37.4497	0.399704
LBC_BSGS_cg23855319_NAT8L
rs34834920	ebi-a-GCST012879	4	2143275	T/C	0.0494182	0.0359014	0.039794	0.366959	103.682	0.0494182
rs880674	ebi-a-GCST012879	4	2250109	C/T	0.194092	0.0139239	0.0228446	0.542188	99.0278	0.194092
rs7442487	ebi-a-GCST012879	4	2137465	C/T	0.138625	-0.0136681	0.0273123	0.616768	43.2592	0.138625
rs880674	finngen_R10_C3_COLORECTAL_EXALLC	4	2248382	C/T	0.142517	-0.0144806	0.0252406	0.56617	99.0278	0.142517
rs34834920	finngen_R10_C3_COLORECTAL_EXALLC	4	2141548	T/C	0.0552863	-0.0471213	0.0384498	0.220376	103.682	0.0552863
rs7442487	finngen_R10_C3_COLORECTAL_EXALLC	4	2135738	C/T	0.055269	-0.089476	0.038668	0.0206705	43.2592	0.055269
LBC_BSGS_cg18593708_OSBPL1A
rs2848613	ebi-a-GCST012879	18	21910820	G/A	0.371512	0.0277701	0.0178873	0.12054	61.7923	0.371512
rs4998759	ebi-a-GCST012879	18	21905483	T/C	0.194599	0.0164325	0.0206662	0.42653	175.938	0.194599
rs275876	ebi-a-GCST012879	18	21849020	G/T	0.0749515	0.0124031	0.0328965	0.706148	89.4259	0.0749515
rs166708	ebi-a-GCST012879	18	21850286	T/C	0.409625	0.00266122	0.0171781	0.876885	64.5812	0.409625
rs56371876	ebi-a-GCST012879	18	21863920	G/A	0.400694	-0.00517789	0.0173532	0.765412	94.51	0.400694
rs10163707	ebi-a-GCST012879	18	21881090	T/C	0.207744	-0.00864012	0.0201407	0.667932	296.636	0.207744
rs2408	ebi-a-GCST012879	18	21829623	G/A	0.098962	-0.00902116	0.0283186	0.750062	306.801	0.098962
rs7236369	ebi-a-GCST012879	18	21925144	G/A	0.372155	-0.010945	0.017257	0.525928	50.3478	0.372155
rs79317632	ebi-a-GCST012879	18	21801540	T/C	0.0355629	-0.0125119	0.0463877	0.787372	82.3107	0.0355629
rs117313775	ebi-a-GCST012879	18	21801049	A/G	0.0419423	-0.0264914	0.0431227	0.538999	102.495	0.0419423
rs117313775	finngen_R10_C3_COLORECTAL_EXALLC	18	24221085	A/G	0.0437421	0.0222831	0.0430756	0.604945	102.495	0.0437421
rs2848613	finngen_R10_C3_COLORECTAL_EXALLC	18	24330856	G/A	0.375392	-0.00229023	0.0182977	0.900393	61.7923	0.375392
rs7236369	finngen_R10_C3_COLORECTAL_EXALLC	18	24345180	G/A	0.380164	-0.00470688	0.0182394	0.79636	50.3478	0.380164
rs4998759	finngen_R10_C3_COLORECTAL_EXALLC	18	24325519	T/C	0.202266	-0.00878342	0.021916	0.688586	175.938	0.202266
rs56371876	finngen_R10_C3_COLORECTAL_EXALLC	18	24283956	G/A	0.475283	-0.0156162	0.0177369	0.378624	94.51	0.475283
rs166708	finngen_R10_C3_COLORECTAL_EXALLC	18	24270322	T/C	0.481871	-0.0201055	0.0177862	0.258309	64.5812	0.481871
rs2408	finngen_R10_C3_COLORECTAL_EXALLC	18	24249659	G/A	0.084913	-0.0328636	0.0313044	0.293807	306.801	0.084913
rs10163707	finngen_R10_C3_COLORECTAL_EXALLC	18	24301126	T/C	0.209133	-0.0333897	0.0218032	0.125666	296.636	0.209133
rs275876	finngen_R10_C3_COLORECTAL_EXALLC	18	24269056	G/T	0.0889846	-0.0507453	0.0312125	0.103992	89.4259	0.0889846
rs79317632	finngen_R10_C3_COLORECTAL_EXALLC	18	24221576	T/C	0.0252413	-0.0631914	0.0556606	0.256251	82.3107	0.0252413
LBC_BSGS_cg22099723_EPHX2
rs56373327	ebi-a-GCST012879	8	27288314	C/T	0.137717	-0.00170935	0.0235111	0.942042	36.3272	0.137717
rs7819756	ebi-a-GCST012879	8	27330937	C/T	0.502977	-0.00637504	0.017051	0.708494	58.1097	0.497023
rs2741339	ebi-a-GCST012879	8	27334969	G/A	0.288835	-0.0100219	0.018761	0.593213	49.3178	0.288835
rs7017417	ebi-a-GCST012879	8	27345305	G/A	0.0929279	-0.0397129	0.027321	0.146066	134.339	0.0929279
rs2741339	finngen_R10_C3_COLORECTAL_EXALLC	8	27477452	G/A	0.37381	-0.00527871	0.0182573	0.772483	49.3178	0.37381
rs56373327	finngen_R10_C3_COLORECTAL_EXALLC	8	27430797	C/T	0.127046	-0.0172307	0.0267644	0.519711	36.3272	0.127046
rs7017417	finngen_R10_C3_COLORECTAL_EXALLC	8	27487788	G/A	0.0802418	-0.0244995	0.0328168	0.455333	134.339	0.0802418
rs7819756	finngen_R10_C3_COLORECTAL_EXALLC	8	27473420	C/T	0.514294	-0.027326	0.017727	0.123198	58.1097	0.485706
LBC_BSGS_cg25399743_EPHX2
rs77389621	ebi-a-GCST012879	8	27155952	A/C	0.036674	0.0697389	0.0451087	0.1221	47.4441	0.036674
rs77981729	ebi-a-GCST012879	8	27123709	T/C	0.0426798	0.0572119	0.0660089	0.38609	40.4775	0.0426798
rs11785015	ebi-a-GCST012879	8	27420633	A/G	0.0684726	0.0426461	0.0377339	0.258401	32.2469	0.0684726
rs2565050	ebi-a-GCST012879	8	27404354	T/C	0.168531	0.02651	0.0244118	0.277501	39.5852	0.168531
rs141804347	ebi-a-GCST012879	8	26860769	A/G	0.0719757	0.0187799	0.031161	0.546726	31.9549	0.0719757
rs10866859	ebi-a-GCST012879	8	27434718	A/G	0.210318	0.017676	0.0229151	0.440489	72.346	0.210318
rs4054956	ebi-a-GCST012879	8	27161242	T/C	0.036562	0.0170473	0.0434434	0.69476	29.9548	0.036562
rs2640726	ebi-a-GCST012879	8	27405809	T/C	0.408742	0.0165901	0.0176306	0.346713	44.4584	0.408742
rs2565048	ebi-a-GCST012879	8	27330132	G/A	0.314041	0.0155626	0.0191978	0.41757	147.294	0.314041
rs28601685	ebi-a-GCST012879	8	27338294	T/C	0.162016	0.013281	0.0233305	0.569184	106.217	0.162016
rs3739212	ebi-a-GCST012879	8	27099879	C/T	0.498163	0.00859539	0.0169173	0.611395	38.6853	0.498163
rs2565045	ebi-a-GCST012879	8	27330813	C/T	0.183614	0.00793568	0.0219847	0.718127	39.001	0.183614
rs35575787	ebi-a-GCST012879	8	27187520	T/G	0.0618554	0.0071155	0.0339015	0.833756	42.0684	0.0618554
rs2435314	ebi-a-GCST012879	8	27380393	A/G	0.0786206	0.000943166	0.0317368	0.976292	110.116	0.0786206
rs56373327	ebi-a-GCST012879	8	27288314	C/T	0.137717	-0.00170935	0.0235111	0.942042	30.626	0.137717
rs891398	ebi-a-GCST012879	8	27324822	C/T	0.531937	-0.00564764	0.0169549	0.739061	52.9219	0.468063
rs7819756	ebi-a-GCST012879	8	27330937	C/T	0.502977	-0.00637504	0.017051	0.708494	405.412	0.497023
rs10458313	ebi-a-GCST012879	8	26964330	C/A	0.215276	-0.00676699	0.0208757	0.74582	31.1263	0.215276
rs80122763	ebi-a-GCST012879	8	27083124	T/C	0.103914	-0.00834127	0.0271795	0.758923	36.6836	0.103914
rs2741339	ebi-a-GCST012879	8	27334969	G/A	0.288835	-0.0100219	0.018761	0.593213	242.388	0.288835
rs2322581	ebi-a-GCST012879	8	27323607	G/T	0.212093	-0.0164069	0.022938	0.474441	42.3231	0.212093
rs17376459	ebi-a-GCST012879	8	27263174	G/A	0.154453	-0.0207301	0.02312	0.369916	88.8304	0.154453
rs79091127	ebi-a-GCST012879	8	27094615	T/G	0.103519	-0.020921	0.0301843	0.48824	37.3661	0.103519
rs78756845	ebi-a-GCST012879	8	27220828	A/G	0.038235	-0.0290825	0.0426225	0.495033	33.928	0.038235
rs7017417	ebi-a-GCST012879	8	27345305	G/A	0.0929279	-0.0397129	0.027321	0.146066	71.9935	0.0929279
rs4054956	finngen_R10_C3_COLORECTAL_EXALLC	8	27303725	T/C	0.020675	0.0818997	0.0606689	0.177033	29.9548	0.020675
rs28601685	finngen_R10_C3_COLORECTAL_EXALLC	8	27480777	T/C	0.146478	0.0514967	0.0250302	0.0396488	106.217	0.146478
rs2322581	finngen_R10_C3_COLORECTAL_EXALLC	8	27466090	G/T	0.181439	0.0305049	0.0228596	0.182057	42.3231	0.181439
rs2565048	finngen_R10_C3_COLORECTAL_EXALLC	8	27472615	G/A	0.290159	0.0254611	0.0195047	0.191764	147.294	0.290159
rs891398	finngen_R10_C3_COLORECTAL_EXALLC	8	27467305	C/T	0.530655	0.0247378	0.0176886	0.161957	52.9219	0.469345
rs79091127	finngen_R10_C3_COLORECTAL_EXALLC	8	27237098	T/G	0.0772048	0.0209156	0.0330521	0.52686	37.3661	0.0772048
rs10866859	finngen_R10_C3_COLORECTAL_EXALLC	8	27577201	A/G	0.0797512	0.0154806	0.0320809	0.629416	72.346	0.0797512
rs17376459	finngen_R10_C3_COLORECTAL_EXALLC	8	27405657	G/A	0.212801	0.0135553	0.0216	0.530293	88.8304	0.212801
rs2565050	finngen_R10_C3_COLORECTAL_EXALLC	8	27546837	T/C	0.092234	0.0127969	0.0310858	0.680586	39.5852	0.092234
rs77389621	finngen_R10_C3_COLORECTAL_EXALLC	8	27298435	A/C	0.0591281	0.0103297	0.0377469	0.784348	47.4441	0.0591281
rs3739212	finngen_R10_C3_COLORECTAL_EXALLC	8	27242362	C/T	0.551018	0.00906873	0.0177011	0.608424	38.6853	0.448982
rs2640726	finngen_R10_C3_COLORECTAL_EXALLC	8	27548292	T/C	0.362657	0.00893926	0.0184643	0.628288	44.4584	0.362657
rs10458313	finngen_R10_C3_COLORECTAL_EXALLC	8	27106813	C/A	0.196555	0.00592229	0.0223246	0.790793	31.1263	0.196555
rs80122763	finngen_R10_C3_COLORECTAL_EXALLC	8	27225607	T/C	0.111523	0.00155879	0.0280272	0.955647	36.6836	0.111523
rs2435314	finngen_R10_C3_COLORECTAL_EXALLC	8	27522876	A/G	0.233715	0.001084	0.0211935	0.959208	110.116	0.233715
rs2741339	finngen_R10_C3_COLORECTAL_EXALLC	8	27477452	G/A	0.37381	-0.00527871	0.0182573	0.772483	242.388	0.37381
rs11785015	finngen_R10_C3_COLORECTAL_EXALLC	8	27563116	A/G	0.0399142	-0.00629	0.0447803	0.888294	32.2469	0.0399142
rs78756845	finngen_R10_C3_COLORECTAL_EXALLC	8	27363311	A/G	0.0539825	-0.0140801	0.038873	0.717196	33.928	0.0539825
rs35575787	finngen_R10_C3_COLORECTAL_EXALLC	8	27330003	T/G	0.0743778	-0.0152282	0.0332348	0.646809	42.0684	0.0743778
rs56373327	finngen_R10_C3_COLORECTAL_EXALLC	8	27430797	C/T	0.127046	-0.0172307	0.0267644	0.519711	30.626	0.127046
rs7017417	finngen_R10_C3_COLORECTAL_EXALLC	8	27487788	G/A	0.0802418	-0.0244995	0.0328168	0.455333	71.9935	0.0802418
rs7819756	finngen_R10_C3_COLORECTAL_EXALLC	8	27473420	C/T	0.514294	-0.027326	0.017727	0.123198	405.412	0.485706
rs141804347	finngen_R10_C3_COLORECTAL_EXALLC	8	27003252	A/G	0.0909717	-0.0380914	0.0307912	0.216054	31.9549	0.0909717
rs2565045	finngen_R10_C3_COLORECTAL_EXALLC	8	27473296	C/T	0.147461	-0.0542143	0.0248142	0.0289028	39.001	0.147461
rs77981729	finngen_R10_C3_COLORECTAL_EXALLC	8	27266192	T/C	0.00885365	-0.102985	0.094639	0.276511	40.4775	0.00885365
LBC_BSGS_cg21608792_EPHX2
rs147314085	ebi-a-GCST012879	8	27340268	G/A	0.021447	0.0193204	0.056081	0.730464	36.3778	0.021447
rs10866859	ebi-a-GCST012879	8	27434718	A/G	0.210318	0.017676	0.0229151	0.440489	30.9406	0.210318
rs17466060	ebi-a-GCST012879	8	27422740	A/G	0.472357	0.0156215	0.0172735	0.365804	32.3802	0.472357
rs2435314	ebi-a-GCST012879	8	27380393	A/G	0.0786206	0.000943166	0.0317368	0.976292	35.949	0.0786206
rs891398	ebi-a-GCST012879	8	27324822	C/T	0.531937	-0.00564764	0.0169549	0.739061	46.6016	0.468063
rs7819756	ebi-a-GCST012879	8	27330937	C/T	0.502977	-0.00637504	0.017051	0.708494	98.2434	0.497023
rs2741339	ebi-a-GCST012879	8	27334969	G/A	0.288835	-0.0100219	0.018761	0.593213	90.0986	0.288835
rs7017417	ebi-a-GCST012879	8	27345305	G/A	0.0929279	-0.0397129	0.027321	0.146066	165.716	0.0929279
rs142225792	ebi-a-GCST012879	8	27248894	A/G	0.0248623	-0.0682088	0.05281	0.1965	30.3364	0.0248623
rs891398	finngen_R10_C3_COLORECTAL_EXALLC	8	27467305	C/T	0.530655	0.0247378	0.0176886	0.161957	46.6016	0.469345
rs10866859	finngen_R10_C3_COLORECTAL_EXALLC	8	27577201	A/G	0.0797512	0.0154806	0.0320809	0.629416	30.9406	0.0797512
rs17466060	finngen_R10_C3_COLORECTAL_EXALLC	8	27565223	A/G	0.372168	0.00228094	0.0183004	0.90081	32.3802	0.372168
rs2435314	finngen_R10_C3_COLORECTAL_EXALLC	8	27522876	A/G	0.233715	0.001084	0.0211935	0.959208	35.949	0.233715
rs2741339	finngen_R10_C3_COLORECTAL_EXALLC	8	27477452	G/A	0.37381	-0.00527871	0.0182573	0.772483	90.0986	0.37381
rs7017417	finngen_R10_C3_COLORECTAL_EXALLC	8	27487788	G/A	0.0802418	-0.0244995	0.0328168	0.455333	165.716	0.0802418
rs7819756	finngen_R10_C3_COLORECTAL_EXALLC	8	27473420	C/T	0.514294	-0.027326	0.017727	0.123198	98.2434	0.485706
rs142225792	finngen_R10_C3_COLORECTAL_EXALLC	8	27391377	A/G	0.0119672	-0.0988848	0.0808636	0.221383	30.3364	0.0119672
rs147314085	finngen_R10_C3_COLORECTAL_EXALLC	8	27482751	G/A	0.011092	-0.113594	0.084424	0.178458	36.3778	0.011092
LBC_BSGS_cg15284911_MGST1
rs1799497	ebi-a-GCST012879	12	16399551	C/T	0.511995	0.0176151	0.0171857	0.305368	33.9908	0.488005
rs7300358	finngen_R10_C3_COLORECTAL_EXALLC	12	16259902	T/G	0.394264	0.00732866	0.0182469	0.68795	53.5235	0.394264
rs1799497	finngen_R10_C3_COLORECTAL_EXALLC	12	16246617	C/T	0.51629	-0.0171655	0.0178001	0.33487	33.9908	0.48371
LBC_BSGS_cg07321092_SLC25A45
rs560577	ebi-a-GCST012879	11	66064126	C/T	0.0740745	0.0636972	0.031128	0.0407268	46.0185	0.0740745
rs484147	ebi-a-GCST012879	11	64792563	G/A	0.0719833	0.0290495	0.0331591	0.380994	56.9205	0.0719833
rs667823	ebi-a-GCST012879	11	65139539	T/C	0.082541	0.0128622	0.0307125	0.675369	102.382	0.082541
rs1195958	ebi-a-GCST012879	11	64936810	C/T	0.16454	-0.00775469	0.0250364	0.756761	32.9492	0.16454
rs116995659	ebi-a-GCST012879	11	65014964	A/G	0.00961992	-0.0127924	0.0833533	0.878026	520.921	0.00961992
rs739389	ebi-a-GCST012879	11	65157094	T/C	0.271543	-0.0137784	0.0198944	0.488575	42.0001	0.271543
rs28781278	ebi-a-GCST012879	11	65100137	T/C	0.132073	-0.0215113	0.0243287	0.376592	37.8589	0.132073
rs694243	ebi-a-GCST012879	11	65172197	C/T	0.262075	-0.0348009	0.0193699	0.0723902	33.8067	0.262075
rs75715853	ebi-a-GCST012879	11	65940119	G/A	0.00899579	-0.0626005	0.0879067	0.476388	224.617	0.00899579
rs116995659	finngen_R10_C3_COLORECTAL_EXALLC	11	65247493	A/G	0.00171613	0.113712	0.206161	0.581245	520.921	0.00171613
rs560577	finngen_R10_C3_COLORECTAL_EXALLC	11	66296655	C/T	0.0577642	0.0492788	0.0379972	0.194664	46.0185	0.0577642
rs484147	finngen_R10_C3_COLORECTAL_EXALLC	11	65025091	G/A	0.0575981	0.0315725	0.0376688	0.401941	56.9205	0.0575981
rs28781278	finngen_R10_C3_COLORECTAL_EXALLC	11	65332666	T/C	0.0712114	0.018978	0.0340463	0.577242	37.8589	0.0712114
rs694243	finngen_R10_C3_COLORECTAL_EXALLC	11	65404726	C/T	0.163418	0.0126655	0.0239273	0.596576	33.8067	0.163418
rs667823	finngen_R10_C3_COLORECTAL_EXALLC	11	65372068	T/C	0.048135	-0.0112104	0.0414635	0.786877	102.382	0.048135
rs1195958	finngen_R10_C3_COLORECTAL_EXALLC	11	65169339	C/T	0.203322	-0.0160746	0.0219981	0.464945	32.9492	0.203322
rs739389	finngen_R10_C3_COLORECTAL_EXALLC	11	65389623	T/C	0.258611	-0.0261145	0.0202462	0.197103	42.0001	0.258611
rs75715853	finngen_R10_C3_COLORECTAL_EXALLC	11	66172648	G/A	0.000617216	-0.434431	0.335159	0.194908	224.617	0.000617216
LBC_BSGS_cg12287936_NDUFS6
rs72704438	ebi-a-GCST012879	5	1764182	G/A	0.0579688	0.0252522	0.0336305	0.45273	38.8423	0.0579688
rs114601154	ebi-a-GCST012879	5	1735827	A/C	0.03213	0.0184366	0.0461655	0.689628	30.3471	0.03213
rs66986057	ebi-a-GCST012879	5	1765331	T/C	0.0875724	0.0169989	0.0289675	0.55732	89.7922	0.0875724
rs2172532	ebi-a-GCST012879	5	1772615	A/G	0.31132	0.0148223	0.0181987	0.415374	183.435	0.31132
rs931510	ebi-a-GCST012879	5	1859083	A/G	0.266155	0.00758709	0.0194481	0.696448	51.6955	0.266155
rs263202	ebi-a-GCST012879	5	1872594	A/G	0.120548	-0.000741228	0.0298485	0.980188	30.9756	0.120548
rs6555014	ebi-a-GCST012879	5	1836906	G/T	0.230213	-0.00203052	0.0202551	0.920148	255.339	0.230213
rs72704473	ebi-a-GCST012879	5	1811539	T/C	0.0817322	-0.00380669	0.0325446	0.906885	139.42	0.0817322
rs10065727	ebi-a-GCST012879	5	1770014	C/T	0.313004	-0.00641166	0.0175935	0.715534	44.4484	0.313004
rs9312959	ebi-a-GCST012879	5	1877008	A/G	0.243815	-0.00771229	0.0200136	0.699976	43.4539	0.243815
rs3776143	ebi-a-GCST012879	5	1808976	A/G	0.200169	-0.0161613	0.0249003	0.516313	144.425	0.200169
rs35923357	ebi-a-GCST012879	5	1836908	A/C	0.215333	-0.0178298	0.0199905	0.372441	41.2792	0.215333
rs10045048	ebi-a-GCST012879	5	1773209	A/G	0.0259541	-0.0183741	0.0494704	0.710328	31.4043	0.0259541
rs1008708	ebi-a-GCST012879	5	1777233	A/G	0.0429738	-0.0374765	0.038978	0.336312	99.7581	0.0429738
rs904760	ebi-a-GCST012879	5	1811479	A/C	0.103236	-0.0491228	0.043288	0.256463	40.9708	0.103236
rs904760	finngen_R10_C3_COLORECTAL_EXALLC	5	1811365	A/C	0.057161	0.106861	0.0375758	0.00445687	40.9708	0.057161
rs10045048	finngen_R10_C3_COLORECTAL_EXALLC	5	1773094	A/G	0.00849815	0.0826301	0.0943349	0.381072	31.4043	0.00849815
rs3776143	finngen_R10_C3_COLORECTAL_EXALLC	5	1808862	A/G	0.106152	0.0810412	0.0281616	0.00400553	144.425	0.106152
rs114601154	finngen_R10_C3_COLORECTAL_EXALLC	5	1735712	A/C	0.0179505	0.046033	0.06677	0.490554	30.3471	0.0179505
rs1008708	finngen_R10_C3_COLORECTAL_EXALLC	5	1777118	A/G	0.0428059	0.0450158	0.0437692	0.303724	99.7581	0.0428059
rs931510	finngen_R10_C3_COLORECTAL_EXALLC	5	1858969	A/G	0.23377	0.0354702	0.020772	0.0877102	51.6955	0.23377
rs10065727	finngen_R10_C3_COLORECTAL_EXALLC	5	1769899	C/T	0.393093	0.0151343	0.0181222	0.403647	44.4484	0.393093
rs72704473	finngen_R10_C3_COLORECTAL_EXALLC	5	1811425	T/C	0.127604	0.0116049	0.0265008	0.661455	139.42	0.127604
rs35923357	finngen_R10_C3_COLORECTAL_EXALLC	5	1836794	A/C	0.2141	0.0112204	0.0217275	0.605567	41.2792	0.2141
rs2172532	finngen_R10_C3_COLORECTAL_EXALLC	5	1772500	A/G	0.406761	-0.0082446	0.0180824	0.648428	183.435	0.406761
rs9312959	finngen_R10_C3_COLORECTAL_EXALLC	5	1876894	A/G	0.224531	-0.0106452	0.0212239	0.615972	43.4539	0.224531
rs6555014	finngen_R10_C3_COLORECTAL_EXALLC	5	1836792	G/T	0.252207	-0.023674	0.0204765	0.247618	255.339	0.252207
rs263202	finngen_R10_C3_COLORECTAL_EXALLC	5	1872480	A/G	0.064921	-0.0430205	0.0353804	0.224007	30.9756	0.064921
rs66986057	finngen_R10_C3_COLORECTAL_EXALLC	5	1765216	T/C	0.0913975	-0.0698003	0.0308048	0.0234585	89.7922	0.0913975
rs72704438	finngen_R10_C3_COLORECTAL_EXALLC	5	1764067	G/A	0.0610285	-0.115637	0.0387935	0.00287475	38.8423	0.0610285
LBC_BSGS_cg00232265_NDUFS6
rs10056616	ebi-a-GCST012879	5	1764473	T/C	0.0226891	0.0621568	0.0561757	0.268523	63.4442	0.0226891
rs260406	ebi-a-GCST012879	5	1890233	G/A	0.0350754	0.0509845	0.0429341	0.235028	41.3485	0.0350754
rs79337124	ebi-a-GCST012879	5	1611111	T/C	0.107085	0.0223475	0.026337	0.396148	32.3059	0.107085
rs12655950	ebi-a-GCST012879	5	1837309	A/G	0.0500435	0.0207065	0.0423973	0.625272	48.5498	0.0500435
rs71595079	ebi-a-GCST012879	5	1863655	G/A	0.0626943	0.0196261	0.0330222	0.552291	44.2645	0.0626943
rs2172532	ebi-a-GCST012879	5	1772615	A/G	0.31132	0.0148223	0.0181987	0.415374	58.3569	0.31132
rs143110029	ebi-a-GCST012879	5	1948211	T/C	0.0553229	0.0141568	0.0356466	0.691263	34.1412	0.0553229
rs6888984	ebi-a-GCST012879	5	1784334	C/T	0.395025	0.0106602	0.0178913	0.55129	75.794	0.395025
rs6555008	ebi-a-GCST012879	5	1769749	T/C	0.272642	0.00622325	0.0195093	0.749735	29.8094	0.272642
rs10065727	ebi-a-GCST012879	5	1770014	C/T	0.313004	-0.00641166	0.0175935	0.715534	36.4185	0.313004
rs3776143	ebi-a-GCST012879	5	1808976	A/G	0.200169	-0.0161613	0.0249003	0.516313	507.383	0.200169
rs10045048	ebi-a-GCST012879	5	1773209	A/G	0.0259541	-0.0183741	0.0494704	0.710328	82.6981	0.0259541
rs10079400	ebi-a-GCST012879	5	1709104	A/G	0.0487374	-0.0227584	0.0376454	0.54548	66.9904	0.0487374
rs11747055	ebi-a-GCST012879	5	1734353	A/G	0.356852	-0.0265002	0.0179833	0.140589	34.6146	0.356852
rs904760	ebi-a-GCST012879	5	1811479	A/C	0.103236	-0.0491228	0.043288	0.256463	63.3255	0.103236
rs904760	finngen_R10_C3_COLORECTAL_EXALLC	5	1811365	A/C	0.057161	0.106861	0.0375758	0.00445687	63.3255	0.057161
rs10045048	finngen_R10_C3_COLORECTAL_EXALLC	5	1773094	A/G	0.00849815	0.0826301	0.0943349	0.381072	82.6981	0.00849815
rs3776143	finngen_R10_C3_COLORECTAL_EXALLC	5	1808862	A/G	0.106152	0.0810412	0.0281616	0.00400553	507.383	0.106152
rs12655950	finngen_R10_C3_COLORECTAL_EXALLC	5	1837195	A/G	0.0200441	0.0647508	0.0616728	0.29376	48.5498	0.0200441
rs71595079	finngen_R10_C3_COLORECTAL_EXALLC	5	1863541	G/A	0.0431902	0.0640231	0.0434372	0.140502	44.2645	0.0431902
rs260406	finngen_R10_C3_COLORECTAL_EXALLC	5	1890119	G/A	0.0207251	0.0629792	0.0615083	0.305875	41.3485	0.0207251
rs10079400	finngen_R10_C3_COLORECTAL_EXALLC	5	1708989	A/G	0.0308425	0.049838	0.0506183	0.324828	66.9904	0.0308425
rs11747055	finngen_R10_C3_COLORECTAL_EXALLC	5	1734238	A/G	0.219888	0.01605	0.0214038	0.453335	34.6146	0.219888
rs10065727	finngen_R10_C3_COLORECTAL_EXALLC	5	1769899	C/T	0.393093	0.0151343	0.0181222	0.403647	36.4185	0.393093
rs10056616	finngen_R10_C3_COLORECTAL_EXALLC	5	1764358	T/C	0.016919	0.0138279	0.0682945	0.839545	63.4442	0.016919
rs6888984	finngen_R10_C3_COLORECTAL_EXALLC	5	1784219	C/T	0.30387	0.011747	0.01929	0.542548	75.794	0.30387
rs79337124	finngen_R10_C3_COLORECTAL_EXALLC	5	1610996	T/C	0.0621391	0.000187139	0.0367465	0.995937	32.3059	0.0621391
rs2172532	finngen_R10_C3_COLORECTAL_EXALLC	5	1772500	A/G	0.406761	-0.0082446	0.0180824	0.648428	58.3569	0.406761
rs6555008	finngen_R10_C3_COLORECTAL_EXALLC	5	1769634	T/C	0.242789	-0.0275003	0.020652	0.182989	29.8094	0.242789
rs143110029	finngen_R10_C3_COLORECTAL_EXALLC	5	1948097	T/C	0.100054	-0.0322932	0.0294112	0.272209	34.1412	0.100054
LBC_BSGS_cg09339476_ACCS
rs35711531	ebi-a-GCST012879	11	44055093	T/C	0.0496413	0.0395712	0.0372698	0.288349	94.9804	0.0496413
rs56380226	ebi-a-GCST012879	11	44236479	A/G	0.0357311	0.0153674	0.0435409	0.724132	65.432	0.0357311
rs7940916	ebi-a-GCST012879	11	44287394	T/C	0.193931	0.00755017	0.0212511	0.722377	44.2462	0.193931
rs7935243	ebi-a-GCST012879	11	44094416	T/C	0.327666	0.00751681	0.0179048	0.674617	81.2865	0.327666
rs7109590	ebi-a-GCST012879	11	44033602	T/G	0.220752	0.00501439	0.0209063	0.810446	37.7625	0.220752
rs7928485	ebi-a-GCST012879	11	44078247	C/T	0.211115	0.00402097	0.0217679	0.853448	147.145	0.211115
rs4755798	ebi-a-GCST012879	11	44286176	A/G	0.264031	0.00222684	0.0191001	0.907187	45.4365	0.264031
rs7947088	ebi-a-GCST012879	11	44090009	G/A	0.336117	-0.00260002	0.0182666	0.886814	69.7766	0.336117
rs75552889	ebi-a-GCST012879	11	44198674	C/T	0.0203256	-0.0105636	0.057386	0.853951	35.9692	0.0203256
rs7108942	ebi-a-GCST012879	11	44290126	T/C	0.24885	-0.0449497	0.0191179	0.0187141	39.7517	0.24885
rs56380226	finngen_R10_C3_COLORECTAL_EXALLC	11	44214929	A/G	0.0195935	0.0715247	0.0633938	0.25921	65.432	0.0195935
rs4755798	finngen_R10_C3_COLORECTAL_EXALLC	11	44264626	A/G	0.228534	0.0382255	0.0210689	0.0696306	45.4365	0.228534
rs7109590	finngen_R10_C3_COLORECTAL_EXALLC	11	44012052	T/G	0.147084	0.0313771	0.0249828	0.209134	37.7625	0.147084
rs7108942	finngen_R10_C3_COLORECTAL_EXALLC	11	44268576	T/C	0.165094	0.0202863	0.0237546	0.393109	39.7517	0.165094
rs7935243	finngen_R10_C3_COLORECTAL_EXALLC	11	44072866	T/C	0.368925	0.0131129	0.0183597	0.475088	81.2865	0.368925
rs35711531	finngen_R10_C3_COLORECTAL_EXALLC	11	44033543	T/C	0.0369461	0.00945288	0.0471586	0.84113	94.9804	0.0369461
rs7928485	finngen_R10_C3_COLORECTAL_EXALLC	11	44056697	C/T	0.138475	0.00568904	0.025548	0.823784	147.145	0.138475
rs7940916	finngen_R10_C3_COLORECTAL_EXALLC	11	44265844	T/C	0.185332	-0.00604416	0.0226408	0.7895	44.2462	0.185332
rs7947088	finngen_R10_C3_COLORECTAL_EXALLC	11	44068459	G/A	0.311915	-0.0114109	0.019117	0.550576	69.7766	0.311915
rs75552889	finngen_R10_C3_COLORECTAL_EXALLC	11	44177124	C/T	0.0261446	-0.0487054	0.0565147	0.388787	35.9692	0.0261446
LBC_BSGS_cg26023709_MRPL43
rs807028	ebi-a-GCST012879	10	102764511	G/A	0.162681	0.0268268	0.0257346	0.297208	40.1481	0.162681
rs1467616	ebi-a-GCST012879	10	102641691	G/A	0.370633	-0.00776581	0.0188085	0.679689	79.108	0.370633
rs807029	ebi-a-GCST012879	10	102764047	T/C	0.312442	-0.0141803	0.0195281	0.467748	48.2392	0.312442
rs807028	finngen_R10_C3_COLORECTAL_EXALLC	10	101004754	G/A	0.153955	0.0112023	0.0247773	0.651183	40.1481	0.153955
rs1467616	finngen_R10_C3_COLORECTAL_EXALLC	10	100881934	G/A	0.347068	-0.0103712	0.0186673	0.578496	79.108	0.347068
rs807029	finngen_R10_C3_COLORECTAL_EXALLC	10	101004290	T/C	0.236872	-0.0280755	0.0207975	0.177034	48.2392	0.236872
LBC_BSGS_cg12470775_PRELID2
rs10045302	ebi-a-GCST012879	5	145215699	A/G	0.108403	0.0108607	0.0295284	0.713017	57.5592	0.108403
rs10045302	finngen_R10_C3_COLORECTAL_EXALLC	5	145836136	A/G	0.133146	0.00516029	0.0261551	0.843596	57.5592	0.133146
LBC_BSGS_cg24109202_SLC25A40
rs146770814	ebi-a-GCST012879	7	87160120	C/A	0.0295214	0.0462055	0.0479864	0.335604	32.9958	0.0295214
rs138590356	ebi-a-GCST012879	7	87234831	G/A	0.0203505	0.0447023	0.0632274	0.479561	41.6212	0.0203505
rs138590356	finngen_R10_C3_COLORECTAL_EXALLC	7	87605515	G/A	0.0321286	-0.0670426	0.0498846	0.178964	41.6212	0.0321286
LBC_BSGS_cg14698352_SLC25A40
rs146770814	ebi-a-GCST012879	7	87160120	C/A	0.0295214	0.0462055	0.0479864	0.335604	80.0582	0.0295214
rs138590356	ebi-a-GCST012879	7	87234831	G/A	0.0203505	0.0447023	0.0632274	0.479561	46.0047	0.0203505
rs138590356	finngen_R10_C3_COLORECTAL_EXALLC	7	87605515	G/A	0.0321286	-0.0670426	0.0498846	0.178964	46.0047	0.0321286
LBC_BSGS_cg17885402_COX15
rs34905955	ebi-a-GCST012879	10	101516372	G/T	0.0489482	0.0799421	0.0406458	0.0492062	29.7663	0.0489482
rs17112219	ebi-a-GCST012879	10	101514219	A/G	0.0613705	0.0271709	0.0367795	0.460058	30.3178	0.0613705
rs2756115	ebi-a-GCST012879	10	101508622	C/T	0.360141	-0.0257888	0.0174288	0.138963	102.016	0.360141
rs3740076	ebi-a-GCST012879	10	101502968	G/A	0.093802	-0.0379139	0.0288248	0.188401	34.4444	0.093802
rs11596134	ebi-a-GCST012879	10	101400037	G/A	0.142828	-0.0469246	0.0239506	0.0500864	43.5873	0.142828
rs7919027	ebi-a-GCST012879	10	101369263	C/T	0.448969	-0.0494696	0.0171262	0.00387044	161.085	0.448969
rs1318920	ebi-a-GCST012879	10	101353285	T/C	0.418403	-0.0616794	0.018151	0.0006785	77.411	0.418403
rs34905955	finngen_R10_C3_COLORECTAL_EXALLC	10	99756615	G/T	0.0293858	0.132057	0.0519167	0.0109711	29.7663	0.0293858
rs17112219	finngen_R10_C3_COLORECTAL_EXALLC	10	99754462	A/G	0.115315	0.0593803	0.0276878	0.0319816	30.3178	0.115315
rs2756115	finngen_R10_C3_COLORECTAL_EXALLC	10	99748865	C/T	0.352408	-0.0012156	0.0184414	0.947444	102.016	0.352408
rs7919027	finngen_R10_C3_COLORECTAL_EXALLC	10	99609506	C/T	0.450537	-0.0203705	0.017767	0.251574	161.085	0.450537
rs3740076	finngen_R10_C3_COLORECTAL_EXALLC	10	99743211	G/A	0.101504	-0.0208182	0.0298317	0.485268	34.4444	0.101504
rs11596134	finngen_R10_C3_COLORECTAL_EXALLC	10	99640280	G/A	0.125807	-0.0583797	0.0268289	0.0295556	43.5873	0.125807
rs1318920	finngen_R10_C3_COLORECTAL_EXALLC	10	99593528	T/C	0.32949	-0.0629706	0.018989	0.00091262	77.411	0.32949
LBC_BSGS_cg10475341_IDH3B
rs55856704	ebi-a-GCST012879	20	2654966	T/C	0.101337	0.00793864	0.0277563	0.774868	42.6852	0.101337
rs146773525	ebi-a-GCST012879	20	2524498	A/C	0.0150732	-0.0309449	0.0712406	0.664018	81.9682	0.0150732
rs117299595	ebi-a-GCST012879	20	2436287	C/A	0.0267818	-0.0599077	0.0520217	0.249489	30.5654	0.0267818
rs117299595	finngen_R10_C3_COLORECTAL_EXALLC	20	2455641	C/A	0.010386	-0.0141357	0.0838675	0.866153	30.5654	0.010386
rs55856704	finngen_R10_C3_COLORECTAL_EXALLC	20	2674320	T/C	0.0762446	-0.0331823	0.0331832	0.317324	42.6852	0.0762446
rs146773525	finngen_R10_C3_COLORECTAL_EXALLC	20	2543852	A/C	0.0183716	-0.155456	0.0670582	0.0204371	81.9682	0.0183716
LBC_BSGS_cg10871120_MOCS1
rs35383047	ebi-a-GCST012879	6	39855288	A/C	0.0685949	0.0751358	0.0367669	0.0409959	36.4268	0.0685949
rs4714333	ebi-a-GCST012879	6	40306161	G/A	0.22138	0.0449699	0.023681	0.0575652	63.9044	0.22138
rs4326232	ebi-a-GCST012879	6	39811402	C/T	0.432153	0.0278421	0.017179	0.10508	610.642	0.432153
rs13437103	ebi-a-GCST012879	6	40120751	A/G	0.243148	0.0248004	0.0207372	0.231721	66.3192	0.243148
rs9689513	ebi-a-GCST012879	6	39892025	A/G	0.267775	0.0202706	0.0190163	0.286442	98.516	0.267775
rs2984444	ebi-a-GCST012879	6	39875217	T/C	0.286462	0.0170127	0.0184378	0.356159	1170.04	0.286462
rs72851631	ebi-a-GCST012879	6	40146723	G/A	0.116479	0.0164493	0.0300366	0.583937	81.4288	0.116479
rs75269707	ebi-a-GCST012879	6	40352264	G/A	0.0175888	0.0154179	0.0683823	0.821617	38.657	0.0175888
rs4714323	ebi-a-GCST012879	6	40261080	A/G	0.337582	0.0106865	0.0188538	0.570846	48.3997	0.337582
rs9394694	ebi-a-GCST012879	6	40406359	C/T	0.123402	-0.00498524	0.0285382	0.861326	34.3215	0.123402
rs10046402	ebi-a-GCST012879	6	40122312	G/A	0.535097	-0.00525412	0.016964	0.756772	56.1034	0.464903
rs2504821	ebi-a-GCST012879	6	40345753	A/G	0.107545	-0.00541767	0.0302579	0.857899	33.2456	0.107545
rs2263328	ebi-a-GCST012879	6	39961907	A/G	0.179219	-0.0102036	0.0231476	0.659353	43.5571	0.179219
rs2984441	ebi-a-GCST012879	6	39889555	C/T	0.407035	-0.0121069	0.0175368	0.489962	1580.38	0.407035
rs2475495	ebi-a-GCST012879	6	39967142	T/C	0.038934	-0.0153291	0.0412463	0.710155	55.4066	0.038934
rs3008819	ebi-a-GCST012879	6	39892172	A/G	0.329492	-0.0192549	0.0181252	0.288085	612.446	0.329492
rs41273136	ebi-a-GCST012879	6	39873682	A/G	0.0754392	-0.0202156	0.0325809	0.534946	145.977	0.0754392
rs2504081	ebi-a-GCST012879	6	39907809	A/G	0.342235	-0.0232067	0.0183442	0.205847	84.1303	0.342235
rs148401351	ebi-a-GCST012879	6	39907589	G/A	0.0509518	-0.0251978	0.037562	0.502329	61.0662	0.0509518
rs9296312	ebi-a-GCST012879	6	39804125	A/G	0.0863971	-0.0346369	0.0393017	0.378151	37.6863	0.0863971
rs3008825	ebi-a-GCST012879	6	39902489	A/G	0.11629	-0.0429889	0.0261178	0.0997723	213.447	0.11629
rs2273853	ebi-a-GCST012879	6	39876433	A/G	0.0734475	-0.0480632	0.0327465	0.142176	132.351	0.0734475
rs72850488	ebi-a-GCST012879	6	40122703	G/A	0.0761918	-0.0566944	0.0296514	0.0558727	36.2069	0.0761918
rs115423747	ebi-a-GCST012879	6	39724829	C/T	0.017915	-0.0730874	0.0644324	0.256658	35.1754	0.017915
rs116307345	ebi-a-GCST012879	6	40257593	T/C	0.00918566	-0.177666	0.0900946	0.0486105	54.0659	0.00918566
rs4714333	finngen_R10_C3_COLORECTAL_EXALLC	6	40338422	G/A	0.097986	0.0590741	0.029578	0.0458005	63.9044	0.097986
rs9296312	finngen_R10_C3_COLORECTAL_EXALLC	6	39836349	A/G	0.0302587	0.0525338	0.0522664	0.314841	37.6863	0.0302587
rs72851631	finngen_R10_C3_COLORECTAL_EXALLC	6	40178984	G/A	0.0937274	0.0312531	0.030349	0.303108	81.4288	0.0937274
rs4326232	finngen_R10_C3_COLORECTAL_EXALLC	6	39843626	C/T	0.444129	0.0253506	0.0179281	0.157357	610.642	0.444129
rs13437103	finngen_R10_C3_COLORECTAL_EXALLC	6	40153012	A/G	0.23346	0.0225245	0.0210436	0.284453	66.3192	0.23346
rs116307345	finngen_R10_C3_COLORECTAL_EXALLC	6	40289854	T/C	0.0183006	0.0211487	0.0682722	0.756735	54.0659	0.0183006
rs2984444	finngen_R10_C3_COLORECTAL_EXALLC	6	39907441	T/C	0.287444	0.0162527	0.0194908	0.404355	1170.04	0.287444
rs115423747	finngen_R10_C3_COLORECTAL_EXALLC	6	39757053	C/T	0.0206974	0.0141659	0.0624857	0.820652	35.1754	0.0206974
rs75269707	finngen_R10_C3_COLORECTAL_EXALLC	6	40384525	G/A	0.0231182	0.0129303	0.0575051	0.822092	38.657	0.0231182
rs3008825	finngen_R10_C3_COLORECTAL_EXALLC	6	39934750	A/G	0.196354	0.0126529	0.0225122	0.574085	213.447	0.196354
rs4714323	finngen_R10_C3_COLORECTAL_EXALLC	6	40293341	A/G	0.416688	0.0108072	0.0180736	0.549871	48.3997	0.416688
rs2263328	finngen_R10_C3_COLORECTAL_EXALLC	6	39994168	A/G	0.18123	0.00477544	0.0229365	0.835071	43.5571	0.18123
rs2504081	finngen_R10_C3_COLORECTAL_EXALLC	6	39940070	A/G	0.417085	-0.00100265	0.0179994	0.955577	84.1303	0.417085
rs75592801	finngen_R10_C3_COLORECTAL_EXALLC	6	40303065	T/C	0.109752	-0.00146059	0.0286593	0.959354	46.6119	0.109752
rs10046402	finngen_R10_C3_COLORECTAL_EXALLC	6	40154573	G/A	0.561546	-0.00186389	0.0177971	0.91659	56.1034	0.438454
rs3008819	finngen_R10_C3_COLORECTAL_EXALLC	6	39924428	A/G	0.427243	-0.00617333	0.0179009	0.730199	612.446	0.427243
rs9394694	finngen_R10_C3_COLORECTAL_EXALLC	6	40438620	C/T	0.105771	-0.0158181	0.0286986	0.58151	34.3215	0.105771
rs2984441	finngen_R10_C3_COLORECTAL_EXALLC	6	39921811	C/T	0.491969	-0.0186325	0.0176969	0.292402	1580.38	0.491969
rs2504821	finngen_R10_C3_COLORECTAL_EXALLC	6	40378014	A/G	0.192216	-0.0202264	0.022498	0.368636	33.2456	0.192216
rs2475495	finngen_R10_C3_COLORECTAL_EXALLC	6	39999403	T/C	0.025785	-0.0206026	0.0555327	0.710637	55.4066	0.025785
rs9689513	finngen_R10_C3_COLORECTAL_EXALLC	6	39924281	A/G	0.246562	-0.0206688	0.0205579	0.314707	98.516	0.246562
rs35383047	finngen_R10_C3_COLORECTAL_EXALLC	6	39887512	A/C	0.078478	-0.0251793	0.0335569	0.453046	36.4268	0.078478
rs41273136	finngen_R10_C3_COLORECTAL_EXALLC	6	39905906	A/G	0.0822379	-0.0329928	0.0320078	0.302647	145.977	0.0822379
rs72850488	finngen_R10_C3_COLORECTAL_EXALLC	6	40154964	G/A	0.134594	-0.0513668	0.0259502	0.0477672	36.2069	0.134594
rs2273853	finngen_R10_C3_COLORECTAL_EXALLC	6	39908657	A/G	0.0850327	-0.0515524	0.0321314	0.108621	132.351	0.0850327
LBC_BSGS_cg15473904_MRPL41
rs34223864	ebi-a-GCST012879	9	140490461	A/G	0.117656	0.0219798	0.0275159	0.424405	136.262	0.117656
rs10867041	ebi-a-GCST012879	9	140551809	T/C	0.11794	0.0180156	0.0272946	0.509227	138.898	0.11794
rs7025557	ebi-a-GCST012879	9	140767745	C/T	0.362242	0.0158803	0.0184641	0.389755	30.9508	0.362242
rs11137179	ebi-a-GCST012879	9	140578044	C/T	0.259175	0.011543	0.0190133	0.543783	78.2873	0.259175
rs35306456	ebi-a-GCST012879	9	140731555	T/C	0.219951	0.00851093	0.0209255	0.684209	128.606	0.219951
rs4472594	ebi-a-GCST012879	9	140733726	G/A	0.52571	0.00788173	0.0178807	0.659361	74.118	0.47429
rs2501559	ebi-a-GCST012879	9	140565196	C/T	0.260919	-0.00426904	0.0189423	0.821691	57.5402	0.260919
rs62590245	ebi-a-GCST012879	9	140545572	T/C	0.0348681	-0.00554028	0.0455444	0.90318	34.0607	0.0348681
rs2259657	ebi-a-GCST012879	9	140483076	G/A	0.515307	-0.00981792	0.0185713	0.597041	264.8	0.484693
rs117666320	ebi-a-GCST012879	9	140606742	C/T	0.0500817	-0.0365169	0.0369404	0.32289	42.1155	0.0500817
rs118182530	ebi-a-GCST012879	9	140584393	G/A	0.0238568	-0.132305	0.0528085	0.0122324	30.523	0.0238568
rs34223864	finngen_R10_C3_COLORECTAL_EXALLC	9	137596009	A/G	0.138256	0.0454124	0.0254654	0.0745384	136.262	0.138256
rs35306456	finngen_R10_C3_COLORECTAL_EXALLC	9	137837103	T/C	0.231004	0.0276721	0.0210186	0.187989	128.606	0.231004
rs11137179	finngen_R10_C3_COLORECTAL_EXALLC	9	137683592	C/T	0.350554	0.0165336	0.0185222	0.372052	78.2873	0.350554
rs117666320	finngen_R10_C3_COLORECTAL_EXALLC	9	137712290	C/T	0.0403894	0.014763	0.0446013	0.740645	42.1155	0.0403894
rs10867041	finngen_R10_C3_COLORECTAL_EXALLC	9	137657357	T/C	0.105053	-0.0014555	0.0289467	0.959898	138.898	0.105053
rs2501559	finngen_R10_C3_COLORECTAL_EXALLC	9	137670744	C/T	0.245708	-0.00762752	0.0204033	0.708525	57.5402	0.245708
rs7025557	finngen_R10_C3_COLORECTAL_EXALLC	9	137873293	C/T	0.355617	-0.0102542	0.0185869	0.581162	30.9508	0.355617
rs2259657	finngen_R10_C3_COLORECTAL_EXALLC	9	137588624	G/A	0.530515	-0.0138485	0.0177173	0.434427	264.8	0.469485
rs4472594	finngen_R10_C3_COLORECTAL_EXALLC	9	137839274	G/A	0.521297	-0.0221574	0.0177113	0.210923	74.118	0.478703
rs118182530	finngen_R10_C3_COLORECTAL_EXALLC	9	137689941	G/A	0.00696452	-0.0689915	0.101066	0.494835	30.523	0.00696452
rs62590245	finngen_R10_C3_COLORECTAL_EXALLC	9	137651120	T/C	0.0156793	-0.160826	0.0716008	0.0246945	34.0607	0.0156793
LBC_BSGS_cg25538415_DCAKD
rs111377638	ebi-a-GCST012879	17	42784441	A/G	0.0188318	0.117306	0.0609524	0.054285	30.5952	0.0188318
rs2077261	ebi-a-GCST012879	17	43095854	A/G	0.163893	0.0567448	0.0218444	0.00938534	30.7387	0.163893
rs138747984	ebi-a-GCST012879	17	43254987	C/A	0.0262265	0.0460005	0.0506465	0.363737	55.35	0.0262265
rs8070918	ebi-a-GCST012879	17	42846994	T/C	0.112812	0.0305007	0.0272	0.262139	30.5557	0.112812
rs34813202	ebi-a-GCST012879	17	43198823	A/G	0.531361	0.0219487	0.0170484	0.197944	82.2746	0.468639
rs9904512	ebi-a-GCST012879	17	42981104	C/T	0.315963	0.0126667	0.0182022	0.486499	36.4629	0.315963
rs7223320	ebi-a-GCST012879	17	43201798	G/A	0.195383	0.00862509	0.022479	0.701205	113.36	0.195383
rs3744761	ebi-a-GCST012879	17	43196013	T/C	0.0662415	0.00699802	0.0396397	0.859869	141.281	0.0662415
rs7222094	ebi-a-GCST012879	17	43367653	C/T	0.544097	0.00589826	0.0169727	0.728206	48.7282	0.455903
rs115928549	ebi-a-GCST012879	17	42645132	C/A	0.158996	0.00577868	0.0225657	0.797887	53.5974	0.158996
rs1899649	ebi-a-GCST012879	17	42954017	A/G	0.21012	0.00287343	0.0208689	0.890486	59.631	0.21012
rs80069680	ebi-a-GCST012879	17	43275886	T/C	0.106474	0.000996171	0.0288389	0.972444	34.0365	0.106474
rs11652163	ebi-a-GCST012879	17	43081974	G/A	0.212381	-0.00144182	0.021494	0.946518	49.3416	0.212381
rs4793164	ebi-a-GCST012879	17	43001426	C/A	0.233625	-0.00892469	0.0210274	0.671251	34.0634	0.233625
rs962888	ebi-a-GCST012879	17	43059071	A/G	0.30674	-0.012742	0.0185746	0.49272	33.0497	0.30674
rs7211402	ebi-a-GCST012879	17	43086673	C/T	0.180132	-0.0144469	0.0230194	0.530266	84.1823	0.180132
rs11871217	ebi-a-GCST012879	17	43057585	T/C	0.369475	-0.0168465	0.0177683	0.343067	30.6229	0.369475
rs117421612	ebi-a-GCST012879	17	43423162	A/G	0.0408483	-0.017948	0.0419018	0.668407	117.87	0.0408483
rs9900173	ebi-a-GCST012879	17	43111688	A/G	0.308566	-0.0305782	0.0185556	0.0993688	142.852	0.308566
rs6503430	ebi-a-GCST012879	17	43278732	C/T	0.516918	-0.0357333	0.0174617	0.0407183	69.4329	0.483082
rs34356918	ebi-a-GCST012879	17	43169715	A/G	0.0526895	-0.0397859	0.0366257	0.277354	145.088	0.0526895
rs739454	ebi-a-GCST012879	17	43195205	T/C	0.0507553	-0.0423458	0.0358937	0.238098	104.686	0.0507553
rs1023995	ebi-a-GCST012879	17	43316520	T/C	0.328648	-0.0531142	0.0185682	0.0042299	54.2892	0.328648
rs78509373	ebi-a-GCST012879	17	43266542	C/T	0.200064	-0.0627803	0.0219948	0.00431281	45.1342	0.200064
rs80069680	finngen_R10_C3_COLORECTAL_EXALLC	17	45198519	T/C	0.185773	0.046713	0.0228096	0.0405639	34.0365	0.185773
rs7222094	finngen_R10_C3_COLORECTAL_EXALLC	17	45290287	C/T	0.507051	0.0338416	0.0176816	0.0556276	48.7282	0.492949
rs78509373	finngen_R10_C3_COLORECTAL_EXALLC	17	45189175	C/T	0.265473	0.0325782	0.0201509	0.10594	45.1342	0.265473
rs111377638	finngen_R10_C3_COLORECTAL_EXALLC	17	44707073	A/G	0.016906	0.0296544	0.0689661	0.667206	30.5952	0.016906
rs7223320	finngen_R10_C3_COLORECTAL_EXALLC	17	45124431	G/A	0.293161	0.0281146	0.0195554	0.150523	113.36	0.293161
rs11652163	finngen_R10_C3_COLORECTAL_EXALLC	17	45004606	G/A	0.197936	0.0189166	0.0221611	0.39333	49.3416	0.197936
rs2077261	finngen_R10_C3_COLORECTAL_EXALLC	17	45018486	A/G	0.138536	0.0187738	0.0256385	0.464016	30.7387	0.138536
rs739454	finngen_R10_C3_COLORECTAL_EXALLC	17	45117838	T/C	0.0409429	0.0152244	0.0441493	0.730215	104.686	0.0409429
rs12952284	finngen_R10_C3_COLORECTAL_EXALLC	17	44793298	A/G	0.422497	0.0142949	0.0179444	0.425671	39.2986	0.422497
rs8070918	finngen_R10_C3_COLORECTAL_EXALLC	17	44769626	T/C	0.120382	0.0117446	0.0274655	0.668934	30.5557	0.120382
rs962888	finngen_R10_C3_COLORECTAL_EXALLC	17	44981703	A/G	0.315158	0.0106158	0.0189731	0.575806	33.0497	0.315158
rs9904512	finngen_R10_C3_COLORECTAL_EXALLC	17	44903736	C/T	0.371145	0.00318875	0.0183433	0.861993	36.4629	0.371145
rs7211402	finngen_R10_C3_COLORECTAL_EXALLC	17	45009305	C/T	0.253606	0.000974079	0.0203744	0.961868	84.1823	0.253606
rs6503430	finngen_R10_C3_COLORECTAL_EXALLC	17	45201365	C/T	0.560767	-0.00202365	0.0178724	0.90985	69.4329	0.439233
rs34813202	finngen_R10_C3_COLORECTAL_EXALLC	17	45121456	A/G	0.603569	-0.00474973	0.0180826	0.792806	82.2746	0.396431
rs1899649	finngen_R10_C3_COLORECTAL_EXALLC	17	44876649	A/G	0.176781	-0.00680316	0.0230368	0.767752	59.631	0.176781
rs138747984	finngen_R10_C3_COLORECTAL_EXALLC	17	45177620	C/A	0.0186895	-0.00782996	0.0641367	0.902834	55.35	0.0186895
rs4793164	finngen_R10_C3_COLORECTAL_EXALLC	17	44924058	C/A	0.245162	-0.0138358	0.0206368	0.502576	34.0634	0.245162
rs3744761	finngen_R10_C3_COLORECTAL_EXALLC	17	45118646	T/C	0.0574174	-0.0171263	0.0382803	0.654592	141.281	0.0574174
rs1023995	finngen_R10_C3_COLORECTAL_EXALLC	17	45239153	T/C	0.31619	-0.0191247	0.0190506	0.315434	54.2892	0.31619
rs11871217	finngen_R10_C3_COLORECTAL_EXALLC	17	44980217	T/C	0.298908	-0.0226506	0.0193653	0.242142	30.6229	0.298908
rs9900173	finngen_R10_C3_COLORECTAL_EXALLC	17	45034320	A/G	0.325088	-0.0299809	0.0188536	0.111791	142.852	0.325088
rs34356918	finngen_R10_C3_COLORECTAL_EXALLC	17	45092347	A/G	0.0563613	-0.0355704	0.0384283	0.354638	145.088	0.0563613
rs115928549	finngen_R10_C3_COLORECTAL_EXALLC	17	44567764	C/A	0.18239	-0.0421439	0.0229471	0.0662735	53.5974	0.18239
rs117421612	finngen_R10_C3_COLORECTAL_EXALLC	17	45345796	A/G	0.0429214	-0.0496743	0.0439673	0.25856	117.87	0.0429214
rs146795286	finngen_R10_C3_COLORECTAL_EXALLC	17	45070401	T/C	0.0239056	-0.0991972	0.0577371	0.0857808	70.1236	0.0239056
LBC_BSGS_cg06077899_DNM1L
rs10047581	ebi-a-GCST012879	12	32719928	T/C	0.198099	0.0231281	0.0214604	0.281164	64.2233	0.198099
rs6488090	ebi-a-GCST012879	12	32944414	G/T	0.064746	0.0206303	0.0379331	0.586538	52.0541	0.064746
rs77513753	ebi-a-GCST012879	12	32722239	G/A	0.0505028	0.0203773	0.0454121	0.653635	47.9396	0.0505028
rs12372116	ebi-a-GCST012879	12	32894462	C/A	0.0211899	0.0162547	0.0576002	0.777791	70.228	0.0211899
rs12366534	ebi-a-GCST012879	12	32801847	C/A	0.0489216	0.00953945	0.0375222	0.799314	120.758	0.0489216
rs57627995	ebi-a-GCST012879	12	32807036	T/C	0.265924	-0.00466376	0.0187825	0.8039	59.9483	0.265924
rs10844345	ebi-a-GCST012879	12	32931223	T/C	0.178812	-0.0123989	0.0261471	0.635357	35.895	0.178812
rs4931642	ebi-a-GCST012879	12	32761558	T/C	0.519978	-0.013046	0.01709	0.445243	30.519	0.480022
rs73299916	ebi-a-GCST012879	12	32917044	C/A	0.0659034	-0.0285937	0.0321611	0.373962	78.7257	0.0659034
rs77513753	finngen_R10_C3_COLORECTAL_EXALLC	12	32569305	G/A	0.0197191	0.0602162	0.064714	0.352114	47.9396	0.0197191
rs6488090	finngen_R10_C3_COLORECTAL_EXALLC	12	32791480	G/T	0.052038	0.0271455	0.0394457	0.491343	52.0541	0.052038
rs57627995	finngen_R10_C3_COLORECTAL_EXALLC	12	32654102	T/C	0.174694	0.0249465	0.0231379	0.28096	59.9483	0.174694
rs10047581	finngen_R10_C3_COLORECTAL_EXALLC	12	32566994	T/C	0.173469	0.0216453	0.0232724	0.352329	64.2233	0.173469
rs4931642	finngen_R10_C3_COLORECTAL_EXALLC	12	32608624	T/C	0.417786	0.0138289	0.0179939	0.44217	30.519	0.417786
rs113154327	finngen_R10_C3_COLORECTAL_EXALLC	12	32636880	C/T	0.176062	0.00994328	0.0231077	0.666977	31.0674	0.176062
rs12372116	finngen_R10_C3_COLORECTAL_EXALLC	12	32741528	C/A	0.0159551	-0.0393317	0.070987	0.579531	70.228	0.0159551
rs73299916	finngen_R10_C3_COLORECTAL_EXALLC	12	32764110	C/A	0.0416608	-0.0558719	0.0435452	0.199464	78.7257	0.0416608
rs10844345	finngen_R10_C3_COLORECTAL_EXALLC	12	32778289	T/C	0.116489	-0.0564315	0.0277844	0.0422503	35.895	0.116489
rs12366534	finngen_R10_C3_COLORECTAL_EXALLC	12	32648913	C/A	0.03434	-0.0895566	0.0477616	0.0607827	120.758	0.03434
LBC_BSGS_cg14575602_MTX2
rs17396146	ebi-a-GCST012879	2	177149516	C/T	0.0256113	0.0792521	0.0514386	0.123387	34.4227	0.0256113
rs6747810	ebi-a-GCST012879	2	177317933	G/A	0.45295	0.020145	0.0173129	0.244595	40.3082	0.45295
rs16863769	ebi-a-GCST012879	2	177257996	G/A	0.208593	-0.0065421	0.0201791	0.745786	31.4236	0.208593
rs72925159	ebi-a-GCST012879	2	177200018	G/A	0.0317909	-0.0130262	0.0452249	0.773323	29.7241	0.0317909
rs7561510	ebi-a-GCST012879	2	177084963	T/C	0.0549217	-0.0228125	0.0389443	0.558028	83.8113	0.0549217
rs970796	ebi-a-GCST012879	2	177112082	T/C	0.388147	-0.0272019	0.0173115	0.116109	37.9313	0.388147
rs974699	ebi-a-GCST012879	2	176900090	T/C	0.273369	-0.0315533	0.01924	0.101008	29.9451	0.273369
rs12470492	ebi-a-GCST012879	2	177087930	C/T	0.092872	-0.0415311	0.0291636	0.154425	68.2721	0.092872
rs6721635	ebi-a-GCST012879	2	177114425	C/T	0.178065	-0.048766	0.0238672	0.0410299	158.427	0.178065
rs16863769	finngen_R10_C3_COLORECTAL_EXALLC	2	176393268	G/A	0.217288	0.0226169	0.0218151	0.299852	31.4236	0.217288
rs17396146	finngen_R10_C3_COLORECTAL_EXALLC	2	176284788	C/T	0.0416071	0.0162865	0.0444955	0.714345	34.4227	0.0416071
rs72925159	finngen_R10_C3_COLORECTAL_EXALLC	2	176335290	G/A	0.0286654	0.00110688	0.0523038	0.983116	29.7241	0.0286654
rs6747810	finngen_R10_C3_COLORECTAL_EXALLC	2	176453205	G/A	0.417228	0.000623273	0.0179026	0.972227	40.3082	0.417228
rs974699	finngen_R10_C3_COLORECTAL_EXALLC	2	176035362	T/C	0.229313	-0.0163176	0.0210663	0.438586	29.9451	0.229313
rs7561510	finngen_R10_C3_COLORECTAL_EXALLC	2	176220235	T/C	0.0602492	-0.0285395	0.0366963	0.436733	83.8113	0.0602492
rs970796	finngen_R10_C3_COLORECTAL_EXALLC	2	176247354	T/C	0.402527	-0.0296153	0.0180188	0.100263	37.9313	0.402527
rs6721635	finngen_R10_C3_COLORECTAL_EXALLC	2	176249697	C/T	0.142726	-0.0310945	0.0252013	0.21726	158.427	0.142726
rs12470492	finngen_R10_C3_COLORECTAL_EXALLC	2	176223202	C/T	0.0467136	-0.0520618	0.0414975	0.209633	68.2721	0.0467136
LBC_BSGS_cg04200010_ALDH7A1
rs149599879	ebi-a-GCST012879	5	125978992	C/T	0.345109	0.00784674	0.0182941	0.667981	37.2712	0.345109
rs10050642	ebi-a-GCST012879	5	125902226	G/A	0.183199	-0.0297105	0.0225821	0.188286	90.6204	0.183199
rs13172305	ebi-a-GCST012879	5	126011412	A/G	0.122185	-0.0326076	0.0244989	0.183196	106.276	0.122185
rs10050642	finngen_R10_C3_COLORECTAL_EXALLC	5	126566534	G/A	0.123854	-0.00334988	0.0269261	0.90099	90.6204	0.123854
rs149599879	finngen_R10_C3_COLORECTAL_EXALLC	5	126643300	C/T	0.399725	-0.00439648	0.0182045	0.809164	37.2712	0.399725
rs13177890	finngen_R10_C3_COLORECTAL_EXALLC	5	126602861	C/T	0.144954	-0.0234818	0.0251988	0.351407	204.826	0.144954
rs13172305	finngen_R10_C3_COLORECTAL_EXALLC	5	126675720	A/G	0.0992596	-0.0315224	0.0293608	0.282991	106.276	0.0992596
LBC_BSGS_cg16738971_ALDH7A1
rs145331253	ebi-a-GCST012879	5	125968604	A/G	0.0144912	0.0527897	0.0710766	0.457654	38.8669	0.0144912
rs55823242	ebi-a-GCST012879	5	125999425	C/T	0.165185	0.036211	0.0231425	0.117654	35.3206	0.165185
rs13179664	ebi-a-GCST012879	5	125884934	A/G	0.461413	0.00582071	0.0173222	0.736852	32.5631	0.461413
rs12519406	ebi-a-GCST012879	5	125963352	T/C	0.0635992	0.00567173	0.0361916	0.87547	35.6066	0.0635992
rs13183439	ebi-a-GCST012879	5	126298272	C/T	0.070491	-0.00274814	0.0307116	0.928699	42.0467	0.070491
rs62391691	ebi-a-GCST012879	5	126078913	A/G	0.0460623	-0.00610896	0.0401561	0.879084	62.4909	0.0460623
rs10050642	ebi-a-GCST012879	5	125902226	G/A	0.183199	-0.0297105	0.0225821	0.188286	40.3488	0.183199
rs13179664	finngen_R10_C3_COLORECTAL_EXALLC	5	126549242	A/G	0.373641	0.000787501	0.0183057	0.965686	32.5631	0.373641
rs55823242	finngen_R10_C3_COLORECTAL_EXALLC	5	126663733	C/T	0.149592	-0.00245156	0.0248147	0.921301	35.3206	0.149592
rs10050642	finngen_R10_C3_COLORECTAL_EXALLC	5	126566534	G/A	0.123854	-0.00334988	0.0269261	0.90099	40.3488	0.123854
rs13183439	finngen_R10_C3_COLORECTAL_EXALLC	5	126962580	C/T	0.0858815	-0.0276249	0.0316929	0.383403	42.0467	0.0858815
rs145331253	finngen_R10_C3_COLORECTAL_EXALLC	5	126632912	A/G	0.0278649	-0.0404502	0.0536396	0.450782	38.8669	0.0278649
rs12519406	finngen_R10_C3_COLORECTAL_EXALLC	5	126627660	T/C	0.0299516	-0.0440702	0.0530991	0.40656	35.6066	0.0299516
LBC_BSGS_cg03409151_ALDH7A1
rs111298714	ebi-a-GCST012879	5	126011746	A/G	0.0261076	0.0504889	0.0499146	0.311774	29.9131	0.0261076
rs79544459	ebi-a-GCST012879	5	125912915	C/A	0.0202878	0.0242454	0.0568512	0.669764	52.8091	0.0202878
rs149599879	ebi-a-GCST012879	5	125978992	C/T	0.345109	0.00784674	0.0182941	0.667981	39.4879	0.345109
rs10050642	ebi-a-GCST012879	5	125902226	G/A	0.183199	-0.0297105	0.0225821	0.188286	134.206	0.183199
rs13172305	ebi-a-GCST012879	5	126011412	A/G	0.122185	-0.0326076	0.0244989	0.183196	179.085	0.122185
rs10050642	finngen_R10_C3_COLORECTAL_EXALLC	5	126566534	G/A	0.123854	-0.00334988	0.0269261	0.90099	134.206	0.123854
rs149599879	finngen_R10_C3_COLORECTAL_EXALLC	5	126643300	C/T	0.399725	-0.00439648	0.0182045	0.809164	39.4879	0.399725
rs79544459	finngen_R10_C3_COLORECTAL_EXALLC	5	126577223	C/A	0.00824859	-0.0123431	0.0946979	0.896296	52.8091	0.00824859
rs111298714	finngen_R10_C3_COLORECTAL_EXALLC	5	126676054	A/G	0.0114513	-0.0181513	0.0807682	0.822187	29.9131	0.0114513
rs13177890	finngen_R10_C3_COLORECTAL_EXALLC	5	126602861	C/T	0.144954	-0.0234818	0.0251988	0.351407	58.2126	0.144954
rs13172305	finngen_R10_C3_COLORECTAL_EXALLC	5	126675720	A/G	0.0992596	-0.0315224	0.0293608	0.282991	179.085	0.0992596
LBC_BSGS_cg08702413_ALDH7A1
rs145331253	ebi-a-GCST012879	5	125968604	A/G	0.0144912	0.0527897	0.0710766	0.457654	133.866	0.0144912
rs55823242	ebi-a-GCST012879	5	125999425	C/T	0.165185	0.036211	0.0231425	0.117654	76.7367	0.165185
rs7738021	ebi-a-GCST012879	5	126202160	T/G	0.3164	0.0144734	0.018932	0.444571	41.4009	0.3164
rs13179664	ebi-a-GCST012879	5	125884934	A/G	0.461413	0.00582071	0.0173222	0.736852	56.3055	0.461413
rs12519406	ebi-a-GCST012879	5	125963352	T/C	0.0635992	0.00567173	0.0361916	0.87547	100.791	0.0635992
rs13183439	ebi-a-GCST012879	5	126298272	C/T	0.070491	-0.00274814	0.0307116	0.928699	99.8479	0.070491
rs62391691	ebi-a-GCST012879	5	126078913	A/G	0.0460623	-0.00610896	0.0401561	0.879084	48.3869	0.0460623
rs115920015	ebi-a-GCST012879	5	125848546	A/G	0.0301117	-0.0209375	0.050146	0.67629	32.0884	0.0301117
rs10050642	ebi-a-GCST012879	5	125902226	G/A	0.183199	-0.0297105	0.0225821	0.188286	53.6915	0.183199
rs115920015	finngen_R10_C3_COLORECTAL_EXALLC	5	126512854	A/G	0.0472693	0.0647922	0.042384	0.12634	32.0884	0.0472693
rs13179664	finngen_R10_C3_COLORECTAL_EXALLC	5	126549242	A/G	0.373641	0.000787501	0.0183057	0.965686	56.3055	0.373641
rs55823242	finngen_R10_C3_COLORECTAL_EXALLC	5	126663733	C/T	0.149592	-0.00245156	0.0248147	0.921301	76.7367	0.149592
rs10050642	finngen_R10_C3_COLORECTAL_EXALLC	5	126566534	G/A	0.123854	-0.00334988	0.0269261	0.90099	53.6915	0.123854
rs7738021	finngen_R10_C3_COLORECTAL_EXALLC	5	126866468	T/G	0.404368	-0.00407074	0.0181024	0.822079	41.4009	0.404368
rs13177890	finngen_R10_C3_COLORECTAL_EXALLC	5	126602861	C/T	0.144954	-0.0234818	0.0251988	0.351407	110.387	0.144954
rs13183439	finngen_R10_C3_COLORECTAL_EXALLC	5	126962580	C/T	0.0858815	-0.0276249	0.0316929	0.383403	99.8479	0.0858815
rs145331253	finngen_R10_C3_COLORECTAL_EXALLC	5	126632912	A/G	0.0278649	-0.0404502	0.0536396	0.450782	133.866	0.0278649
rs12519406	finngen_R10_C3_COLORECTAL_EXALLC	5	126627660	T/C	0.0299516	-0.0440702	0.0530991	0.40656	100.791	0.0299516
LBC_BSGS_cg25476565_ALDH7A1
rs79544459	ebi-a-GCST012879	5	125912915	C/A	0.0202878	0.0242454	0.0568512	0.669764	40.1217	0.0202878
rs12519406	ebi-a-GCST012879	5	125963352	T/C	0.0635992	0.00567173	0.0361916	0.87547	31.7752	0.0635992
rs62391691	ebi-a-GCST012879	5	126078913	A/G	0.0460623	-0.00610896	0.0401561	0.879084	41.7374	0.0460623
rs10050642	ebi-a-GCST012879	5	125902226	G/A	0.183199	-0.0297105	0.0225821	0.188286	95.3825	0.183199
rs13172305	ebi-a-GCST012879	5	126011412	A/G	0.122185	-0.0326076	0.0244989	0.183196	75.0649	0.122185
rs10050642	finngen_R10_C3_COLORECTAL_EXALLC	5	126566534	G/A	0.123854	-0.00334988	0.0269261	0.90099	95.3825	0.123854
rs79544459	finngen_R10_C3_COLORECTAL_EXALLC	5	126577223	C/A	0.00824859	-0.0123431	0.0946979	0.896296	40.1217	0.00824859
rs13172305	finngen_R10_C3_COLORECTAL_EXALLC	5	126675720	A/G	0.0992596	-0.0315224	0.0293608	0.282991	75.0649	0.0992596
rs12519406	finngen_R10_C3_COLORECTAL_EXALLC	5	126627660	T/C	0.0299516	-0.0440702	0.0530991	0.40656	31.7752	0.0299516
LBC_BSGS_cg05189291_THG1L
rs145313944	ebi-a-GCST012879	5	157110190	T/G	0.0378664	0.0602678	0.0443888	0.174551	106.657	0.0378664
rs11948668	ebi-a-GCST012879	5	157109069	T/C	0.252731	0.00451379	0.0191865	0.814008	30.7791	0.252731
rs17054692	ebi-a-GCST012879	5	156962401	G/A	0.0871494	-0.000507364	0.0306346	0.986786	32.4316	0.0871494
rs7714202	ebi-a-GCST012879	5	156978879	G/A	0.400185	-0.00458897	0.0173114	0.790944	32.3877	0.400185
rs62387716	ebi-a-GCST012879	5	157121061	A/G	0.172414	-0.00732375	0.0226281	0.746198	112.923	0.172414
rs140388519	ebi-a-GCST012879	5	156979091	A/G	0.117788	-0.0075754	0.0287384	0.792089	114.184	0.117788
rs10051782	ebi-a-GCST012879	5	157102063	A/G	0.249161	-0.0115876	0.0195252	0.552869	94.3994	0.249161
rs3777050	ebi-a-GCST012879	5	157162225	T/C	0.200103	-0.0155514	0.02205	0.480637	55.0662	0.200103
rs112548159	ebi-a-GCST012879	5	157084892	A/G	0.0252369	-0.0406816	0.0519844	0.433878	34.4881	0.0252369
rs10051782	finngen_R10_C3_COLORECTAL_EXALLC	5	157675055	A/G	0.246265	0.0152903	0.0204667	0.455013	94.3994	0.246265
rs3777050	finngen_R10_C3_COLORECTAL_EXALLC	5	157735217	T/C	0.183351	0.00749761	0.0228369	0.742675	55.0662	0.183351
rs11948668	finngen_R10_C3_COLORECTAL_EXALLC	5	157682061	T/C	0.249545	0.00130148	0.0204551	0.949268	30.7791	0.249545
rs7714202	finngen_R10_C3_COLORECTAL_EXALLC	5	157551871	G/A	0.378471	0.000283961	0.0181441	0.987513	32.3877	0.378471
rs62387716	finngen_R10_C3_COLORECTAL_EXALLC	5	157694053	A/G	0.192535	-0.00953909	0.0223438	0.669436	112.923	0.192535
rs140388519	finngen_R10_C3_COLORECTAL_EXALLC	5	157552083	A/G	0.10423	-0.0267248	0.0286989	0.351743	114.184	0.10423
rs17054692	finngen_R10_C3_COLORECTAL_EXALLC	5	157535393	G/A	0.0783591	-0.0387526	0.0326772	0.235654	32.4316	0.0783591
rs145313944	finngen_R10_C3_COLORECTAL_EXALLC	5	157683182	T/G	0.0416689	-0.0392143	0.0436174	0.368626	106.657	0.0416689
rs112548159	finngen_R10_C3_COLORECTAL_EXALLC	5	157657884	A/G	0.037856	-0.0620618	0.0465315	0.182283	34.4881	0.037856
LBC_BSGS_cg21115120_THG1L
rs145313944	ebi-a-GCST012879	5	157110190	T/G	0.0378664	0.0602678	0.0443888	0.174551	38.8652	0.0378664
rs62387716	ebi-a-GCST012879	5	157121061	A/G	0.172414	-0.00732375	0.0226281	0.746198	47.0681	0.172414
rs140388519	ebi-a-GCST012879	5	156979091	A/G	0.117788	-0.0075754	0.0287384	0.792089	43.6505	0.117788
rs10051782	ebi-a-GCST012879	5	157102063	A/G	0.249161	-0.0115876	0.0195252	0.552869	69.1281	0.249161
rs3777050	ebi-a-GCST012879	5	157162225	T/C	0.200103	-0.0155514	0.02205	0.480637	36.1875	0.200103
rs10051782	finngen_R10_C3_COLORECTAL_EXALLC	5	157675055	A/G	0.246265	0.0152903	0.0204667	0.455013	69.1281	0.246265
rs3777050	finngen_R10_C3_COLORECTAL_EXALLC	5	157735217	T/C	0.183351	0.00749761	0.0228369	0.742675	36.1875	0.183351
rs62387716	finngen_R10_C3_COLORECTAL_EXALLC	5	157694053	A/G	0.192535	-0.00953909	0.0223438	0.669436	47.0681	0.192535
rs140388519	finngen_R10_C3_COLORECTAL_EXALLC	5	157552083	A/G	0.10423	-0.0267248	0.0286989	0.351743	43.6505	0.10423
rs145313944	finngen_R10_C3_COLORECTAL_EXALLC	5	157683182	T/G	0.0416689	-0.0392143	0.0436174	0.368626	38.8652	0.0416689
LBC_BSGS_cg20780337_SLC30A9
rs4861149	ebi-a-GCST012879	4	41882964	A/G	0.115571	0.0388236	0.0254124	0.126576	89.6995	0.115571
rs4623048	ebi-a-GCST012879	4	41833487	T/C	0.177272	0.0206197	0.0225493	0.360492	59.6181	0.177272
rs146846792	ebi-a-GCST012879	4	41880365	T/G	0.0421763	-0.00540426	0.0412601	0.895791	236.925	0.0421763
rs4861149	finngen_R10_C3_COLORECTAL_EXALLC	4	41880947	A/G	0.0843218	0.0227548	0.0312716	0.466827	89.6995	0.0843218
rs4623048	finngen_R10_C3_COLORECTAL_EXALLC	4	41831470	T/C	0.121912	0.0194167	0.0268503	0.469591	59.6181	0.121912
rs146846792	finngen_R10_C3_COLORECTAL_EXALLC	4	41878348	T/G	0.0112681	-0.0394415	0.0810699	0.626604	236.925	0.0112681
LBC_BSGS_cg03550620_NLN
rs16893879	ebi-a-GCST012879	5	64779214	G/T	0.241227	0.0173055	0.0197161	0.380089	135.561	0.241227
rs11745510	ebi-a-GCST012879	5	64788381	G/A	0.0544288	0.0116079	0.0378123	0.758854	37.891	0.0544288
rs10052009	ebi-a-GCST012879	5	65013382	T/C	0.0662981	0.0094183	0.0336557	0.779599	31.6893	0.0662981
rs13181425	ebi-a-GCST012879	5	65151727	G/A	0.270838	0.00665183	0.0185143	0.719384	42.6367	0.270838
rs2561208	ebi-a-GCST012879	5	65024796	A/G	0.129866	0.00126087	0.02523	0.960142	173.891	0.129866
rs6862886	ebi-a-GCST012879	5	65083796	T/G	0.150734	-0.00595662	0.0251014	0.812423	80.2521	0.150734
rs2707779	ebi-a-GCST012879	5	65086296	A/G	0.459526	-0.00655187	0.0172533	0.704135	41.1092	0.459526
rs3733657	ebi-a-GCST012879	5	65121368	A/G	0.183474	-0.0177899	0.022002	0.418768	56.7278	0.183474
rs245526	ebi-a-GCST012879	5	64762465	C/T	0.056776	-0.0194143	0.0369872	0.599657	38.1874	0.056776
rs9885464	ebi-a-GCST012879	5	65134321	A/G	0.379792	-0.024335	0.0175774	0.166222	47.1051	0.379792
rs62369809	ebi-a-GCST012879	5	64378889	T/G	0.0251806	-0.030047	0.0514063	0.558884	30.1316	0.0251806
rs113974910	ebi-a-GCST012879	5	65100769	G/A	0.0391801	-0.0352343	0.0435854	0.418863	38.3485	0.0391801
rs11745510	finngen_R10_C3_COLORECTAL_EXALLC	5	65492554	G/A	0.0372344	0.076733	0.0462619	0.0971829	37.891	0.0372344
rs113974910	finngen_R10_C3_COLORECTAL_EXALLC	5	65804942	G/A	0.0522363	0.0574621	0.0393962	0.144684	38.3485	0.0522363
rs2561208	finngen_R10_C3_COLORECTAL_EXALLC	5	65728969	A/G	0.193892	0.0290469	0.0223022	0.192771	173.891	0.193892
rs16893879	finngen_R10_C3_COLORECTAL_EXALLC	5	65483387	G/T	0.244452	0.0269373	0.0206091	0.191194	135.561	0.244452
rs6862886	finngen_R10_C3_COLORECTAL_EXALLC	5	65787969	T/G	0.156698	0.017364	0.0244239	0.477122	80.2521	0.156698
rs10052009	finngen_R10_C3_COLORECTAL_EXALLC	5	65717555	T/C	0.0316334	0.0169985	0.0500703	0.734238	31.6893	0.0316334
rs2707779	finngen_R10_C3_COLORECTAL_EXALLC	5	65790469	A/G	0.385288	0.00300907	0.0182021	0.868697	41.1092	0.385288
rs3733657	finngen_R10_C3_COLORECTAL_EXALLC	5	65825540	A/G	0.12659	0.000794725	0.0264617	0.976041	56.7278	0.12659
rs13181425	finngen_R10_C3_COLORECTAL_EXALLC	5	65855899	G/A	0.377492	-0.00520444	0.0182508	0.77552	42.6367	0.377492
rs9885464	finngen_R10_C3_COLORECTAL_EXALLC	5	65838493	A/G	0.383563	-0.00603272	0.0181895	0.740147	47.1051	0.383563
rs62369809	finngen_R10_C3_COLORECTAL_EXALLC	5	65083062	T/G	0.0286401	-0.012632	0.0528001	0.810918	30.1316	0.0286401
rs62368979	finngen_R10_C3_COLORECTAL_EXALLC	5	65483884	T/G	0.329242	-0.0238798	0.0187766	0.20345	96.6009	0.329242
rs245526	finngen_R10_C3_COLORECTAL_EXALLC	5	65466638	C/T	0.033632	-0.0899555	0.0501207	0.0726892	38.1874	0.033632
LBC_BSGS_cg17444298_CCDC127
rs56106847	ebi-a-GCST012879	5	45082	A/G	0.0200867	0.0981132	0.0715729	0.170433	87.4779	0.0200867
rs139206112	ebi-a-GCST012879	5	127527	A/G	0.0161998	0.079963	0.0700903	0.253929	79.2868	0.0161998
rs341267	ebi-a-GCST012879	5	118406	C/T	0.293112	0.0417796	0.0193636	0.0309564	154.627	0.293112
rs113983575	ebi-a-GCST012879	5	200967	T/C	0.21053	0.0273905	0.019997	0.170771	659.968	0.21053
rs2013782	ebi-a-GCST012879	5	354051	T/C	0.439948	0.00438101	0.01748	0.802101	34.1287	0.439948
rs6886904	ebi-a-GCST012879	5	202023	A/C	0.355974	0.00303534	0.0187141	0.871152	90.8221	0.355974
rs10054074	ebi-a-GCST012879	5	198620	G/A	0.139657	0.00100948	0.0239979	0.966447	619.48	0.139657
rs6883247	ebi-a-GCST012879	5	188918	G/A	0.0949804	-0.0105659	0.0331599	0.750003	102.051	0.0949804
rs62346511	ebi-a-GCST012879	5	208265	T/C	0.0404143	-0.012705	0.0406952	0.754889	238.492	0.0404143
rs10079128	ebi-a-GCST012879	5	197833	C/T	0.341767	-0.0262266	0.0193079	0.174358	309.128	0.341767
rs389363	ebi-a-GCST012879	5	99784	A/G	0.103047	-0.0500241	0.0354715	0.158463	41.7448	0.103047
rs139206112	finngen_R10_C3_COLORECTAL_EXALLC	5	127412	A/G	0.00633722	0.135405	0.112974	0.230702	79.2868	0.00633722
rs62346511	finngen_R10_C3_COLORECTAL_EXALLC	5	208150	T/C	0.0255893	0.120549	0.0548586	0.0279879	238.492	0.0255893
rs56106847	finngen_R10_C3_COLORECTAL_EXALLC	5	44988	A/G	0.0130216	0.0882042	0.0792015	0.265421	87.4779	0.0130216
rs389363	finngen_R10_C3_COLORECTAL_EXALLC	5	99669	A/G	0.0340051	0.0705874	0.0487074	0.147278	41.7448	0.0340051
rs6883247	finngen_R10_C3_COLORECTAL_EXALLC	5	188803	G/A	0.072972	0.0545405	0.0346359	0.11533	102.051	0.072972
rs10054074	finngen_R10_C3_COLORECTAL_EXALLC	5	198505	G/A	0.101236	0.0279207	0.0292749	0.340215	619.48	0.101236
rs10079128	finngen_R10_C3_COLORECTAL_EXALLC	5	197718	C/T	0.27314	-0.0118263	0.0199958	0.554224	309.128	0.27314
rs2013782	finngen_R10_C3_COLORECTAL_EXALLC	5	353936	T/C	0.364444	-0.0172525	0.0184058	0.348584	34.1287	0.364444
rs341267	finngen_R10_C3_COLORECTAL_EXALLC	5	118291	C/T	0.32852	-0.026008	0.0189871	0.170758	154.627	0.32852
rs6886904	finngen_R10_C3_COLORECTAL_EXALLC	5	201908	A/C	0.376617	-0.0265293	0.0182991	0.147126	90.8221	0.376617
LBC_BSGS_cg19784848_SDHA
rs139206112	ebi-a-GCST012879	5	127527	A/G	0.0161998	0.079963	0.0700903	0.253929	40.4566	0.0161998
rs113983575	ebi-a-GCST012879	5	200967	T/C	0.21053	0.0273905	0.019997	0.170771	64.5241	0.21053
rs2013782	ebi-a-GCST012879	5	354051	T/C	0.439948	0.00438101	0.01748	0.802101	45.6115	0.439948
rs10054074	ebi-a-GCST012879	5	198620	G/A	0.139657	0.00100948	0.0239979	0.966447	164.066	0.139657
rs6883247	ebi-a-GCST012879	5	188918	G/A	0.0949804	-0.0105659	0.0331599	0.750003	55.881	0.0949804
rs62346511	ebi-a-GCST012879	5	208265	T/C	0.0404143	-0.012705	0.0406952	0.754889	84.4121	0.0404143
rs139206112	finngen_R10_C3_COLORECTAL_EXALLC	5	127412	A/G	0.00633722	0.135405	0.112974	0.230702	40.4566	0.00633722
rs62346511	finngen_R10_C3_COLORECTAL_EXALLC	5	208150	T/C	0.0255893	0.120549	0.0548586	0.0279879	84.4121	0.0255893
rs6883247	finngen_R10_C3_COLORECTAL_EXALLC	5	188803	G/A	0.072972	0.0545405	0.0346359	0.11533	55.881	0.072972
rs10054074	finngen_R10_C3_COLORECTAL_EXALLC	5	198505	G/A	0.101236	0.0279207	0.0292749	0.340215	164.066	0.101236
rs2013782	finngen_R10_C3_COLORECTAL_EXALLC	5	353936	T/C	0.364444	-0.0172525	0.0184058	0.348584	45.6115	0.364444
LBC_BSGS_cg07758902_NSUN2
rs7701143	ebi-a-GCST012879	5	6577009	A/G	0.416123	0.0167549	0.01724	0.33112	38.6221	0.416123
rs10056882	ebi-a-GCST012879	5	6585072	T/C	0.230847	-0.0269087	0.0193044	0.163344	34.2104	0.230847
rs10056882	finngen_R10_C3_COLORECTAL_EXALLC	5	6584959	T/C	0.246539	0.0212761	0.0205318	0.300084	34.2104	0.246539
rs7701143	finngen_R10_C3_COLORECTAL_EXALLC	5	6576896	A/G	0.381038	0.019323	0.0182589	0.289931	38.6221	0.381038
LBC_BSGS_cg08490624_ADHFE1
rs890516	ebi-a-GCST012879	8	67252062	G/A	0.45058	0.0109427	0.0170547	0.521118	38.5028	0.45058
rs75295515	ebi-a-GCST012879	8	68330403	G/A	0.0339965	0.0065878	0.0449581	0.883501	38.358	0.0339965
rs143415507	ebi-a-GCST012879	8	67238631	A/C	0.0328091	0.00461849	0.0477165	0.922893	90.3926	0.0328091
rs6989260	ebi-a-GCST012879	8	67194135	C/T	0.307057	-0.00652267	0.0190167	0.731602	50.358	0.307057
rs72652710	ebi-a-GCST012879	8	67251186	A/G	0.12823	-0.0171139	0.0286254	0.549936	239.284	0.12823
rs75295515	finngen_R10_C3_COLORECTAL_EXALLC	8	67418168	G/A	0.0333978	0.0880081	0.0509238	0.083946	38.358	0.0333978
rs143415507	finngen_R10_C3_COLORECTAL_EXALLC	8	66326396	A/C	0.0439647	0.0438194	0.0445073	0.324847	90.3926	0.0439647
rs72652710	finngen_R10_C3_COLORECTAL_EXALLC	8	66338951	A/G	0.178995	-0.00818034	0.0236598	0.729531	239.284	0.178995
rs6989260	finngen_R10_C3_COLORECTAL_EXALLC	8	66281900	C/T	0.405238	-0.0127265	0.0181829	0.483981	50.358	0.405238
rs890516	finngen_R10_C3_COLORECTAL_EXALLC	8	66339827	G/A	0.444812	-0.0141219	0.0177871	0.42723	38.5028	0.444812
LBC_BSGS_cg08523029_HINT1
rs79904729	ebi-a-GCST012879	5	130467462	T/C	0.0346827	0.024171	0.0564722	0.668639	82.4753	0.0346827
rs11950815	ebi-a-GCST012879	5	130955487	A/G	0.299436	0.00519041	0.0179815	0.772848	50.2969	0.299436
rs7448129	ebi-a-GCST012879	5	130383960	C/T	0.052057	0.000214548	0.0365162	0.995312	81.8579	0.052057
rs80311787	ebi-a-GCST012879	5	130618866	T/C	0.144287	7.89177e-07	0.0240109	0.999974	150.955	0.144287
rs247008	ebi-a-GCST012879	5	131447104	A/G	0.347929	-0.000693199	0.0181494	0.969533	117.568	0.347929
rs4705885	ebi-a-GCST012879	5	130423559	A/G	0.289738	-0.000715101	0.0188974	0.969814	59.6983	0.289738
rs39897	ebi-a-GCST012879	5	131436896	C/T	0.50448	-0.00247566	0.0170637	0.884645	48.2001	0.49552
rs10520074	ebi-a-GCST012879	5	129725490	G/A	0.297392	-0.010739	0.0184332	0.560168	64.0983	0.297392
rs11242026	ebi-a-GCST012879	5	129873659	T/C	0.281309	-0.0111554	0.0200846	0.578607	50.7101	0.281309
rs7443930	ebi-a-GCST012879	5	130382783	T/C	0.248798	-0.0118421	0.0195181	0.544033	411.312	0.248798
rs6875363	ebi-a-GCST012879	5	130581195	C/T	0.217013	-0.0123215	0.0213046	0.563029	36.3753	0.217013
rs10057128	ebi-a-GCST012879	5	131247592	T/G	0.143063	-0.0150579	0.0244388	0.537798	106.176	0.143063
rs971891	ebi-a-GCST012879	5	129573666	T/C	0.260942	-0.0201395	0.019661	0.305676	31.3428	0.260942
rs2015018	ebi-a-GCST012879	5	129521126	A/G	0.262273	-0.0276073	0.0199578	0.166578	36.9045	0.262273
rs34330594	ebi-a-GCST012879	5	130151602	C/A	0.252114	-0.0289173	0.0201947	0.152165	192.313	0.252114
rs12522693	ebi-a-GCST012879	5	130195731	A/G	0.130392	-0.0309618	0.0255607	0.225779	122.979	0.130392
rs13184659	ebi-a-GCST012879	5	129706639	A/G	0.193385	-0.040246	0.0214957	0.0611674	54.5709	0.193385
rs77762705	ebi-a-GCST012879	5	130832131	G/A	0.0606451	-0.0428204	0.0371961	0.249647	35.3948	0.0606451
rs72795857	ebi-a-GCST012879	5	129845877	G/T	0.0222543	-0.0431361	0.0594554	0.468133	49.3483	0.0222543
rs78424295	ebi-a-GCST012879	5	131202506	C/T	0.0300055	-0.0654762	0.0460817	0.155354	42.8828	0.0300055
rs971891	finngen_R10_C3_COLORECTAL_EXALLC	5	130237973	T/C	0.241368	0.0576455	0.020477	0.00487573	31.3428	0.241368
rs4705885	finngen_R10_C3_COLORECTAL_EXALLC	5	131087866	A/G	0.263127	0.0236319	0.0200887	0.239443	59.6983	0.263127
rs11950815	finngen_R10_C3_COLORECTAL_EXALLC	5	131619794	A/G	0.279468	0.011729	0.0197118	0.551827	50.2969	0.279468
rs12522693	finngen_R10_C3_COLORECTAL_EXALLC	5	130860038	A/G	0.173416	0.00777092	0.0232449	0.738149	122.979	0.173416
rs34330594	finngen_R10_C3_COLORECTAL_EXALLC	5	130815909	C/A	0.319106	0.00604763	0.0189931	0.750172	192.313	0.319106
rs39897	finngen_R10_C3_COLORECTAL_EXALLC	5	132101203	C/T	0.466981	0.000733209	0.017874	0.967279	48.2001	0.466981
rs2015018	finngen_R10_C3_COLORECTAL_EXALLC	5	130185433	A/G	0.263803	0.00056192	0.0200886	0.977684	36.9045	0.263803
rs10520074	finngen_R10_C3_COLORECTAL_EXALLC	5	130389797	G/A	0.316462	-0.00213901	0.019033	0.910519	64.0983	0.316462
rs7443930	finngen_R10_C3_COLORECTAL_EXALLC	5	131047090	T/C	0.273113	-0.0157952	0.0198471	0.426124	411.312	0.273113
rs10057128	finngen_R10_C3_COLORECTAL_EXALLC	5	131911899	T/G	0.172946	-0.0163845	0.0233503	0.482878	106.176	0.172946
rs80311787	finngen_R10_C3_COLORECTAL_EXALLC	5	131283173	T/C	0.166266	-0.0185458	0.0237745	0.43535	150.955	0.166266
rs11242026	finngen_R10_C3_COLORECTAL_EXALLC	5	130537966	T/C	0.384749	-0.0261307	0.0181811	0.150648	50.7101	0.384749
rs13184659	finngen_R10_C3_COLORECTAL_EXALLC	5	130370946	A/G	0.268634	-0.0267449	0.0199228	0.179457	54.5709	0.268634
rs247008	finngen_R10_C3_COLORECTAL_EXALLC	5	132111411	A/G	0.384541	-0.0271326	0.0181867	0.135728	117.568	0.384541
rs6875363	finngen_R10_C3_COLORECTAL_EXALLC	5	131245502	C/T	0.342799	-0.0325566	0.0187361	0.0822735	36.3753	0.342799
rs79904729	finngen_R10_C3_COLORECTAL_EXALLC	5	131131769	T/C	0.015495	-0.0396446	0.0732641	0.588425	82.4753	0.015495
rs78424295	finngen_R10_C3_COLORECTAL_EXALLC	5	131866813	C/T	0.0686635	-0.0427685	0.0349694	0.221319	42.8828	0.0686635
rs11747680	finngen_R10_C3_COLORECTAL_EXALLC	5	130870272	A/C	0.501233	-0.043931	0.0177238	0.013188	114.693	0.498767
rs72795857	finngen_R10_C3_COLORECTAL_EXALLC	5	130510184	G/T	0.0594747	-0.045069	0.037732	0.232302	49.3483	0.0594747
rs7448129	finngen_R10_C3_COLORECTAL_EXALLC	5	131048267	C/T	0.070953	-0.0497104	0.0348473	0.153718	81.8579	0.070953
rs145106275	finngen_R10_C3_COLORECTAL_EXALLC	5	130902676	C/A	0.041591	-0.050444	0.0445196	0.257183	103.533	0.041591
rs77762705	finngen_R10_C3_COLORECTAL_EXALLC	5	131496438	G/A	0.0375227	-0.0608499	0.0466944	0.192523	35.3948	0.0375227
LBC_BSGS_cg02061660_SLC25A46
rs10060413	ebi-a-GCST012879	5	110143168	G/A	0.0973052	-0.007068	0.0312126	0.820854	53.2387	0.0973052
rs10060413	finngen_R10_C3_COLORECTAL_EXALLC	5	110807468	G/A	0.113773	0.0260356	0.0281089	0.354323	53.2387	0.113773
LBC_BSGS_cg10612274_MACROD1
rs3741403	ebi-a-GCST012879	11	63999529	T/C	0.459194	-0.00513043	0.0171852	0.765293	40.3743	0.459194
rs74909261	ebi-a-GCST012879	11	63825626	C/T	0.0345038	-0.0161563	0.0480874	0.736887	33.7464	0.0345038
rs4980508	ebi-a-GCST012879	11	63941734	C/A	0.468976	-0.0237001	0.0174337	0.174006	34.8987	0.468976
rs4980502	ebi-a-GCST012879	11	63805335	C/T	0.151906	-0.0257234	0.0223471	0.249699	40.3406	0.151906
rs12805344	ebi-a-GCST012879	11	63858714	A/G	0.106549	-0.0329511	0.0261336	0.207356	57.7649	0.106549
rs1006207	ebi-a-GCST012879	11	63849812	C/T	0.373622	-0.0455482	0.018466	0.0136402	61.4099	0.373622
rs34882006	ebi-a-GCST012879	11	64051823	T/C	0.0313639	-0.0708688	0.0474171	0.135023	78.4598	0.0313639
rs4980508	finngen_R10_C3_COLORECTAL_EXALLC	11	64174262	C/A	0.406912	0.0135719	0.0180164	0.451266	34.8987	0.406912
rs74909261	finngen_R10_C3_COLORECTAL_EXALLC	11	64058154	C/T	0.0797686	0.00945319	0.0325979	0.77182	33.7464	0.0797686
rs12805344	finngen_R10_C3_COLORECTAL_EXALLC	11	64091242	A/G	0.0933961	-0.00955947	0.0303893	0.75309	57.7649	0.0933961
rs1006207	finngen_R10_C3_COLORECTAL_EXALLC	11	64082340	C/T	0.31002	-0.02262	0.0191932	0.238581	61.4099	0.31002
rs3741403	finngen_R10_C3_COLORECTAL_EXALLC	11	64232057	T/C	0.410987	-0.0337082	0.0180062	0.0612012	40.3743	0.410987
rs34882006	finngen_R10_C3_COLORECTAL_EXALLC	11	64284351	T/C	0.0563393	-0.0394236	0.0388385	0.310074	78.4598	0.0563393
rs4980502	finngen_R10_C3_COLORECTAL_EXALLC	11	64037863	C/T	0.211984	-0.0405117	0.0217317	0.0622974	40.3406	0.211984
LBC_BSGS_cg23719950_MACROD1
rs111412612	ebi-a-GCST012879	11	63947113	C/T	0.0469063	0.00264669	0.0395117	0.946594	44.8216	0.0469063
rs3741403	ebi-a-GCST012879	11	63999529	T/C	0.459194	-0.00513043	0.0171852	0.765293	49.6279	0.459194
rs4980508	ebi-a-GCST012879	11	63941734	C/A	0.468976	-0.0237001	0.0174337	0.174006	49.0999	0.468976
rs12805344	ebi-a-GCST012879	11	63858714	A/G	0.106549	-0.0329511	0.0261336	0.207356	35.4739	0.106549
rs1006207	ebi-a-GCST012879	11	63849812	C/T	0.373622	-0.0455482	0.018466	0.0136402	48.3418	0.373622
rs34882006	ebi-a-GCST012879	11	64051823	T/C	0.0313639	-0.0708688	0.0474171	0.135023	33.8089	0.0313639
rs4980508	finngen_R10_C3_COLORECTAL_EXALLC	11	64174262	C/A	0.406912	0.0135719	0.0180164	0.451266	49.0999	0.406912
rs12805344	finngen_R10_C3_COLORECTAL_EXALLC	11	64091242	A/G	0.0933961	-0.00955947	0.0303893	0.75309	35.4739	0.0933961
rs1006207	finngen_R10_C3_COLORECTAL_EXALLC	11	64082340	C/T	0.31002	-0.02262	0.0191932	0.238581	48.3418	0.31002
rs111412612	finngen_R10_C3_COLORECTAL_EXALLC	11	64179641	C/T	0.0291586	-0.0244845	0.051649	0.63546	44.8216	0.0291586
rs3741403	finngen_R10_C3_COLORECTAL_EXALLC	11	64232057	T/C	0.410987	-0.0337082	0.0180062	0.0612012	49.6279	0.410987
rs34882006	finngen_R10_C3_COLORECTAL_EXALLC	11	64284351	T/C	0.0563393	-0.0394236	0.0388385	0.310074	33.8089	0.0563393
LBC_BSGS_cg06497934_MACROD1
rs61886860	ebi-a-GCST012879	11	63957104	A/G	0.171363	0.0375794	0.022065	0.0885442	39.311	0.171363
rs61884708	ebi-a-GCST012879	11	63859353	G/A	0.39712	0.034573	0.0171142	0.0433691	105.212	0.39712
rs12420892	ebi-a-GCST012879	11	63841123	T/C	0.389621	0.0290997	0.0180624	0.107166	47.2408	0.389621
rs10897489	ebi-a-GCST012879	11	64143077	C/T	0.472868	0.0284668	0.0169837	0.093713	39.2832	0.472868
rs111412612	ebi-a-GCST012879	11	63947113	C/T	0.0469063	0.00264669	0.0395117	0.946594	103.119	0.0469063
rs3741403	ebi-a-GCST012879	11	63999529	T/C	0.459194	-0.00513043	0.0171852	0.765293	120.164	0.459194
rs671976	ebi-a-GCST012879	11	64046029	G/A	0.452879	-0.018803	0.0169665	0.267755	53.993	0.452879
rs4980508	ebi-a-GCST012879	11	63941734	C/A	0.468976	-0.0237001	0.0174337	0.174006	202.925	0.468976
rs7947315	ebi-a-GCST012879	11	63859142	T/C	0.219598	-0.027953	0.0237303	0.238819	49.3299	0.219598
rs12805344	ebi-a-GCST012879	11	63858714	A/G	0.106549	-0.0329511	0.0261336	0.207356	110.006	0.106549
rs2250280	ebi-a-GCST012879	11	63836680	T/C	0.203908	-0.0409371	0.0248922	0.100057	47.9365	0.203908
rs4930155	ebi-a-GCST012879	11	64117284	A/G	0.594081	-0.0449504	0.0174784	0.0101181	68.9377	0.405919
rs1006207	ebi-a-GCST012879	11	63849812	C/T	0.373622	-0.0455482	0.018466	0.0136402	193.108	0.373622
rs34882006	ebi-a-GCST012879	11	64051823	T/C	0.0313639	-0.0708688	0.0474171	0.135023	102.827	0.0313639
rs12794369	ebi-a-GCST012879	11	64057082	T/C	0.0352465	-0.0803639	0.0464029	0.0832971	91.1028	0.0352465
rs61886860	finngen_R10_C3_COLORECTAL_EXALLC	11	64189632	A/G	0.267521	0.0371942	0.0200689	0.0638366	39.311	0.267521
rs4980508	finngen_R10_C3_COLORECTAL_EXALLC	11	64174262	C/A	0.406912	0.0135719	0.0180164	0.451266	202.925	0.406912
rs61884708	finngen_R10_C3_COLORECTAL_EXALLC	11	64091881	G/A	0.436338	0.00454715	0.0177868	0.798224	105.212	0.436338
rs2250280	finngen_R10_C3_COLORECTAL_EXALLC	11	64069208	T/C	0.172805	0.00350838	0.0234302	0.880972	47.9365	0.172805
rs12420892	finngen_R10_C3_COLORECTAL_EXALLC	11	64073651	T/C	0.391569	0.00260297	0.0182217	0.886409	47.2408	0.391569
rs12794369	finngen_R10_C3_COLORECTAL_EXALLC	11	64289610	T/C	0.065408	0.00251156	0.035769	0.944022	91.1028	0.065408
rs10897489	finngen_R10_C3_COLORECTAL_EXALLC	11	64375605	C/T	0.463604	-0.00504617	0.017783	0.776592	39.2832	0.463604
rs12805344	finngen_R10_C3_COLORECTAL_EXALLC	11	64091242	A/G	0.0933961	-0.00955947	0.0303893	0.75309	110.006	0.0933961
rs1006207	finngen_R10_C3_COLORECTAL_EXALLC	11	64082340	C/T	0.31002	-0.02262	0.0191932	0.238581	193.108	0.31002
rs671976	finngen_R10_C3_COLORECTAL_EXALLC	11	64278557	G/A	0.425574	-0.0243799	0.0178339	0.171609	53.993	0.425574
rs111412612	finngen_R10_C3_COLORECTAL_EXALLC	11	64179641	C/T	0.0291586	-0.0244845	0.051649	0.63546	103.119	0.0291586
rs7947315	finngen_R10_C3_COLORECTAL_EXALLC	11	64091670	T/C	0.198934	-0.0321804	0.0221852	0.14691	49.3299	0.198934
rs3741403	finngen_R10_C3_COLORECTAL_EXALLC	11	64232057	T/C	0.410987	-0.0337082	0.0180062	0.0612012	120.164	0.410987
rs4930155	finngen_R10_C3_COLORECTAL_EXALLC	11	64349812	A/G	0.534008	-0.0353061	0.0177761	0.0470165	68.9377	0.465992
rs34882006	finngen_R10_C3_COLORECTAL_EXALLC	11	64284351	T/C	0.0563393	-0.0394236	0.0388385	0.310074	102.827	0.0563393
LBC_BSGS_cg14078730_MACROD1
rs1006207	ebi-a-GCST012879	11	63849812	C/T	0.373622	-0.0455482	0.018466	0.0136402	32.5514	0.373622
rs1006207	finngen_R10_C3_COLORECTAL_EXALLC	11	64082340	C/T	0.31002	-0.02262	0.0191932	0.238581	32.5514	0.31002
LBC_BSGS_cg05555928_MACROD1
rs61886860	ebi-a-GCST012879	11	63957104	A/G	0.171363	0.0375794	0.022065	0.0885442	89.2925	0.171363
rs61884708	ebi-a-GCST012879	11	63859353	G/A	0.39712	0.034573	0.0171142	0.0433691	156.32	0.39712
rs7119252	ebi-a-GCST012879	11	64213897	C/T	0.352779	0.0298243	0.0177382	0.0926915	50.1497	0.352779
rs12420892	ebi-a-GCST012879	11	63841123	T/C	0.389621	0.0290997	0.0180624	0.107166	42.0745	0.389621
rs58779949	ebi-a-GCST012879	11	64007159	A/C	0.140561	0.00143899	0.0241193	0.952425	121.692	0.140561
rs11231691	ebi-a-GCST012879	11	63853216	A/G	0.25631	0.000854004	0.0204669	0.966717	71.0537	0.25631
rs10897491	ebi-a-GCST012879	11	64161332	T/C	0.246903	0.000762372	0.0195536	0.968899	118.218	0.246903
rs663889	ebi-a-GCST012879	11	63880397	G/A	0.365121	-0.00979947	0.018289	0.592088	474.539	0.365121
rs883798	ebi-a-GCST012879	11	63859120	G/A	0.282851	-0.00990775	0.019016	0.602352	90.8169	0.282851
rs671976	ebi-a-GCST012879	11	64046029	G/A	0.452879	-0.018803	0.0169665	0.267755	88.3051	0.452879
rs112466196	ebi-a-GCST012879	11	63888381	A/G	0.0392289	-0.0227655	0.0437707	0.602988	48.3421	0.0392289
rs4980508	ebi-a-GCST012879	11	63941734	C/A	0.468976	-0.0237001	0.0174337	0.174006	200.946	0.468976
rs117452869	ebi-a-GCST012879	11	64032041	A/G	0.031805	-0.0294719	0.0475441	0.535334	40.5178	0.031805
rs2244621	ebi-a-GCST012879	11	64026219	T/C	0.20632	-0.0400245	0.0231161	0.083372	76.6244	0.20632
rs1006207	ebi-a-GCST012879	11	63849812	C/T	0.373622	-0.0455482	0.018466	0.0136402	31.6647	0.373622
rs618850	ebi-a-GCST012879	11	63865622	C/T	0.0639106	-0.0611695	0.0329146	0.0631074	46.9383	0.0639106
rs58779949	finngen_R10_C3_COLORECTAL_EXALLC	11	64239687	A/C	0.138087	0.0501527	0.0255931	0.0500403	121.692	0.138087
rs61886860	finngen_R10_C3_COLORECTAL_EXALLC	11	64189632	A/G	0.267521	0.0371942	0.0200689	0.0638366	89.2925	0.267521
rs112466196	finngen_R10_C3_COLORECTAL_EXALLC	11	64120909	A/G	0.023329	0.0283784	0.0581664	0.625634	48.3421	0.023329
rs10897491	finngen_R10_C3_COLORECTAL_EXALLC	11	64393860	T/C	0.268853	0.0261275	0.0199323	0.18992	118.218	0.268853
rs883798	finngen_R10_C3_COLORECTAL_EXALLC	11	64091648	G/A	0.271239	0.0237594	0.0198459	0.23123	90.8169	0.271239
rs7119252	finngen_R10_C3_COLORECTAL_EXALLC	11	64446425	C/T	0.340181	0.0212894	0.0188106	0.257728	50.1497	0.340181
rs4980508	finngen_R10_C3_COLORECTAL_EXALLC	11	64174262	C/A	0.406912	0.0135719	0.0180164	0.451266	200.946	0.406912
rs618850	finngen_R10_C3_COLORECTAL_EXALLC	11	64098150	C/T	0.0465689	0.00984312	0.0422191	0.81565	46.9383	0.0465689
rs11231691	finngen_R10_C3_COLORECTAL_EXALLC	11	64085744	A/G	0.272767	0.00866991	0.0198739	0.662659	71.0537	0.272767
rs663889	finngen_R10_C3_COLORECTAL_EXALLC	11	64112925	G/A	0.283486	0.00852277	0.0195927	0.663564	474.539	0.283486
rs61884708	finngen_R10_C3_COLORECTAL_EXALLC	11	64091881	G/A	0.436338	0.00454715	0.0177868	0.798224	156.32	0.436338
rs12420892	finngen_R10_C3_COLORECTAL_EXALLC	11	64073651	T/C	0.391569	0.00260297	0.0182217	0.886409	42.0745	0.391569
rs1006207	finngen_R10_C3_COLORECTAL_EXALLC	11	64082340	C/T	0.31002	-0.02262	0.0191932	0.238581	31.6647	0.31002
rs671976	finngen_R10_C3_COLORECTAL_EXALLC	11	64278557	G/A	0.425574	-0.0243799	0.0178339	0.171609	88.3051	0.425574
rs2244621	finngen_R10_C3_COLORECTAL_EXALLC	11	64258747	T/C	0.162159	-0.0370944	0.0239798	0.121887	76.6244	0.162159
LBC_BSGS_cg06467504_PC
rs144639487	ebi-a-GCST012879	11	66756109	C/T	0.0103713	0.119903	0.0810333	0.138958	37.3609	0.0103713
rs117612011	ebi-a-GCST012879	11	67030366	A/G	0.0380473	0.0742054	0.0441024	0.0924592	38.7192	0.0380473
rs111348735	ebi-a-GCST012879	11	66069714	A/G	0.0214792	0.0662917	0.0601373	0.270314	38.3748	0.0214792
rs2511220	ebi-a-GCST012879	11	66195178	T/C	0.356116	0.0503218	0.017737	0.0045525	95.2224	0.356116
rs111451035	ebi-a-GCST012879	11	66690532	C/T	0.0996684	0.0449407	0.0274964	0.10217	299.409	0.0996684
rs1783563	ebi-a-GCST012879	11	65789980	T/C	0.464702	0.024012	0.017192	0.162504	45.1685	0.464702
rs580241	ebi-a-GCST012879	11	66066349	G/A	0.252757	0.0174524	0.0197299	0.376391	67.2598	0.252757
rs12577917	ebi-a-GCST012879	11	66182417	C/T	0.497966	0.0145419	0.0171601	0.396756	39.6922	0.497966
rs3741364	ebi-a-GCST012879	11	66451178	T/C	0.180569	0.00893437	0.023287	0.701228	50.9331	0.180569
rs1783730	ebi-a-GCST012879	11	66069218	A/G	0.470885	0.00637903	0.0171687	0.710228	67.8426	0.470885
rs7112925	ebi-a-GCST012879	11	66826160	T/C	0.375005	0.0057538	0.0175848	0.743515	113.949	0.375005
rs67501657	ebi-a-GCST012879	11	67204255	C/T	0.298187	0.00161043	0.0183562	0.93009	97.6065	0.298187
rs2282529	ebi-a-GCST012879	11	66184140	A/G	0.378017	-0.00455237	0.0172497	0.79185	84.7047	0.378017
rs566673	ebi-a-GCST012879	11	66401373	G/T	0.382631	-0.00518665	0.0190994	0.785959	155.448	0.382631
rs1824716	ebi-a-GCST012879	11	67453420	T/C	0.254138	-0.0198042	0.0190169	0.29769	40.514	0.254138
rs141226153	ebi-a-GCST012879	11	66498967	T/C	0.196873	-0.0201642	0.0431051	0.639935	33.6962	0.196873
rs140145986	ebi-a-GCST012879	11	66103481	T/C	0.0471209	-0.0210979	0.0404317	0.601798	232.057	0.0471209
rs640777	ebi-a-GCST012879	11	67354986	T/C	0.403325	-0.0224557	0.0172912	0.194056	76.4936	0.403325
rs61468422	ebi-a-GCST012879	11	66183248	A/G	0.143504	-0.0253197	0.0230183	0.271341	547.086	0.143504
rs2256154	ebi-a-GCST012879	11	67090571	C/T	0.315306	-0.0260934	0.0180793	0.148944	144.236	0.315306
rs34272485	ebi-a-GCST012879	11	66148374	G/A	0.348479	-0.0297632	0.0183527	0.104861	30.5531	0.348479
rs10896149	ebi-a-GCST012879	11	66814884	A/G	0.163664	-0.0330665	0.0241757	0.171388	34.5346	0.163664
rs149457102	ebi-a-GCST012879	11	66641301	C/T	0.0395612	-0.045425	0.0435116	0.296497	299.017	0.0395612
rs801742	ebi-a-GCST012879	11	65914766	A/C	0.300991	-0.0470266	0.01784	0.00838842	66.8126	0.300991
rs12788626	ebi-a-GCST012879	11	66489778	G/T	0.136938	-0.0512539	0.0264282	0.0524566	179.792	0.136938
rs117216574	ebi-a-GCST012879	11	67190083	T/C	0.056173	-0.0514953	0.0354947	0.146839	131	0.056173
rs75715853	ebi-a-GCST012879	11	65940119	G/A	0.00899579	-0.0626005	0.0879067	0.476388	52.2988	0.00899579
rs79226049	ebi-a-GCST012879	11	67059822	A/G	0.0142066	-0.0978093	0.0723902	0.176651	57.3438	0.0142066
rs3741364	finngen_R10_C3_COLORECTAL_EXALLC	11	66683707	T/C	0.181231	0.0585243	0.0227123	0.00997287	50.9331	0.181231
rs580241	finngen_R10_C3_COLORECTAL_EXALLC	11	66298878	G/A	0.2377	0.0570509	0.0206653	0.0057674	67.2598	0.2377
rs2511220	finngen_R10_C3_COLORECTAL_EXALLC	11	66427707	T/C	0.269306	0.0514539	0.0197023	0.00901281	95.2224	0.269306
rs117612011	finngen_R10_C3_COLORECTAL_EXALLC	11	67262895	A/G	0.0208608	0.0390099	0.0600656	0.516044	38.7192	0.0208608
rs144639487	finngen_R10_C3_COLORECTAL_EXALLC	11	66988638	C/T	0.00539941	0.0349757	0.121794	0.773982	37.3609	0.00539941
rs1783730	finngen_R10_C3_COLORECTAL_EXALLC	11	66301747	A/G	0.400204	0.0281828	0.0181098	0.119658	67.8426	0.400204
rs12577917	finngen_R10_C3_COLORECTAL_EXALLC	11	66414946	C/T	0.478879	0.0251163	0.0177804	0.157778	39.6922	0.478879
rs2282529	finngen_R10_C3_COLORECTAL_EXALLC	11	66416669	A/G	0.358627	0.0207912	0.0185294	0.261836	84.7047	0.358627
rs7112925	finngen_R10_C3_COLORECTAL_EXALLC	11	67058689	T/C	0.281894	0.0204812	0.0196446	0.297139	113.949	0.281894
rs79226049	finngen_R10_C3_COLORECTAL_EXALLC	11	67292351	A/G	0.00531101	0.019399	0.11418	0.865091	57.3438	0.00531101
rs1783563	finngen_R10_C3_COLORECTAL_EXALLC	11	66022509	T/C	0.476135	0.0145345	0.0176756	0.410909	45.1685	0.476135
rs566673	finngen_R10_C3_COLORECTAL_EXALLC	11	66633902	G/T	0.376559	0.0115423	0.0182322	0.526686	155.448	0.376559
rs145546616	finngen_R10_C3_COLORECTAL_EXALLC	11	67763560	G/A	0.380683	0.00944165	0.0182701	0.605309	40.1771	0.380683
rs1824716	finngen_R10_C3_COLORECTAL_EXALLC	11	67685949	T/C	0.301807	0.00631112	0.0191882	0.742227	40.514	0.301807
rs56295710	finngen_R10_C3_COLORECTAL_EXALLC	11	66937771	T/G	0.204278	-0.000694268	0.0220311	0.97486	45.9923	0.204278
rs640777	finngen_R10_C3_COLORECTAL_EXALLC	11	67587515	T/C	0.446392	-0.0066745	0.0177539	0.706957	76.4936	0.446392
rs111348735	finngen_R10_C3_COLORECTAL_EXALLC	11	66302243	A/G	0.0151659	-0.0141218	0.0719008	0.844291	38.3748	0.0151659
rs10896149	finngen_R10_C3_COLORECTAL_EXALLC	11	67047413	A/G	0.237874	-0.0201113	0.0209313	0.336639	34.5346	0.237874
rs801742	finngen_R10_C3_COLORECTAL_EXALLC	11	66147295	A/C	0.311724	-0.0214242	0.0191008	0.262016	66.8126	0.311724
rs67501657	finngen_R10_C3_COLORECTAL_EXALLC	11	67436784	C/T	0.268484	-0.0298549	0.0198831	0.133221	97.6065	0.268484
rs61468422	finngen_R10_C3_COLORECTAL_EXALLC	11	66415777	A/G	0.180557	-0.0329973	0.0231042	0.153236	547.086	0.180557
rs2256154	finngen_R10_C3_COLORECTAL_EXALLC	11	67323100	C/T	0.307411	-0.0330702	0.0190587	0.0827085	144.236	0.307411
rs12788626	finngen_R10_C3_COLORECTAL_EXALLC	11	66722307	G/T	0.184798	-0.0393434	0.0227845	0.0842112	179.792	0.184798
rs149457102	finngen_R10_C3_COLORECTAL_EXALLC	11	66873830	C/T	0.0974133	-0.0528588	0.030318	0.0812494	299.017	0.0974133
rs117216574	finngen_R10_C3_COLORECTAL_EXALLC	11	67422612	T/C	0.0685619	-0.0562796	0.0347943	0.105771	131	0.0685619
rs111451035	finngen_R10_C3_COLORECTAL_EXALLC	11	66923061	C/T	0.112825	-0.0564021	0.0280979	0.0447136	299.409	0.112825
rs34272485	finngen_R10_C3_COLORECTAL_EXALLC	11	66380903	G/A	0.37312	-0.066471	0.0184227	0.00030844	30.5531	0.37312
rs140145986	finngen_R10_C3_COLORECTAL_EXALLC	11	66336010	T/C	0.130092	-0.0879197	0.0274388	0.00135432	232.057	0.130092
rs141226153	finngen_R10_C3_COLORECTAL_EXALLC	11	66731496	T/C	0.0506321	-0.106901	0.0417606	0.0104718	33.6962	0.0506321
rs75715853	finngen_R10_C3_COLORECTAL_EXALLC	11	66172648	G/A	0.000617216	-0.434431	0.335159	0.194908	52.2988	0.000617216
LBC_BSGS_cg20742562_NDUFS6
rs66986057	ebi-a-GCST012879	5	1765331	T/C	0.0875724	0.0169989	0.0289675	0.55732	63.7809	0.0875724
rs2172532	ebi-a-GCST012879	5	1772615	A/G	0.31132	0.0148223	0.0181987	0.415374	103.217	0.31132
rs931510	ebi-a-GCST012879	5	1859083	A/G	0.266155	0.00758709	0.0194481	0.696448	35.6016	0.266155
rs263202	ebi-a-GCST012879	5	1872594	A/G	0.120548	-0.000741228	0.0298485	0.980188	46.48	0.120548
rs6555014	ebi-a-GCST012879	5	1836906	G/T	0.230213	-0.00203052	0.0202551	0.920148	168.874	0.230213
rs72704473	ebi-a-GCST012879	5	1811539	T/C	0.0817322	-0.00380669	0.0325446	0.906885	75.1918	0.0817322
rs10065727	ebi-a-GCST012879	5	1770014	C/T	0.313004	-0.00641166	0.0175935	0.715534	50.7054	0.313004
rs9312959	ebi-a-GCST012879	5	1877008	A/G	0.243815	-0.00771229	0.0200136	0.699976	47.9618	0.243815
rs3776143	ebi-a-GCST012879	5	1808976	A/G	0.200169	-0.0161613	0.0249003	0.516313	36.7207	0.200169
rs35923357	ebi-a-GCST012879	5	1836908	A/C	0.215333	-0.0178298	0.0199905	0.372441	43.7154	0.215333
rs1008708	ebi-a-GCST012879	5	1777233	A/G	0.0429738	-0.0374765	0.038978	0.336312	60.7229	0.0429738
rs3776143	finngen_R10_C3_COLORECTAL_EXALLC	5	1808862	A/G	0.106152	0.0810412	0.0281616	0.00400553	36.7207	0.106152
rs1008708	finngen_R10_C3_COLORECTAL_EXALLC	5	1777118	A/G	0.0428059	0.0450158	0.0437692	0.303724	60.7229	0.0428059
rs931510	finngen_R10_C3_COLORECTAL_EXALLC	5	1858969	A/G	0.23377	0.0354702	0.020772	0.0877102	35.6016	0.23377
rs10065727	finngen_R10_C3_COLORECTAL_EXALLC	5	1769899	C/T	0.393093	0.0151343	0.0181222	0.403647	50.7054	0.393093
rs72704473	finngen_R10_C3_COLORECTAL_EXALLC	5	1811425	T/C	0.127604	0.0116049	0.0265008	0.661455	75.1918	0.127604
rs35923357	finngen_R10_C3_COLORECTAL_EXALLC	5	1836794	A/C	0.2141	0.0112204	0.0217275	0.605567	43.7154	0.2141
rs2172532	finngen_R10_C3_COLORECTAL_EXALLC	5	1772500	A/G	0.406761	-0.0082446	0.0180824	0.648428	103.217	0.406761
rs9312959	finngen_R10_C3_COLORECTAL_EXALLC	5	1876894	A/G	0.224531	-0.0106452	0.0212239	0.615972	47.9618	0.224531
rs6555014	finngen_R10_C3_COLORECTAL_EXALLC	5	1836792	G/T	0.252207	-0.023674	0.0204765	0.247618	168.874	0.252207
rs263202	finngen_R10_C3_COLORECTAL_EXALLC	5	1872480	A/G	0.064921	-0.0430205	0.0353804	0.224007	46.48	0.064921
rs66986057	finngen_R10_C3_COLORECTAL_EXALLC	5	1765216	T/C	0.0913975	-0.0698003	0.0308048	0.0234585	63.7809	0.0913975
LBC_BSGS_cg03243450_NDUFS6
rs6555014	ebi-a-GCST012879	5	1836906	G/T	0.230213	-0.00203052	0.0202551	0.920148	30.2147	0.230213
rs10065727	ebi-a-GCST012879	5	1770014	C/T	0.313004	-0.00641166	0.0175935	0.715534	33.3379	0.313004
rs10065727	finngen_R10_C3_COLORECTAL_EXALLC	5	1769899	C/T	0.393093	0.0151343	0.0181222	0.403647	33.3379	0.393093
rs6555014	finngen_R10_C3_COLORECTAL_EXALLC	5	1836792	G/T	0.252207	-0.023674	0.0204765	0.247618	30.2147	0.252207
LBC_BSGS_cg21915799_MSRA
rs7462014	ebi-a-GCST012879	8	10907051	A/C	0.084501	0.0518665	0.035365	0.142484	30.2789	0.084501
rs6990464	ebi-a-GCST012879	8	8936749	A/G	0.226314	0.049757	0.0252791	0.0490332	29.9628	0.226314
rs7842777	ebi-a-GCST012879	8	10335032	G/T	0.085659	0.0481996	0.0290194	0.0967253	31.5571	0.085659
rs59220823	ebi-a-GCST012879	8	9117427	T/C	0.331414	0.0478962	0.0217039	0.0273275	62.8993	0.331414
rs4840475	ebi-a-GCST012879	8	10152599	T/C	0.260789	0.0439125	0.0197746	0.0263742	61.9767	0.260789
rs6980728	ebi-a-GCST012879	8	9390529	C/T	0.411339	0.0410743	0.0220387	0.0623591	102.415	0.411339
rs2952234	ebi-a-GCST012879	8	10098293	A/G	0.172971	0.0373214	0.0264107	0.157622	62.9519	0.172971
rs7009435	ebi-a-GCST012879	8	8945102	A/C	0.548095	0.0363628	0.0174506	0.0371818	37.187	0.451905
rs73196842	ebi-a-GCST012879	8	10803725	A/G	0.22446	0.0359563	0.0223154	0.107119	40.2306	0.22446
rs2409676	ebi-a-GCST012879	8	10722058	T/C	0.472092	0.0357175	0.0194765	0.066673	40.827	0.472092
rs2929292	ebi-a-GCST012879	8	9069476	G/A	0.213865	0.0351771	0.0244617	0.15042	41.8285	0.213865
rs4395858	ebi-a-GCST012879	8	10521021	T/C	0.470344	0.0344721	0.021133	0.102848	87.4544	0.470344
rs12543042	ebi-a-GCST012879	8	10445702	A/G	0.213574	0.0263482	0.0227722	0.247258	65.7862	0.213574
rs2736314	ebi-a-GCST012879	8	11089238	A/G	0.321001	0.024728	0.0194141	0.202766	41.1352	0.321001
rs6980978	ebi-a-GCST012879	8	11274554	T/C	0.348313	0.0244138	0.0183485	0.183333	42.5468	0.348313
rs1994020	ebi-a-GCST012879	8	9038596	C/T	0.479119	0.0229453	0.0204621	0.262136	37.384	0.479119
rs28424583	ebi-a-GCST012879	8	10011926	T/C	0.413302	0.0224254	0.0197652	0.256548	63.3296	0.413302
rs767542	ebi-a-GCST012879	8	9920092	G/A	0.103227	0.0222601	0.0294386	0.449557	56.8834	0.103227
rs11782819	ebi-a-GCST012879	8	10334781	T/C	0.430351	0.0206961	0.0179235	0.248218	58.9589	0.430351
rs4841105	ebi-a-GCST012879	8	9044765	C/A	0.383832	0.0194562	0.0226678	0.390716	37.6964	0.383832
rs62493791	ebi-a-GCST012879	8	9168897	G/T	0.277457	0.0192234	0.0232394	0.40813	33.6427	0.277457
rs10102600	ebi-a-GCST012879	8	11285384	C/T	0.172604	0.0169281	0.0271579	0.533073	36.5138	0.172604
rs7838749	ebi-a-GCST012879	8	10537940	G/T	0.277271	0.012412	0.0192884	0.519904	47.3638	0.277271
rs11250004	ebi-a-GCST012879	8	10270958	T/G	0.416592	0.0122266	0.0207801	0.556277	269.14	0.416592
rs56135405	ebi-a-GCST012879	8	8974673	G/A	0.202716	0.0116698	0.0241184	0.628488	31.5706	0.202716
rs920974	ebi-a-GCST012879	8	8928744	C/T	0.361733	0.00997968	0.0215037	0.642583	55.1904	0.361733
rs4841199	ebi-a-GCST012879	8	9555718	C/T	0.461592	0.00889904	0.0193173	0.64503	39.7778	0.461592
rs35114037	ebi-a-GCST012879	8	9974463	T/C	0.221636	0.00868388	0.0217519	0.689728	45.9328	0.221636
rs11781213	ebi-a-GCST012879	8	10322546	C/T	0.39245	0.00866162	0.0178666	0.627821	46.1304	0.39245
rs7460226	ebi-a-GCST012879	8	10197718	G/A	0.368484	0.0085354	0.0209744	0.684049	189.015	0.368484
rs73197779	ebi-a-GCST012879	8	9018120	T/C	0.171598	0.00851424	0.0236974	0.719378	44.7815	0.171598
rs330078	ebi-a-GCST012879	8	9155685	C/T	0.384809	0.00837437	0.019782	0.672052	46.8209	0.384809
rs724029	ebi-a-GCST012879	8	9386993	G/A	0.128355	0.00721959	0.0301977	0.811045	33.3719	0.128355
rs7461950	ebi-a-GCST012879	8	10569428	A/C	0.43299	0.00694887	0.0194199	0.720477	36.4472	0.43299
rs35617039	ebi-a-GCST012879	8	9388425	G/A	0.120566	0.00672554	0.0299146	0.822115	33.2346	0.120566
rs7816713	ebi-a-GCST012879	8	10186789	T/C	0.510566	0.00637298	0.0202836	0.753375	53.9369	0.489434
rs11774221	ebi-a-GCST012879	8	10245788	G/A	0.221851	0.00537394	0.0217762	0.805078	70.1097	0.221851
rs73205341	ebi-a-GCST012879	8	11123911	A/G	0.210195	0.0043706	0.021285	0.837308	32.6781	0.210195
rs6601406	ebi-a-GCST012879	8	9861116	C/T	0.37133	0.00427622	0.0190074	0.821998	33.5651	0.37133
rs17646349	ebi-a-GCST012879	8	8933257	G/A	0.564925	0.00354014	0.0179121	0.843327	39.8661	0.435075
rs330925	ebi-a-GCST012879	8	9000941	A/G	0.365019	0.00305754	0.0207493	0.882851	40.1622	0.365019
rs4307299	ebi-a-GCST012879	8	10876625	C/T	0.43853	0.00287488	0.0201367	0.886473	36.5962	0.43853
rs75611506	ebi-a-GCST012879	8	9321256	G/A	0.132707	0.00227379	0.0275083	0.934123	45.967	0.132707
rs17737449	ebi-a-GCST012879	8	9843954	C/T	0.0897763	0.00216522	0.0315954	0.945364	35.409	0.0897763
rs35451364	ebi-a-GCST012879	8	10092329	G/A	0.255499	-0.00174489	0.022132	0.93716	53.1506	0.255499
rs12156009	ebi-a-GCST012879	8	11285219	A/C	0.546243	-0.00625345	0.0224198	0.780303	86.2831	0.453757
rs10090800	ebi-a-GCST012879	8	10306432	C/T	0.28484	-0.00728145	0.0221377	0.742219	199.002	0.28484
rs10101292	ebi-a-GCST012879	8	10856474	C/T	0.365397	-0.00817053	0.0199509	0.682149	91.4795	0.365397
rs28486007	ebi-a-GCST012879	8	10804346	A/G	0.240182	-0.00881145	0.0207123	0.67053	35.362	0.240182
rs4401911	ebi-a-GCST012879	8	10306928	A/G	0.349607	-0.00896196	0.0185403	0.628828	30.5927	0.349607
rs10088942	ebi-a-GCST012879	8	11285368	G/A	0.257596	-0.00896386	0.021272	0.67347	52.3948	0.257596
rs2572375	ebi-a-GCST012879	8	11217455	T/C	0.25887	-0.010648	0.0204873	0.603247	50.232	0.25887
rs4418343	ebi-a-GCST012879	8	10279035	G/A	0.352515	-0.0109164	0.0178892	0.541715	39.4654	0.352515
rs4288377	ebi-a-GCST012879	8	10119709	G/T	0.260105	-0.0116542	0.0206475	0.572458	109.463	0.260105
rs10095339	ebi-a-GCST012879	8	10287438	G/A	0.371813	-0.0136418	0.0181746	0.452894	56.2515	0.371813
rs11787406	ebi-a-GCST012879	8	10422207	T/G	0.167217	-0.0149385	0.0223902	0.504651	39.506	0.167217
rs76453951	ebi-a-GCST012879	8	9190564	T/C	0.0888995	-0.0158478	0.0293034	0.588634	46.4016	0.0888995
rs28649568	ebi-a-GCST012879	8	8959671	G/T	0.444691	-0.0164164	0.0208617	0.43133	72.3967	0.444691
rs7846549	ebi-a-GCST012879	8	9239371	A/G	0.114894	-0.0174541	0.0262938	0.506812	44.6784	0.114894
rs74567459	ebi-a-GCST012879	8	9305402	A/G	0.400614	-0.0179109	0.0198254	0.366298	40.4943	0.400614
rs117800506	ebi-a-GCST012879	8	10440168	A/C	0.0330662	-0.0194987	0.046096	0.672294	43.2035	0.0330662
rs11250133	ebi-a-GCST012879	8	11259905	T/C	0.317724	-0.0204264	0.0212548	0.336539	65.3905	0.317724
rs11250033	ebi-a-GCST012879	8	10431422	G/A	0.325196	-0.0208887	0.0194866	0.283743	42.8383	0.325196
rs71516577	ebi-a-GCST012879	8	10343743	C/A	0.0456816	-0.0210193	0.0445066	0.636731	48.6039	0.0456816
rs66536005	ebi-a-GCST012879	8	9795392	A/G	0.213752	-0.0214793	0.022375	0.33707	37.4899	0.213752
rs10103062	ebi-a-GCST012879	8	11088131	G/A	0.23793	-0.0217213	0.0210975	0.303213	32.4346	0.23793
rs654132	ebi-a-GCST012879	8	9808336	C/T	0.296655	-0.0218626	0.0214614	0.308348	59.4231	0.296655
rs11994201	ebi-a-GCST012879	8	9260769	A/G	0.303694	-0.022401	0.0205319	0.275258	60.5442	0.303694
rs330072	ebi-a-GCST012879	8	9159710	A/G	0.320341	-0.0224763	0.0206958	0.277464	56.4848	0.320341
rs10503388	ebi-a-GCST012879	8	9026593	G/A	0.494377	-0.0226634	0.0186326	0.223859	31.0907	0.494377
rs11785067	ebi-a-GCST012879	8	10421967	C/T	0.226468	-0.0227948	0.0214058	0.286925	64.7855	0.226468
rs113645256	ebi-a-GCST012879	8	10145763	G/A	0.026683	-0.0302558	0.0521144	0.561534	65.256	0.026683
rs7000276	ebi-a-GCST012879	8	10804843	A/G	0.356465	-0.0303158	0.0203983	0.137228	59.2211	0.356465
rs4841109	ebi-a-GCST012879	8	9069748	G/A	0.2236	-0.0308265	0.023477	0.189167	38.4541	0.2236
rs11777667	ebi-a-GCST012879	8	10842838	A/C	0.322246	-0.0324513	0.0200304	0.105211	53.4599	0.322246
rs4840467	ebi-a-GCST012879	8	10079637	A/G	0.36599	-0.0369881	0.0205705	0.0721589	127.674	0.36599
rs13263364	ebi-a-GCST012879	8	9044302	C/T	0.308697	-0.0387692	0.0219671	0.0775854	49.7765	0.308697
rs4841356	ebi-a-GCST012879	8	10334694	T/C	0.297763	-0.0482183	0.0205719	0.0190836	101.867	0.297763
rs74442448	ebi-a-GCST012879	8	8931306	T/G	0.0969501	-0.055833	0.0302958	0.0653386	43.5668	0.0969501
rs146946988	ebi-a-GCST012879	8	10400574	A/C	0.0230263	-0.0939298	0.0570781	0.0998389	51.3819	0.0230263
rs75611506	finngen_R10_C3_COLORECTAL_EXALLC	8	9463746	G/A	0.134607	0.0669478	0.0260413	0.0101454	45.967	0.134607
rs28486007	finngen_R10_C3_COLORECTAL_EXALLC	8	10946836	A/G	0.245014	0.0591345	0.020302	0.0035827	35.362	0.245014
rs7838749	finngen_R10_C3_COLORECTAL_EXALLC	8	10680430	G/T	0.256612	0.0585369	0.0202479	0.00384008	47.3638	0.256612
rs73205341	finngen_R10_C3_COLORECTAL_EXALLC	8	11266402	A/G	0.216134	0.0454745	0.0214151	0.0337132	32.6781	0.216134
rs2572375	finngen_R10_C3_COLORECTAL_EXALLC	8	11359946	T/C	0.304578	0.0452067	0.019188	0.018474	50.232	0.304578
rs10088942	finngen_R10_C3_COLORECTAL_EXALLC	8	11427859	G/A	0.27349	0.040416	0.0199241	0.0425099	52.3948	0.27349
rs10103062	finngen_R10_C3_COLORECTAL_EXALLC	8	11230622	G/A	0.168394	0.0401635	0.0242581	0.0977867	32.4346	0.168394
rs7000276	finngen_R10_C3_COLORECTAL_EXALLC	8	10947333	A/G	0.336692	0.0380062	0.0187079	0.0421988	59.2211	0.336692
rs7842777	finngen_R10_C3_COLORECTAL_EXALLC	8	10477522	G/T	0.102885	0.0375944	0.028957	0.194189	31.5571	0.102885
rs2736314	finngen_R10_C3_COLORECTAL_EXALLC	8	11231729	A/G	0.349145	0.034955	0.0187801	0.0627047	41.1352	0.349145
rs767542	finngen_R10_C3_COLORECTAL_EXALLC	8	10062582	G/A	0.146716	0.0313285	0.0251568	0.21301	56.8834	0.146716
rs35114037	finngen_R10_C3_COLORECTAL_EXALLC	8	10116953	T/C	0.221017	0.0304502	0.0213286	0.153386	45.9328	0.221017
rs724029	finngen_R10_C3_COLORECTAL_EXALLC	8	9529483	G/A	0.124579	0.0302711	0.0269519	0.261374	33.3719	0.124579
rs7461950	finngen_R10_C3_COLORECTAL_EXALLC	8	10711918	A/C	0.473761	0.0273383	0.0178969	0.126625	36.4472	0.473761
rs4401911	finngen_R10_C3_COLORECTAL_EXALLC	8	10449418	A/G	0.390878	0.0265363	0.0181062	0.14276	30.5927	0.390878
rs66536005	finngen_R10_C3_COLORECTAL_EXALLC	8	9937882	A/G	0.214862	0.024576	0.0215349	0.25378	37.4899	0.214862
rs11250133	finngen_R10_C3_COLORECTAL_EXALLC	8	11402396	T/C	0.294242	0.0232002	0.0195311	0.23489	65.3905	0.294242
rs4418343	finngen_R10_C3_COLORECTAL_EXALLC	8	10421525	G/A	0.42401	0.0222249	0.0179723	0.216228	39.4654	0.42401
rs11250033	finngen_R10_C3_COLORECTAL_EXALLC	8	10573912	G/A	0.30609	0.0208613	0.0191793	0.276729	42.8383	0.30609
rs6980978	finngen_R10_C3_COLORECTAL_EXALLC	8	11417045	T/C	0.297026	0.0206595	0.0192809	0.283945	42.5468	0.297026
rs10101292	finngen_R10_C3_COLORECTAL_EXALLC	8	10998964	C/T	0.351343	0.0204507	0.0185121	0.269281	91.4795	0.351343
rs7846549	finngen_R10_C3_COLORECTAL_EXALLC	8	9381861	A/G	0.134268	0.0190885	0.0262729	0.467505	44.6784	0.134268
rs654132	finngen_R10_C3_COLORECTAL_EXALLC	8	9950826	C/T	0.320513	0.0181283	0.0190668	0.341717	59.4231	0.320513
rs11777667	finngen_R10_C3_COLORECTAL_EXALLC	8	10985328	A/C	0.265297	0.017495	0.0200366	0.38258	53.4599	0.265297
rs11781213	finngen_R10_C3_COLORECTAL_EXALLC	8	10465036	C/T	0.423194	0.0138354	0.0178849	0.439178	46.1304	0.423194
rs11994201	finngen_R10_C3_COLORECTAL_EXALLC	8	9403259	A/G	0.288803	0.0138217	0.0195748	0.480128	60.5442	0.288803
rs330072	finngen_R10_C3_COLORECTAL_EXALLC	8	9302200	A/G	0.303237	0.0136154	0.0192362	0.479069	56.4848	0.303237
rs6990464	finngen_R10_C3_COLORECTAL_EXALLC	8	9079239	A/G	0.289293	0.0132896	0.0199531	0.505383	29.9628	0.289293
rs4840475	finngen_R10_C3_COLORECTAL_EXALLC	8	10295089	T/C	0.342331	0.0130701	0.0187237	0.485145	61.9767	0.342331
rs73196842	finngen_R10_C3_COLORECTAL_EXALLC	8	10946215	A/G	0.28025	0.0118987	0.0198055	0.547988	40.2306	0.28025
rs4288377	finngen_R10_C3_COLORECTAL_EXALLC	8	10262199	G/T	0.226627	0.0117763	0.021049	0.57584	109.463	0.226627
rs62493791	finngen_R10_C3_COLORECTAL_EXALLC	8	9311387	G/T	0.259884	0.0112146	0.0203075	0.580786	33.6427	0.259884
rs6601406	finngen_R10_C3_COLORECTAL_EXALLC	8	10003606	C/T	0.391805	0.0103449	0.0182004	0.569771	33.5651	0.391805
rs2952234	finngen_R10_C3_COLORECTAL_EXALLC	8	10240783	A/G	0.183705	0.00918016	0.023129	0.691433	62.9519	0.183705
rs4841356	finngen_R10_C3_COLORECTAL_EXALLC	8	10477184	T/C	0.266166	0.00767491	0.0200102	0.701312	101.867	0.266166
rs10503388	finngen_R10_C3_COLORECTAL_EXALLC	8	9169083	G/A	0.464639	0.00604752	0.0178329	0.734519	31.0907	0.464639
rs4841109	finngen_R10_C3_COLORECTAL_EXALLC	8	9212238	G/A	0.156713	0.00587921	0.0245068	0.810407	38.4541	0.156713
rs7009435	finngen_R10_C3_COLORECTAL_EXALLC	8	9087592	A/C	0.503268	0.00583904	0.0177354	0.741981	37.187	0.496732
rs330925	finngen_R10_C3_COLORECTAL_EXALLC	8	9143431	A/G	0.282315	0.00508468	0.0197845	0.797177	40.1622	0.282315
rs920974	finngen_R10_C3_COLORECTAL_EXALLC	8	9071234	C/T	0.341852	0.00499437	0.0189799	0.792443	55.1904	0.341852
rs28649568	finngen_R10_C3_COLORECTAL_EXALLC	8	9102161	G/T	0.388478	0.00307571	0.0181321	0.865303	72.3967	0.388478
rs4840467	finngen_R10_C3_COLORECTAL_EXALLC	8	10222127	A/G	0.326021	0.00269357	0.0188604	0.886435	127.674	0.326021
rs17730457	finngen_R10_C3_COLORECTAL_EXALLC	8	9418523	T/C	0.153861	0.000358256	0.0246346	0.988397	35.6731	0.153861
rs73197779	finngen_R10_C3_COLORECTAL_EXALLC	8	9160610	T/C	0.146369	-0.000672095	0.024945	0.978505	44.7815	0.146369
rs12543042	finngen_R10_C3_COLORECTAL_EXALLC	8	10588192	A/G	0.292544	-0.00101623	0.0197044	0.958868	65.7862	0.292544
rs28424583	finngen_R10_C3_COLORECTAL_EXALLC	8	10154416	T/C	0.371978	-0.00160757	0.0183591	0.930224	63.3296	0.371978
rs17646349	finngen_R10_C3_COLORECTAL_EXALLC	8	9075747	G/A	0.561689	-0.00298961	0.0179108	0.867436	39.8661	0.438311
rs7816713	finngen_R10_C3_COLORECTAL_EXALLC	8	10329279	T/C	0.471593	-0.00389484	0.0178833	0.827592	53.9369	0.471593
rs10090800	finngen_R10_C3_COLORECTAL_EXALLC	8	10448922	C/T	0.258689	-0.00455327	0.0203512	0.822964	199.002	0.258689
rs35617039	finngen_R10_C3_COLORECTAL_EXALLC	8	9530915	G/A	0.0914549	-0.00594527	0.0306045	0.845971	33.2346	0.0914549
rs11787406	finngen_R10_C3_COLORECTAL_EXALLC	8	10564697	T/G	0.19558	-0.0064942	0.0222171	0.770052	39.506	0.19558
rs1994020	finngen_R10_C3_COLORECTAL_EXALLC	8	9181086	C/T	0.350436	-0.00716211	0.0186516	0.700982	37.384	0.350436
rs7462014	finngen_R10_C3_COLORECTAL_EXALLC	8	11049541	A/C	0.089693	-0.0083203	0.0313689	0.790824	30.2789	0.089693
rs78974677	finngen_R10_C3_COLORECTAL_EXALLC	8	9971213	C/T	0.195596	-0.00883083	0.0223814	0.693166	34.6273	0.195596
rs74567459	finngen_R10_C3_COLORECTAL_EXALLC	8	9447892	A/G	0.42626	-0.00898266	0.0179594	0.61696	40.4943	0.42626
rs17737449	finngen_R10_C3_COLORECTAL_EXALLC	8	9986444	C/T	0.0955852	-0.00952195	0.0302198	0.752693	35.409	0.0955852
rs330078	finngen_R10_C3_COLORECTAL_EXALLC	8	9298175	C/T	0.433078	-0.00968958	0.0179166	0.588635	46.8209	0.433078
rs11774221	finngen_R10_C3_COLORECTAL_EXALLC	8	10388278	G/A	0.217564	-0.011116	0.0214477	0.604259	70.1097	0.217564
rs10102600	finngen_R10_C3_COLORECTAL_EXALLC	8	11427875	C/T	0.241747	-0.0122815	0.0211641	0.561714	36.5138	0.241747
rs13263364	finngen_R10_C3_COLORECTAL_EXALLC	8	9186792	C/T	0.305507	-0.013198	0.0194133	0.496604	49.7765	0.305507
rs74442448	finngen_R10_C3_COLORECTAL_EXALLC	8	9073796	T/G	0.0650801	-0.0135653	0.0363303	0.708859	43.5668	0.0650801
rs59220823	finngen_R10_C3_COLORECTAL_EXALLC	8	9259917	T/C	0.393016	-0.0139473	0.0184461	0.449584	62.8993	0.393016
rs76453951	finngen_R10_C3_COLORECTAL_EXALLC	8	9333054	T/C	0.170056	-0.0141497	0.0235655	0.548214	46.4016	0.170056
rs6980728	finngen_R10_C3_COLORECTAL_EXALLC	8	9533019	C/T	0.477929	-0.0178304	0.0178011	0.316513	102.415	0.477929
rs4841199	finngen_R10_C3_COLORECTAL_EXALLC	8	9698208	C/T	0.518205	-0.0183035	0.0177025	0.30116	39.7778	0.481795
rs11782819	finngen_R10_C3_COLORECTAL_EXALLC	8	10477271	T/C	0.453747	-0.0189758	0.0179961	0.291682	58.9589	0.453747
rs11785067	finngen_R10_C3_COLORECTAL_EXALLC	8	10564457	C/T	0.213813	-0.0246337	0.0217097	0.256507	64.7855	0.213813
rs12156009	finngen_R10_C3_COLORECTAL_EXALLC	8	11427710	A/C	0.577759	-0.0246935	0.0181517	0.173704	86.2831	0.422241
rs113645256	finngen_R10_C3_COLORECTAL_EXALLC	8	10288253	G/A	0.0270944	-0.0247689	0.053383	0.642658	65.256	0.0270944
rs7460226	finngen_R10_C3_COLORECTAL_EXALLC	8	10340208	G/A	0.477071	-0.0248814	0.0177527	0.161048	189.015	0.477071
rs11250004	finngen_R10_C3_COLORECTAL_EXALLC	8	10413448	T/G	0.376607	-0.0248941	0.0182447	0.172426	269.14	0.376607
rs35451364	finngen_R10_C3_COLORECTAL_EXALLC	8	10234819	G/A	0.304053	-0.0258495	0.0193062	0.180597	53.1506	0.304053
rs4395858	finngen_R10_C3_COLORECTAL_EXALLC	8	10663511	T/C	0.541937	-0.0258821	0.0177798	0.145474	87.4544	0.458063
rs71516577	finngen_R10_C3_COLORECTAL_EXALLC	8	10486233	C/A	0.0748103	-0.0276656	0.034008	0.415929	48.6039	0.0748103
rs4841105	finngen_R10_C3_COLORECTAL_EXALLC	8	9187255	C/A	0.411457	-0.0295923	0.0181048	0.102154	37.6964	0.411457
rs2409676	finngen_R10_C3_COLORECTAL_EXALLC	8	10864548	T/C	0.485826	-0.0299656	0.0176921	0.0903171	40.827	0.485826
rs56135405	finngen_R10_C3_COLORECTAL_EXALLC	8	9117163	G/A	0.211242	-0.0326799	0.0219104	0.135824	31.5706	0.211242
rs2929292	finngen_R10_C3_COLORECTAL_EXALLC	8	9211966	G/A	0.382857	-0.0340268	0.0186184	0.0676114	41.8285	0.382857
rs4307299	finngen_R10_C3_COLORECTAL_EXALLC	8	11019115	C/T	0.421322	-0.0347456	0.0180719	0.0545255	36.5962	0.421322
rs10095339	finngen_R10_C3_COLORECTAL_EXALLC	8	10429928	G/A	0.31327	-0.0355196	0.0191719	0.0639264	56.2515	0.31327
rs146946988	finngen_R10_C3_COLORECTAL_EXALLC	8	10543064	A/C	0.0198391	-0.0808168	0.0634455	0.202735	51.3819	0.0198391
rs117800506	finngen_R10_C3_COLORECTAL_EXALLC	8	10582658	A/C	0.0176977	-0.134715	0.0667242	0.0434881	43.2035	0.0176977
LBC_BSGS_cg12940923_MSRA
rs17655433	ebi-a-GCST012879	8	9076756	G/A	0.0648103	0.0752205	0.0375671	0.0452522	43.8172	0.0648103
rs6990464	ebi-a-GCST012879	8	8936749	A/G	0.226314	0.049757	0.0252791	0.0490332	54.0683	0.226314
rs7842777	ebi-a-GCST012879	8	10335032	G/T	0.085659	0.0481996	0.0290194	0.0967253	39.7011	0.085659
rs59220823	ebi-a-GCST012879	8	9117427	T/C	0.331414	0.0478962	0.0217039	0.0273275	91.7927	0.331414
rs2242282	ebi-a-GCST012879	8	9056136	G/A	0.347088	0.045026	0.0205487	0.0284387	45.3247	0.347088
rs10100205	ebi-a-GCST012879	8	11257535	C/T	0.127593	0.0446664	0.0267592	0.095078	32.3287	0.127593
rs4840475	ebi-a-GCST012879	8	10152599	T/C	0.260789	0.0439125	0.0197746	0.0263742	98.9845	0.260789
rs6980728	ebi-a-GCST012879	8	9390529	C/T	0.411339	0.0410743	0.0220387	0.0623591	161.619	0.411339
rs2952234	ebi-a-GCST012879	8	10098293	A/G	0.172971	0.0373214	0.0264107	0.157622	86.4869	0.172971
rs7009435	ebi-a-GCST012879	8	8945102	A/C	0.548095	0.0363628	0.0174506	0.0371818	51.1451	0.451905
rs73196842	ebi-a-GCST012879	8	10803725	A/G	0.22446	0.0359563	0.0223154	0.107119	53.109	0.22446
rs77239183	ebi-a-GCST012879	8	11106503	C/T	0.088913	0.0358126	0.0305672	0.241357	35.7334	0.088913
rs2409676	ebi-a-GCST012879	8	10722058	T/C	0.472092	0.0357175	0.0194765	0.066673	83.5592	0.472092
rs80101730	ebi-a-GCST012879	8	9856358	C/T	0.0260458	0.0356727	0.0537586	0.506965	35.5216	0.0260458
rs2929292	ebi-a-GCST012879	8	9069476	G/A	0.213865	0.0351771	0.0244617	0.15042	132.587	0.213865
rs73185282	ebi-a-GCST012879	8	9291361	G/A	0.061823	0.0346435	0.0350232	0.322586	33.6811	0.061823
rs4395858	ebi-a-GCST012879	8	10521021	T/C	0.470344	0.0344721	0.021133	0.102848	175.441	0.470344
rs35186221	ebi-a-GCST012879	8	10423372	C/T	0.299785	0.0329509	0.0215112	0.125572	39.9468	0.299785
rs12543042	ebi-a-GCST012879	8	10445702	A/G	0.213574	0.0263482	0.0227722	0.247258	115.676	0.213574
rs13254191	ebi-a-GCST012879	8	9860339	G/T	0.202204	0.0256985	0.0243957	0.292156	49.0172	0.202204
rs2736314	ebi-a-GCST012879	8	11089238	A/G	0.321001	0.024728	0.0194141	0.202766	103.876	0.321001
rs6980978	ebi-a-GCST012879	8	11274554	T/C	0.348313	0.0244138	0.0183485	0.183333	38.6093	0.348313
rs1994020	ebi-a-GCST012879	8	9038596	C/T	0.479119	0.0229453	0.0204621	0.262136	83.9446	0.479119
rs28424583	ebi-a-GCST012879	8	10011926	T/C	0.413302	0.0224254	0.0197652	0.256548	128.915	0.413302
rs767542	ebi-a-GCST012879	8	9920092	G/A	0.103227	0.0222601	0.0294386	0.449557	83.124	0.103227
rs12676319	ebi-a-GCST012879	8	10566830	G/T	0.101098	0.021597	0.0353167	0.540854	35.684	0.101098
rs35640935	ebi-a-GCST012879	8	9892130	G/A	0.0418568	0.0210823	0.0437062	0.629548	32.735	0.0418568
rs62489420	ebi-a-GCST012879	8	9663177	G/T	0.150061	0.0209045	0.0249446	0.40201	42.7235	0.150061
rs11782819	ebi-a-GCST012879	8	10334781	T/C	0.430351	0.0206961	0.0179235	0.248218	117.06	0.430351
rs73201173	ebi-a-GCST012879	8	10489302	G/A	0.102705	0.0198494	0.0291828	0.496393	50.2828	0.102705
rs4841105	ebi-a-GCST012879	8	9044765	C/A	0.383832	0.0194562	0.0226678	0.390716	80.3213	0.383832
rs62493791	ebi-a-GCST012879	8	9168897	G/T	0.277457	0.0192234	0.0232394	0.40813	48.687	0.277457
rs10102600	ebi-a-GCST012879	8	11285384	C/T	0.172604	0.0169281	0.0271579	0.533073	48.257	0.172604
rs6993239	ebi-a-GCST012879	8	9264957	T/C	0.119029	0.0136652	0.0254177	0.590836	43.2942	0.119029
rs7001548	ebi-a-GCST012879	8	9357578	G/A	0.514701	0.0134595	0.0178677	0.451277	35.9435	0.485299
rs4321966	ebi-a-GCST012879	8	10568424	G/T	0.522983	0.0133407	0.0182629	0.465097	37.6873	0.477017
rs2898235	ebi-a-GCST012879	8	9701144	T/C	0.20832	0.0124334	0.0237248	0.600232	36.2819	0.20832
rs7838749	ebi-a-GCST012879	8	10537940	G/T	0.277271	0.012412	0.0192884	0.519904	72.976	0.277271
rs11250004	ebi-a-GCST012879	8	10270958	T/G	0.416592	0.0122266	0.0207801	0.556277	616.761	0.416592
rs56135405	ebi-a-GCST012879	8	8974673	G/A	0.202716	0.0116698	0.0241184	0.628488	53.7595	0.202716
rs28706817	ebi-a-GCST012879	8	10878074	T/G	0.358691	0.0104644	0.0178418	0.557534	30.8192	0.358691
rs920974	ebi-a-GCST012879	8	8928744	C/T	0.361733	0.00997968	0.0215037	0.642583	106.981	0.361733
rs10090879	ebi-a-GCST012879	8	10499093	T/G	0.373874	0.00975099	0.018617	0.600439	52.1009	0.373874
rs4841199	ebi-a-GCST012879	8	9555718	C/T	0.461592	0.00889904	0.0193173	0.64503	72.1567	0.461592
rs35114037	ebi-a-GCST012879	8	9974463	T/C	0.221636	0.00868388	0.0217519	0.689728	86.87	0.221636
rs11781213	ebi-a-GCST012879	8	10322546	C/T	0.39245	0.00866162	0.0178666	0.627821	88.6748	0.39245
rs7460226	ebi-a-GCST012879	8	10197718	G/A	0.368484	0.0085354	0.0209744	0.684049	231.664	0.368484
rs73197779	ebi-a-GCST012879	8	9018120	T/C	0.171598	0.00851424	0.0236974	0.719378	39.5132	0.171598
rs330078	ebi-a-GCST012879	8	9155685	C/T	0.384809	0.00837437	0.019782	0.672052	46.0439	0.384809
rs7817425	ebi-a-GCST012879	8	10420708	T/C	0.34331	0.00789608	0.0185016	0.669541	46.3974	0.34331
rs724029	ebi-a-GCST012879	8	9386993	G/A	0.128355	0.00721959	0.0301977	0.811045	60.1996	0.128355
rs7461950	ebi-a-GCST012879	8	10569428	A/C	0.43299	0.00694887	0.0194199	0.720477	79.1906	0.43299
rs12679687	ebi-a-GCST012879	8	10123027	T/C	0.180059	0.00676839	0.0243376	0.780932	30.8565	0.180059
rs35617039	ebi-a-GCST012879	8	9388425	G/A	0.120566	0.00672554	0.0299146	0.822115	49.0635	0.120566
rs2975736	ebi-a-GCST012879	8	10088299	T/G	0.187046	0.00647928	0.025629	0.800415	50.5235	0.187046
rs7816713	ebi-a-GCST012879	8	10186789	T/C	0.510566	0.00637298	0.0202836	0.753375	81.1726	0.489434
rs11776499	ebi-a-GCST012879	8	10069643	A/G	0.187324	0.00623325	0.0228357	0.784883	32.491	0.187324
rs11774221	ebi-a-GCST012879	8	10245788	G/A	0.221851	0.00537394	0.0217762	0.805078	114.616	0.221851
rs34610931	ebi-a-GCST012879	8	10440286	T/G	0.351893	0.004517	0.0189169	0.811275	42.6722	0.351893
rs73205341	ebi-a-GCST012879	8	11123911	A/G	0.210195	0.0043706	0.021285	0.837308	65.0252	0.210195
rs6601406	ebi-a-GCST012879	8	9861116	C/T	0.37133	0.00427622	0.0190074	0.821998	50.0492	0.37133
rs17646349	ebi-a-GCST012879	8	8933257	G/A	0.564925	0.00354014	0.0179121	0.843327	38.9327	0.435075
rs330925	ebi-a-GCST012879	8	9000941	A/G	0.365019	0.00305754	0.0207493	0.882851	57.0587	0.365019
rs4307299	ebi-a-GCST012879	8	10876625	C/T	0.43853	0.00287488	0.0201367	0.886473	60.9379	0.43853
rs75611506	ebi-a-GCST012879	8	9321256	G/A	0.132707	0.00227379	0.0275083	0.934123	59.6542	0.132707
rs17737449	ebi-a-GCST012879	8	9843954	C/T	0.0897763	0.00216522	0.0315954	0.945364	51.815	0.0897763
rs11787125	ebi-a-GCST012879	8	10336680	T/G	0.361539	0.00114226	0.0184083	0.950522	34.4805	0.361539
rs35451364	ebi-a-GCST012879	8	10092329	G/A	0.255499	-0.00174489	0.022132	0.93716	88.8304	0.255499
rs117561909	ebi-a-GCST012879	8	9107446	G/A	0.0534667	-0.00454552	0.0354018	0.897834	31.2415	0.0534667
rs6996950	ebi-a-GCST012879	8	10469817	G/A	0.163854	-0.00517978	0.0259802	0.84197	52.7724	0.163854
rs12156009	ebi-a-GCST012879	8	11285219	A/C	0.546243	-0.00625345	0.0224198	0.780303	157.123	0.453757
rs7838034	ebi-a-GCST012879	8	10559572	T/C	0.0787915	-0.00671999	0.0320174	0.833757	34.3094	0.0787915
rs76411566	ebi-a-GCST012879	8	9409719	A/G	0.0166413	-0.00672483	0.0744864	0.928063	33.5599	0.0166413
rs7818396	ebi-a-GCST012879	8	9263460	T/C	0.121615	-0.00679932	0.0271087	0.801956	48.6135	0.121615
rs10090800	ebi-a-GCST012879	8	10306432	C/T	0.28484	-0.00728145	0.0221377	0.742219	414.437	0.28484
rs17777835	ebi-a-GCST012879	8	10718061	T/C	0.316684	-0.00794384	0.0195654	0.684733	30.8355	0.316684
rs4288337	ebi-a-GCST012879	8	10364504	A/G	0.33623	-0.00811429	0.0180891	0.65374	45.531	0.33623
rs10101292	ebi-a-GCST012879	8	10856474	C/T	0.365397	-0.00817053	0.0199509	0.682149	138.095	0.365397
rs11250054	ebi-a-GCST012879	8	10497050	T/C	0.362179	-0.00831695	0.0190261	0.662014	42.6328	0.362179
rs28486007	ebi-a-GCST012879	8	10804346	A/G	0.240182	-0.00881145	0.0207123	0.67053	46.7748	0.240182
rs4401911	ebi-a-GCST012879	8	10306928	A/G	0.349607	-0.00896196	0.0185403	0.628828	74.735	0.349607
rs10088942	ebi-a-GCST012879	8	11285368	G/A	0.257596	-0.00896386	0.021272	0.67347	82.6709	0.257596
rs79816894	ebi-a-GCST012879	8	10448836	T/C	0.158965	-0.00905428	0.02718	0.739042	63.1559	0.158965
rs7828690	ebi-a-GCST012879	8	10439902	A/C	0.125973	-0.00972597	0.0261611	0.710063	51.969	0.125973
rs2572375	ebi-a-GCST012879	8	11217455	T/C	0.25887	-0.010648	0.0204873	0.603247	104.227	0.25887
rs4418343	ebi-a-GCST012879	8	10279035	G/A	0.352515	-0.0109164	0.0178892	0.541715	142.147	0.352515
rs4288377	ebi-a-GCST012879	8	10119709	G/T	0.260105	-0.0116542	0.0206475	0.572458	139.58	0.260105
rs1865517	ebi-a-GCST012879	8	11111957	T/C	0.144902	-0.012382	0.0240194	0.606203	36.2693	0.144902
rs75604149	ebi-a-GCST012879	8	10190140	T/C	0.0135444	-0.0128893	0.0713049	0.856554	31.153	0.0135444
rs73195149	ebi-a-GCST012879	8	10339479	T/C	0.110134	-0.013349	0.0270111	0.621162	39.6691	0.110134
rs10095339	ebi-a-GCST012879	8	10287438	G/A	0.371813	-0.0136418	0.0181746	0.452894	135.156	0.371813
rs11787406	ebi-a-GCST012879	8	10422207	T/G	0.167217	-0.0149385	0.0223902	0.504651	68.8661	0.167217
rs76453951	ebi-a-GCST012879	8	9190564	T/C	0.0888995	-0.0158478	0.0293034	0.588634	54.3893	0.0888995
rs28649568	ebi-a-GCST012879	8	8959671	G/T	0.444691	-0.0164164	0.0208617	0.43133	143.879	0.444691
rs7846549	ebi-a-GCST012879	8	9239371	A/G	0.114894	-0.0174541	0.0262938	0.506812	38.216	0.114894
rs74567459	ebi-a-GCST012879	8	9305402	A/G	0.400614	-0.0179109	0.0198254	0.366298	74.0463	0.400614
rs117800506	ebi-a-GCST012879	8	10440168	A/C	0.0330662	-0.0194987	0.046096	0.672294	35.6612	0.0330662
rs329985	ebi-a-GCST012879	8	9139629	C/T	0.375342	-0.0200522	0.0189121	0.289017	51.2704	0.375342
rs11250133	ebi-a-GCST012879	8	11259905	T/C	0.317724	-0.0204264	0.0212548	0.336539	76.2906	0.317724
rs11250033	ebi-a-GCST012879	8	10431422	G/A	0.325196	-0.0208887	0.0194866	0.283743	90.2535	0.325196
rs71516577	ebi-a-GCST012879	8	10343743	C/A	0.0456816	-0.0210193	0.0445066	0.636731	104.775	0.0456816
rs66536005	ebi-a-GCST012879	8	9795392	A/G	0.213752	-0.0214793	0.022375	0.33707	69.843	0.213752
rs10103062	ebi-a-GCST012879	8	11088131	G/A	0.23793	-0.0217213	0.0210975	0.303213	63.5099	0.23793
rs654132	ebi-a-GCST012879	8	9808336	C/T	0.296655	-0.0218626	0.0214614	0.308348	122.492	0.296655
rs11994201	ebi-a-GCST012879	8	9260769	A/G	0.303694	-0.022401	0.0205319	0.275258	121.698	0.303694
rs330072	ebi-a-GCST012879	8	9159710	A/G	0.320341	-0.0224763	0.0206958	0.277464	114.173	0.320341
rs10503388	ebi-a-GCST012879	8	9026593	G/A	0.494377	-0.0226634	0.0186326	0.223859	48.145	0.494377
rs11785067	ebi-a-GCST012879	8	10421967	C/T	0.226468	-0.0227948	0.0214058	0.286925	107.782	0.226468
rs67081905	ebi-a-GCST012879	8	9100991	A/G	0.401677	-0.024708	0.0180322	0.17062	34.6151	0.401677
rs1864587	ebi-a-GCST012879	8	10732992	G/A	0.457785	-0.0262466	0.0193257	0.174425	53.4901	0.457785
rs113645256	ebi-a-GCST012879	8	10145763	G/A	0.026683	-0.0302558	0.0521144	0.561534	66.7861	0.026683
rs7000276	ebi-a-GCST012879	8	10804843	A/G	0.356465	-0.0303158	0.0203983	0.137228	112.339	0.356465
rs79153436	ebi-a-GCST012879	8	9045883	C/A	0.0950613	-0.0303654	0.0294832	0.303047	34.2488	0.0950613
rs77890460	ebi-a-GCST012879	8	9100066	T/C	0.0962267	-0.0304201	0.0321642	0.344264	44.3735	0.0962267
rs4841109	ebi-a-GCST012879	8	9069748	G/A	0.2236	-0.0308265	0.023477	0.189167	49.639	0.2236
rs11777667	ebi-a-GCST012879	8	10842838	A/C	0.322246	-0.0324513	0.0200304	0.105211	88.5846	0.322246
rs33999521	ebi-a-GCST012879	8	10733284	C/T	0.168907	-0.0331695	0.0228199	0.146075	49.3644	0.168907
rs2409127	ebi-a-GCST012879	8	8912911	C/T	0.153851	-0.0359722	0.0294269	0.221546	32.2347	0.153851
rs4840467	ebi-a-GCST012879	8	10079637	A/G	0.36599	-0.0369881	0.0205705	0.0721589	216.876	0.36599
rs13263364	ebi-a-GCST012879	8	9044302	C/T	0.308697	-0.0387692	0.0219671	0.0775854	75.8642	0.308697
rs11787063	ebi-a-GCST012879	8	9446300	T/G	0.250942	-0.039396	0.020472	0.0543063	51.3489	0.250942
rs4841356	ebi-a-GCST012879	8	10334694	T/C	0.297763	-0.0482183	0.0205719	0.0190836	174.969	0.297763
rs10089082	ebi-a-GCST012879	8	10905633	T/C	0.156315	-0.050055	0.0233832	0.0323028	34.4884	0.156315
rs73662651	ebi-a-GCST012879	8	10806569	C/T	0.115137	-0.0606643	0.0257585	0.018517	35.7069	0.115137
rs146946988	ebi-a-GCST012879	8	10400574	A/C	0.0230263	-0.0939298	0.0570781	0.0998389	76.8128	0.0230263
rs75604149	finngen_R10_C3_COLORECTAL_EXALLC	8	10332630	T/C	0.0114469	0.141478	0.0861658	0.100604	31.153	0.0114469
rs80101730	finngen_R10_C3_COLORECTAL_EXALLC	8	9998848	C/T	0.0539978	0.0915904	0.0403	0.0230436	35.5216	0.0539978
rs76411566	finngen_R10_C3_COLORECTAL_EXALLC	8	9552209	A/G	0.0401025	0.0909965	0.0467183	0.0514423	33.5599	0.0401025
rs75611506	finngen_R10_C3_COLORECTAL_EXALLC	8	9463746	G/A	0.134607	0.0669478	0.0260413	0.0101454	59.6542	0.134607
rs28486007	finngen_R10_C3_COLORECTAL_EXALLC	8	10946836	A/G	0.245014	0.0591345	0.020302	0.0035827	46.7748	0.245014
rs7838749	finngen_R10_C3_COLORECTAL_EXALLC	8	10680430	G/T	0.256612	0.0585369	0.0202479	0.00384008	72.976	0.256612
rs73205341	finngen_R10_C3_COLORECTAL_EXALLC	8	11266402	A/G	0.216134	0.0454745	0.0214151	0.0337132	65.0252	0.216134
rs17777835	finngen_R10_C3_COLORECTAL_EXALLC	8	10860551	T/C	0.312858	0.0452423	0.0190606	0.0176157	30.8355	0.312858
rs2572375	finngen_R10_C3_COLORECTAL_EXALLC	8	11359946	T/C	0.304578	0.0452067	0.019188	0.018474	104.227	0.304578
rs79153436	finngen_R10_C3_COLORECTAL_EXALLC	8	9188373	C/A	0.0874652	0.0442413	0.0314268	0.159203	34.2488	0.0874652
rs10088942	finngen_R10_C3_COLORECTAL_EXALLC	8	11427859	G/A	0.27349	0.040416	0.0199241	0.0425099	82.6709	0.27349
rs10103062	finngen_R10_C3_COLORECTAL_EXALLC	8	11230622	G/A	0.168394	0.0401635	0.0242581	0.0977867	63.5099	0.168394
rs7000276	finngen_R10_C3_COLORECTAL_EXALLC	8	10947333	A/G	0.336692	0.0380062	0.0187079	0.0421988	112.339	0.336692
rs117561909	finngen_R10_C3_COLORECTAL_EXALLC	8	9249936	G/A	0.0749908	0.037995	0.0335208	0.257015	31.2415	0.0749908
rs7842777	finngen_R10_C3_COLORECTAL_EXALLC	8	10477522	G/T	0.102885	0.0375944	0.028957	0.194189	39.7011	0.102885
rs7817425	finngen_R10_C3_COLORECTAL_EXALLC	8	10563198	T/C	0.430562	0.035838	0.0179648	0.0460532	46.3974	0.430562
rs2736314	finngen_R10_C3_COLORECTAL_EXALLC	8	11231729	A/G	0.349145	0.034955	0.0187801	0.0627047	103.876	0.349145
rs767542	finngen_R10_C3_COLORECTAL_EXALLC	8	10062582	G/A	0.146716	0.0313285	0.0251568	0.21301	83.124	0.146716
rs35114037	finngen_R10_C3_COLORECTAL_EXALLC	8	10116953	T/C	0.221017	0.0304502	0.0213286	0.153386	86.87	0.221017
rs724029	finngen_R10_C3_COLORECTAL_EXALLC	8	9529483	G/A	0.124579	0.0302711	0.0269519	0.261374	60.1996	0.124579
rs7828690	finngen_R10_C3_COLORECTAL_EXALLC	8	10582392	A/C	0.102225	0.0299308	0.0292712	0.306529	51.969	0.102225
rs10090879	finngen_R10_C3_COLORECTAL_EXALLC	8	10641583	T/G	0.46066	0.0299229	0.0177364	0.0915841	52.1009	0.46066
rs11787125	finngen_R10_C3_COLORECTAL_EXALLC	8	10479170	T/G	0.35892	0.0295623	0.018525	0.110533	34.4805	0.35892
rs1864587	finngen_R10_C3_COLORECTAL_EXALLC	8	10875482	G/A	0.472	0.0292939	0.0180614	0.104824	53.4901	0.472
rs6993239	finngen_R10_C3_COLORECTAL_EXALLC	8	9407447	T/C	0.107493	0.0283844	0.0282796	0.315521	43.2942	0.107493
rs12679687	finngen_R10_C3_COLORECTAL_EXALLC	8	10265517	T/C	0.152317	0.0280701	0.0247672	0.257064	30.8565	0.152317
rs28706817	finngen_R10_C3_COLORECTAL_EXALLC	8	11020564	T/G	0.344418	0.0276671	0.0186813	0.138606	30.8192	0.344418
rs7461950	finngen_R10_C3_COLORECTAL_EXALLC	8	10711918	A/C	0.473761	0.0273383	0.0178969	0.126625	79.1906	0.473761
rs10089082	finngen_R10_C3_COLORECTAL_EXALLC	8	11048123	T/C	0.13438	0.0268528	0.0257248	0.296554	34.4884	0.13438
rs4401911	finngen_R10_C3_COLORECTAL_EXALLC	8	10449418	A/G	0.390878	0.0265363	0.0181062	0.14276	74.735	0.390878
rs2409127	finngen_R10_C3_COLORECTAL_EXALLC	8	9055401	C/T	0.106127	0.0263195	0.0293191	0.36935	32.2347	0.106127
rs329985	finngen_R10_C3_COLORECTAL_EXALLC	8	9282119	C/T	0.385456	0.0260588	0.0182108	0.152445	51.2704	0.385456
rs66536005	finngen_R10_C3_COLORECTAL_EXALLC	8	9937882	A/G	0.214862	0.024576	0.0215349	0.25378	69.843	0.214862
rs11250133	finngen_R10_C3_COLORECTAL_EXALLC	8	11402396	T/C	0.294242	0.0232002	0.0195311	0.23489	76.2906	0.294242
rs73195149	finngen_R10_C3_COLORECTAL_EXALLC	8	10481969	T/C	0.110859	0.0230878	0.0282242	0.413348	39.6691	0.110859
rs4418343	finngen_R10_C3_COLORECTAL_EXALLC	8	10421525	G/A	0.42401	0.0222249	0.0179723	0.216228	142.147	0.42401
rs11250033	finngen_R10_C3_COLORECTAL_EXALLC	8	10573912	G/A	0.30609	0.0208613	0.0191793	0.276729	90.2535	0.30609
rs6980978	finngen_R10_C3_COLORECTAL_EXALLC	8	11417045	T/C	0.297026	0.0206595	0.0192809	0.283945	38.6093	0.297026
rs10101292	finngen_R10_C3_COLORECTAL_EXALLC	8	10998964	C/T	0.351343	0.0204507	0.0185121	0.269281	138.095	0.351343
rs7846549	finngen_R10_C3_COLORECTAL_EXALLC	8	9381861	A/G	0.134268	0.0190885	0.0262729	0.467505	38.216	0.134268
rs654132	finngen_R10_C3_COLORECTAL_EXALLC	8	9950826	C/T	0.320513	0.0181283	0.0190668	0.341717	122.492	0.320513
rs11777667	finngen_R10_C3_COLORECTAL_EXALLC	8	10985328	A/C	0.265297	0.017495	0.0200366	0.38258	88.5846	0.265297
rs11781213	finngen_R10_C3_COLORECTAL_EXALLC	8	10465036	C/T	0.423194	0.0138354	0.0178849	0.439178	88.6748	0.423194
rs11994201	finngen_R10_C3_COLORECTAL_EXALLC	8	9403259	A/G	0.288803	0.0138217	0.0195748	0.480128	121.698	0.288803
rs330072	finngen_R10_C3_COLORECTAL_EXALLC	8	9302200	A/G	0.303237	0.0136154	0.0192362	0.479069	114.173	0.303237
rs2898235	finngen_R10_C3_COLORECTAL_EXALLC	8	9843634	T/C	0.157613	0.0134875	0.0245224	0.582315	36.2819	0.157613
rs6990464	finngen_R10_C3_COLORECTAL_EXALLC	8	9079239	A/G	0.289293	0.0132896	0.0199531	0.505383	54.0683	0.289293
rs4840475	finngen_R10_C3_COLORECTAL_EXALLC	8	10295089	T/C	0.342331	0.0130701	0.0187237	0.485145	98.9845	0.342331
rs1865517	finngen_R10_C3_COLORECTAL_EXALLC	8	11254448	T/C	0.159425	0.0127503	0.0239652	0.594703	36.2693	0.159425
rs77239183	finngen_R10_C3_COLORECTAL_EXALLC	8	11248994	C/T	0.0888395	0.0121289	0.0313265	0.698625	35.7334	0.0888395
rs73196842	finngen_R10_C3_COLORECTAL_EXALLC	8	10946215	A/G	0.28025	0.0118987	0.0198055	0.547988	53.109	0.28025
rs4288377	finngen_R10_C3_COLORECTAL_EXALLC	8	10262199	G/T	0.226627	0.0117763	0.021049	0.57584	139.58	0.226627
rs13254191	finngen_R10_C3_COLORECTAL_EXALLC	8	10002829	G/T	0.19507	0.0112463	0.0226471	0.61948	49.0172	0.19507
rs62493791	finngen_R10_C3_COLORECTAL_EXALLC	8	9311387	G/T	0.259884	0.0112146	0.0203075	0.580786	48.687	0.259884
rs6601406	finngen_R10_C3_COLORECTAL_EXALLC	8	10003606	C/T	0.391805	0.0103449	0.0182004	0.569771	50.0492	0.391805
rs2952234	finngen_R10_C3_COLORECTAL_EXALLC	8	10240783	A/G	0.183705	0.00918016	0.023129	0.691433	86.4869	0.183705
rs2975736	finngen_R10_C3_COLORECTAL_EXALLC	8	10230789	T/G	0.165238	0.00867335	0.0241268	0.719229	50.5235	0.165238
rs11787063	finngen_R10_C3_COLORECTAL_EXALLC	8	9588790	T/G	0.261484	0.00846751	0.0200865	0.673352	51.3489	0.261484
rs4841356	finngen_R10_C3_COLORECTAL_EXALLC	8	10477184	T/C	0.266166	0.00767491	0.0200102	0.701312	174.969	0.266166
rs10503388	finngen_R10_C3_COLORECTAL_EXALLC	8	9169083	G/A	0.464639	0.00604752	0.0178329	0.734519	48.145	0.464639
rs4841109	finngen_R10_C3_COLORECTAL_EXALLC	8	9212238	G/A	0.156713	0.00587921	0.0245068	0.810407	49.639	0.156713
rs7009435	finngen_R10_C3_COLORECTAL_EXALLC	8	9087592	A/C	0.503268	0.00583904	0.0177354	0.741981	51.1451	0.496732
rs330925	finngen_R10_C3_COLORECTAL_EXALLC	8	9143431	A/G	0.282315	0.00508468	0.0197845	0.797177	57.0587	0.282315
rs920974	finngen_R10_C3_COLORECTAL_EXALLC	8	9071234	C/T	0.341852	0.00499437	0.0189799	0.792443	106.981	0.341852
rs73185282	finngen_R10_C3_COLORECTAL_EXALLC	8	9433851	G/A	0.148583	0.00436624	0.0253867	0.863446	33.6811	0.148583
rs28649568	finngen_R10_C3_COLORECTAL_EXALLC	8	9102161	G/T	0.388478	0.00307571	0.0181321	0.865303	143.879	0.388478
rs4840467	finngen_R10_C3_COLORECTAL_EXALLC	8	10222127	A/G	0.326021	0.00269357	0.0188604	0.886435	216.876	0.326021
rs17730457	finngen_R10_C3_COLORECTAL_EXALLC	8	9418523	T/C	0.153861	0.000358256	0.0246346	0.988397	57.0761	0.153861
rs11250054	finngen_R10_C3_COLORECTAL_EXALLC	8	10639540	T/C	0.283749	9.05168e-05	0.0196522	0.996325	42.6328	0.283749
rs73197779	finngen_R10_C3_COLORECTAL_EXALLC	8	9160610	T/C	0.146369	-0.000672095	0.024945	0.978505	39.5132	0.146369
[truncated: 23,132 more rows]
