# Supplementary material for: Causal association between mitochondrial genes and colorectal cancer: a multi-omics Mendelian randomization study
Source: Discov Oncol. 2025 Oct 14;16:1864. doi: 10.1007/s12672-025-03699-2 (PMC12521712; doi:10.1007/s12672-025-03699-2)
Supplement: Supplementary file 1 — Additional file 1: Supplementary Table 1 Basic information of some SNPs associated with cis-mQTL and colorectal cancer. Supplementary Table 2 Basic information of some SNPs associated with cis-eQTL and colorectal cancer. Supplementary Table 3 Basic information of some SNPs associated with cis-pQTL and colorectal cancer. Supplementary Table 4 MR results of the association between mitochondrial gene methylation and colorectal cancer. Supplementary Table 5 MR results illustrating the association between mitochondrial gene expression and colorectal cancer. Supplementary Table 6 MR results showing the association between levels of mitochondria-associated proteins and colorectal cancer. Supplementary Table 7 Detailed GO results. Supplementary Table 8 Detailed STRING results. Supplementary Table 9 Detailed genemania-network and genemania-functions. Supplementary Fig. 1 Forest plot of the association between methylation of mitochondrial genes and CRC. Supplementary Fig. 2 Forest map illustrating the association between mitochondrial gene expression and CRC. Supplementary Fig. 3 Forest map illustrating the association between levels of mitochondria-associated proteins and CRC. [file 12672_2025_3699_MOESM1_ESM.zip › 【Supplementary files】/Supplementary Table 2 Basic information of some SNPs associated with cis-eQTL and colorectal cancer.xlsx]

## Sheet: Table2 SNP infomation(eqtl)
SNP	Outcome	CHR	POS	EA/OA	EAF	β*	SE	P	F-statistic	MAF
eQTLGen_CLYBL
rs117185904	ebi-a-GCST012879	13	100565866	T/C	0.0121545	0.137364	0.0912592	0.13227	48.0554	0.0121545
rs35680839	ebi-a-GCST012879	13	100511247	A/G	0.0449186	0.0751771	0.0504706	0.13635	239.192	0.0449186
rs112342918	ebi-a-GCST012879	13	100542865	A/G	0.0299955	0.0746698	0.0489802	0.127387	95.4365	0.0299955
rs9517890	ebi-a-GCST012879	13	100469826	A/G	0.0656607	0.0694423	0.0367347	0.0587084	54.7544	0.0656607
rs80134975	ebi-a-GCST012879	13	100086481	A/G	0.0374606	0.0663815	0.0429139	0.121899	53.7113	0.0374606
rs17577293	ebi-a-GCST012879	13	100425097	T/G	0.0273402	0.0659647	0.0547692	0.22843	332.34	0.0273402
rs72651008	ebi-a-GCST012879	13	100020761	G/A	0.0192742	0.0645482	0.0636176	0.310283	55.208	0.0192742
rs117060522	ebi-a-GCST012879	13	100524530	A/G	0.0109596	0.0548375	0.0869686	0.528339	89.0006	0.0109596
rs9513621	ebi-a-GCST012879	13	100129712	G/A	0.0226363	0.0422734	0.0681294	0.534937	75.5998	0.0226363
rs9517916	ebi-a-GCST012879	13	100575462	G/T	0.136034	0.0415345	0.0260887	0.111373	106.008	0.136034
rs116970161	ebi-a-GCST012879	13	100559970	T/G	0.0117796	0.0396745	0.083639	0.635248	47.1476	0.0117796
rs78536904	ebi-a-GCST012879	13	100692490	A/G	0.0265564	0.0376254	0.0525359	0.473876	32.6086	0.0265564
rs150367782	ebi-a-GCST012879	13	100660689	A/G	0.118559	0.0325926	0.0268273	0.224403	39.0278	0.118559
rs77095191	ebi-a-GCST012879	13	100576638	A/G	0.0245278	0.0325875	0.0677171	0.630353	48.5032	0.0245278
rs150441681	ebi-a-GCST012879	13	100184791	G/A	0.0268338	0.0305945	0.0520403	0.5566	53.048	0.0268338
rs78743833	ebi-a-GCST012879	13	100403547	A/G	0.0200314	0.027118	0.0652475	0.67769	157.297	0.0200314
rs9557201	ebi-a-GCST012879	13	99989538	G/A	0.29103	0.0252113	0.0185775	0.174753	48.7539	0.29103
rs3783185	ebi-a-GCST012879	13	100518580	A/G	0.263389	0.0237977	0.0215595	0.269673	244.548	0.263389
rs76466073	ebi-a-GCST012879	13	100384236	T/C	0.0241746	0.0217429	0.0552193	0.693763	33.1198	0.0241746
rs11618749	ebi-a-GCST012879	13	100239373	A/C	0.170624	0.0203372	0.021609	0.34663	286.228	0.170624
rs9585234	ebi-a-GCST012879	13	100474790	A/G	0.314113	0.0191498	0.0187293	0.306566	42.4947	0.314113
rs3935661	ebi-a-GCST012879	13	100218857	G/A	0.0672929	0.0188988	0.0372385	0.611798	360.838	0.0672929
rs78554841	ebi-a-GCST012879	13	100318853	A/G	0.026635	0.0186039	0.0534003	0.727552	92.0214	0.026635
rs56281788	ebi-a-GCST012879	13	100104257	A/G	0.478961	0.0154047	0.018359	0.401422	106.969	0.478961
rs2230342	ebi-a-GCST012879	13	99948178	A/C	0.347839	0.0139382	0.0175784	0.427828	79.5022	0.347839
rs7317032	ebi-a-GCST012879	13	100517409	A/G	0.31691	0.0137095	0.0210811	0.515485	189.052	0.31691
rs2761171	ebi-a-GCST012879	13	100480897	G/A	0.37906	0.0129641	0.0176612	0.462921	106.333	0.37906
rs12585089	ebi-a-GCST012879	13	100446325	A/G	0.11554	0.0126531	0.0272632	0.642571	35.0085	0.11554
rs9557325	ebi-a-GCST012879	13	100541046	C/T	0.166187	0.0125412	0.0236892	0.596524	845.197	0.166187
rs28616031	ebi-a-GCST012879	13	100562888	A/G	0.47303	0.0107627	0.0186012	0.562856	316.749	0.47303
rs117214291	ebi-a-GCST012879	13	100410904	T/C	0.042452	0.0103978	0.0416924	0.803056	44.5606	0.042452
rs4556661	ebi-a-GCST012879	13	100115631	A/G	0.121427	0.01033	0.0382789	0.787267	91.4328	0.121427
rs9517720	ebi-a-GCST012879	13	100083457	G/A	0.362322	0.00969371	0.0183154	0.596622	182.53	0.362322
rs7331804	ebi-a-GCST012879	13	100509687	T/C	0.27724	0.0084739	0.0216507	0.695508	31.0293	0.27724
rs1000022	ebi-a-GCST012879	13	100461219	T/C	0.512208	0.00630179	0.0181715	0.728744	72.0735	0.487792
rs9585263	ebi-a-GCST012879	13	100556095	C/T	0.119367	0.00602997	0.0262991	0.818648	556.813	0.119367
rs11616581	ebi-a-GCST012879	13	100232527	T/C	0.0870091	0.00481118	0.0292543	0.869369	124.519	0.0870091
rs9513673	ebi-a-GCST012879	13	100477386	A/G	0.365535	0.00388381	0.0187102	0.835559	57.5051	0.365535
rs117336640	ebi-a-GCST012879	13	99812399	A/G	0.0183659	0.00387925	0.0691101	0.955237	61.2899	0.0183659
rs118169878	ebi-a-GCST012879	13	99955964	G/A	0.027091	0.00185169	0.056935	0.974055	34.6708	0.027091
rs2281755	ebi-a-GCST012879	13	100545379	T/C	0.170547	0.00178306	0.0243812	0.9417	322.375	0.170547
rs9300573	ebi-a-GCST012879	13	100558669	C/T	0.249837	0.000567386	0.0198348	0.977179	408.443	0.249837
rs9300574	ebi-a-GCST012879	13	100575093	A/G	0.375987	3.40415e-05	0.0192215	0.998587	53.5297	0.375987
rs79583112	ebi-a-GCST012879	13	100571075	A/G	0.0162454	-0.00141946	0.0717324	0.984212	72.8089	0.0162454
rs1924105	ebi-a-GCST012879	13	100546789	C/T	0.094519	-0.00432125	0.0313727	0.890447	87.9802	0.094519
rs35025545	ebi-a-GCST012879	13	100545840	C/A	0.102678	-0.00510893	0.0289874	0.8601	344.64	0.102678
rs17657002	ebi-a-GCST012879	13	100240529	C/T	0.0979408	-0.0061634	0.0297166	0.835692	977.087	0.0979408
rs61970359	ebi-a-GCST012879	13	100769665	G/A	0.0881854	-0.008836	0.0291371	0.761695	49.4121	0.0881854
rs7330772	ebi-a-GCST012879	13	100588589	T/C	0.29197	-0.00956277	0.0193769	0.62165	42.3098	0.29197
rs2281757	ebi-a-GCST012879	13	100545068	T/C	0.451929	-0.0108896	0.0196846	0.580123	370.615	0.451929
rs9517871	ebi-a-GCST012879	13	100402450	C/T	0.135387	-0.0134503	0.0262252	0.608038	130.805	0.135387
rs9557276	ebi-a-GCST012879	13	100317088	T/G	0.518791	-0.0145368	0.0170373	0.393528	634.928	0.481209
rs150376610	ebi-a-GCST012879	13	99820398	T/G	0.0131068	-0.0148289	0.0772481	0.84777	117.518	0.0131068
rs9557170	ebi-a-GCST012879	13	99816937	G/A	0.199931	-0.0160098	0.0240698	0.505961	78.4139	0.199931
rs11069349	ebi-a-GCST012879	13	99774647	A/G	0.19991	-0.0172208	0.0219772	0.433287	32.1874	0.19991
rs12584934	ebi-a-GCST012879	13	100104717	T/G	0.127859	-0.0188575	0.0270899	0.48636	269.689	0.127859
rs146979361	ebi-a-GCST012879	13	100235006	C/T	0.0141218	-0.0194324	0.0716735	0.786296	81.7433	0.0141218
rs12584825	ebi-a-GCST012879	13	100545822	T/C	0.216112	-0.0221863	0.0213968	0.299783	186.285	0.216112
rs2281756	ebi-a-GCST012879	13	100545308	A/G	0.453556	-0.022704	0.0171482	0.185508	999.323	0.453556
rs1970474	ebi-a-GCST012879	13	100368730	T/C	0.11175	-0.0237948	0.028444	0.402847	48.2359	0.11175
rs74113461	ebi-a-GCST012879	13	100550796	A/G	0.0540244	-0.0244474	0.0378827	0.518703	222.521	0.0540244
rs9554648	ebi-a-GCST012879	13	100558543	G/A	0.218703	-0.028162	0.0215723	0.191732	191.298	0.218703
rs117866693	ebi-a-GCST012879	13	100460196	T/C	0.0279636	-0.0311778	0.054322	0.566006	73.5686	0.0279636
rs9517738	ebi-a-GCST012879	13	100112522	G/A	0.391811	-0.034627	0.0181718	0.05671	67.9768	0.391811
rs111631035	ebi-a-GCST012879	13	99577351	A/G	0.0233645	-0.0351614	0.0536318	0.512077	47.9726	0.0233645
rs6491527	ebi-a-GCST012879	13	100376931	G/T	0.21211	-0.0355487	0.0227791	0.118623	183.41	0.21211
rs41281112	ebi-a-GCST012879	13	100518634	T/C	0.0301672	-0.0381721	0.0511117	0.455162	1202.5	0.0301672
rs9517683	ebi-a-GCST012879	13	99968151	G/A	0.267671	-0.0386753	0.0208532	0.0636473	84.1037	0.267671
rs117107257	ebi-a-GCST012879	13	100372010	T/C	0.0100204	-0.0404808	0.0786071	0.60657	178.195	0.0100204
rs12870132	ebi-a-GCST012879	13	100481651	T/C	0.055576	-0.0406152	0.0398039	0.307547	49.8771	0.055576
rs75327846	ebi-a-GCST012879	13	100456512	G/A	0.0202363	-0.0407463	0.0688898	0.554204	30.8112	0.0202363
rs9585162	ebi-a-GCST012879	13	100296149	G/T	0.243911	-0.0416862	0.0200717	0.0378146	603.802	0.243911
rs34463702	ebi-a-GCST012879	13	100315527	A/C	0.13303	-0.0417816	0.026039	0.108587	104.325	0.13303
rs9557345	ebi-a-GCST012879	13	100590824	G/A	0.357635	-0.0438788	0.0179512	0.0145121	43.4254	0.357635
rs72656022	ebi-a-GCST012879	13	100557047	G/A	0.0282978	-0.0440492	0.0589573	0.454981	99.6883	0.0282978
rs78130419	ebi-a-GCST012879	13	100086424	T/C	0.0497852	-0.0451652	0.0394682	0.252481	37.3173	0.0497852
rs145405115	ebi-a-GCST012879	13	100340061	G/A	0.0064215	-0.0466414	0.0971978	0.631326	56.68	0.0064215
rs61974383	ebi-a-GCST012879	13	100310764	T/C	0.0346864	-0.0610106	0.045376	0.178769	164.471	0.0346864
rs78721091	ebi-a-GCST012879	13	100271221	A/G	0.013368	-0.0652783	0.0769131	0.396033	43.7374	0.013368
rs142934466	ebi-a-GCST012879	13	100279617	A/G	0.0109824	-0.0866088	0.0816146	0.288602	30.3424	0.0109824
rs78008915	ebi-a-GCST012879	13	100586463	C/T	0.0429424	-0.118993	0.0465288	0.0105456	31.114	0.0429424
rs141658308	ebi-a-GCST012879	13	100547513	C/T	0.0104746	-0.175304	0.0847029	0.0384866	61.6129	0.0104746
rs117060522	finngen_R10_C3_COLORECTAL_EXALLC	13	99872276	A/G	0.00469321	0.126886	0.129319	0.326501	89.0006	0.00469321
rs17577293	finngen_R10_C3_COLORECTAL_EXALLC	13	99772843	T/G	0.032758	0.114549	0.0507276	0.0239387	332.34	0.032758
rs76466073	finngen_R10_C3_COLORECTAL_EXALLC	13	99731982	T/C	0.0215612	0.10556	0.0616853	0.0870322	33.1198	0.0215612
rs75327846	finngen_R10_C3_COLORECTAL_EXALLC	13	99804258	G/A	0.0189045	0.101271	0.0645371	0.116604	30.8112	0.0189045
rs61974383	finngen_R10_C3_COLORECTAL_EXALLC	13	99658510	T/C	0.0210986	0.0928855	0.0617737	0.132674	164.471	0.0210986
rs141658308	finngen_R10_C3_COLORECTAL_EXALLC	13	99895259	C/T	0.00507259	0.0839874	0.120013	0.484042	61.6129	0.00507259
rs117336640	finngen_R10_C3_COLORECTAL_EXALLC	13	99160145	A/G	0.0107094	0.0802664	0.0850428	0.345254	61.2899	0.0107094
rs1924105	finngen_R10_C3_COLORECTAL_EXALLC	13	99894535	C/T	0.084563	0.068018	0.0315946	0.0313314	87.9802	0.084563
rs118169878	finngen_R10_C3_COLORECTAL_EXALLC	13	99303710	G/A	0.0413952	0.0673512	0.0451877	0.136099	34.6708	0.0413952
rs61970359	finngen_R10_C3_COLORECTAL_EXALLC	13	100117411	G/A	0.104697	0.0603385	0.0290147	0.0375638	49.4121	0.104697
rs9300573	finngen_R10_C3_COLORECTAL_EXALLC	13	99906415	C/T	0.214281	0.0597603	0.0212616	0.00494322	408.443	0.214281
rs2281756	finngen_R10_C3_COLORECTAL_EXALLC	13	99893054	A/G	0.43794	0.0589936	0.0179115	0.000989077	999.323	0.43794
rs74113461	finngen_R10_C3_COLORECTAL_EXALLC	13	99898542	A/G	0.0355201	0.0536963	0.0482605	0.265866	222.521	0.0355201
rs9517890	finngen_R10_C3_COLORECTAL_EXALLC	13	99817572	A/G	0.0364744	0.0525413	0.047713	0.270811	54.7544	0.0364744
rs117107257	finngen_R10_C3_COLORECTAL_EXALLC	13	99719756	T/C	0.0342944	0.0487048	0.0485455	0.315726	178.195	0.0342944
rs35680839	finngen_R10_C3_COLORECTAL_EXALLC	13	99858993	A/G	0.0256537	0.0448601	0.0541955	0.407814	239.192	0.0256537
rs150376610	finngen_R10_C3_COLORECTAL_EXALLC	13	99168144	T/G	0.0569067	0.043672	0.0385864	0.25772	117.518	0.0569067
rs111631035	finngen_R10_C3_COLORECTAL_EXALLC	13	98925097	A/G	0.0627743	0.0431038	0.0369223	0.243042	47.9726	0.0627743
rs78536904	finngen_R10_C3_COLORECTAL_EXALLC	13	100040236	A/G	0.0439558	0.0429023	0.0427072	0.315105	32.6086	0.0439558
rs6491527	finngen_R10_C3_COLORECTAL_EXALLC	13	99724677	G/T	0.22397	0.0406057	0.0214144	0.0579349	183.41	0.22397
rs150367782	finngen_R10_C3_COLORECTAL_EXALLC	13	100008435	A/G	0.148936	0.0335562	0.0248798	0.177422	39.0278	0.148936
rs12584825	finngen_R10_C3_COLORECTAL_EXALLC	13	99893568	T/C	0.268112	0.0330805	0.0200398	0.0987916	186.285	0.268112
rs34463702	finngen_R10_C3_COLORECTAL_EXALLC	13	99663273	A/C	0.0655004	0.0303119	0.0352002	0.389167	104.325	0.0655004
rs9585263	finngen_R10_C3_COLORECTAL_EXALLC	13	99903841	C/T	0.102199	0.027766	0.0294433	0.345663	556.813	0.102199
rs117214291	finngen_R10_C3_COLORECTAL_EXALLC	13	99758650	T/C	0.0503159	0.0244016	0.0406067	0.547891	44.5606	0.0503159
rs80134975	finngen_R10_C3_COLORECTAL_EXALLC	13	99434227	A/G	0.0250584	0.0235618	0.055898	0.67338	53.7113	0.0250584
rs3935661	finngen_R10_C3_COLORECTAL_EXALLC	13	99566603	G/A	0.0734654	0.0227675	0.0340968	0.504306	360.838	0.0734654
rs78743833	finngen_R10_C3_COLORECTAL_EXALLC	13	99751293	A/G	0.0289562	0.0225513	0.0530005	0.670477	157.297	0.0289562
rs9557325	finngen_R10_C3_COLORECTAL_EXALLC	13	99888792	C/T	0.281023	0.0224416	0.0198821	0.259008	845.197	0.281023
rs11069349	finngen_R10_C3_COLORECTAL_EXALLC	13	99122393	A/G	0.243442	0.0215606	0.0208447	0.300974	32.1874	0.243442
rs9554648	finngen_R10_C3_COLORECTAL_EXALLC	13	99906289	G/A	0.226226	0.0205922	0.0212211	0.331865	191.298	0.226226
rs3783185	finngen_R10_C3_COLORECTAL_EXALLC	13	99866326	A/G	0.319622	0.0199508	0.0190128	0.294024	244.548	0.319622
rs9517885	finngen_R10_C3_COLORECTAL_EXALLC	13	99787874	C/T	0.303934	0.0182692	0.0191663	0.340491	30.369	0.303934
rs7331804	finngen_R10_C3_COLORECTAL_EXALLC	13	99857433	T/C	0.30412	0.0180023	0.0192616	0.349983	31.0293	0.30412
rs17657002	finngen_R10_C3_COLORECTAL_EXALLC	13	99588275	C/T	0.111976	0.0173253	0.0279588	0.535474	977.087	0.111976
rs35025545	finngen_R10_C3_COLORECTAL_EXALLC	13	99893586	C/A	0.074931	0.0166669	0.0339279	0.623254	344.64	0.074931
rs9557170	finngen_R10_C3_COLORECTAL_EXALLC	13	99164683	G/A	0.22221	0.0161977	0.0214748	0.45069	78.4139	0.22221
rs4556661	finngen_R10_C3_COLORECTAL_EXALLC	13	99463377	A/G	0.154732	0.0155706	0.0246369	0.527383	91.4328	0.154732
rs9557276	finngen_R10_C3_COLORECTAL_EXALLC	13	99664834	T/G	0.420424	0.014972	0.0179274	0.403635	634.928	0.420424
rs9517738	finngen_R10_C3_COLORECTAL_EXALLC	13	99460268	G/A	0.422444	0.0141933	0.0179258	0.428487	67.9768	0.422444
rs78554841	finngen_R10_C3_COLORECTAL_EXALLC	13	99666599	A/G	0.0428719	0.0134912	0.0427519	0.752329	92.0214	0.0428719
rs2761171	finngen_R10_C3_COLORECTAL_EXALLC	13	99828643	G/A	0.470369	0.0110109	0.0177143	0.534216	106.333	0.470369
rs117866693	finngen_R10_C3_COLORECTAL_EXALLC	13	99807942	T/C	0.0410163	0.00904438	0.0456785	0.843044	73.5686	0.0410163
rs9557345	finngen_R10_C3_COLORECTAL_EXALLC	13	99938570	G/A	0.424332	0.00904427	0.0179206	0.61378	43.4254	0.424332
rs9513673	finngen_R10_C3_COLORECTAL_EXALLC	13	99825132	A/G	0.250953	0.00844384	0.0205577	0.681265	57.5051	0.250953
rs12584934	finngen_R10_C3_COLORECTAL_EXALLC	13	99452463	T/G	0.127631	0.00540139	0.0266379	0.839314	269.689	0.127631
rs9513621	finngen_R10_C3_COLORECTAL_EXALLC	13	99477458	G/A	0.0111834	0.00510109	0.0825855	0.950748	75.5998	0.0111834
rs9517916	finngen_R10_C3_COLORECTAL_EXALLC	13	99923208	G/T	0.195361	0.0047101	0.0223847	0.833343	106.008	0.195361
rs2281755	finngen_R10_C3_COLORECTAL_EXALLC	13	99893125	T/C	0.120628	0.00410036	0.0274741	0.881361	322.375	0.120628
rs9517683	finngen_R10_C3_COLORECTAL_EXALLC	13	99315897	G/A	0.33221	0.00104948	0.0189522	0.95584	84.1037	0.33221
rs112342918	finngen_R10_C3_COLORECTAL_EXALLC	13	99890611	A/G	0.0479794	0.000217121	0.0417585	0.995851	95.4365	0.0479794
rs77095191	finngen_R10_C3_COLORECTAL_EXALLC	13	99924384	A/G	0.0291333	-0.000922333	0.0520153	0.985853	48.5032	0.0291333
rs1000022	finngen_R10_C3_COLORECTAL_EXALLC	13	99808965	T/C	0.476008	-0.001009	0.0179684	0.955219	72.0735	0.476008
rs145405115	finngen_R10_C3_COLORECTAL_EXALLC	13	99687807	G/A	0.0448863	-0.00158469	0.0438129	0.971147	56.68	0.0448863
rs78130419	finngen_R10_C3_COLORECTAL_EXALLC	13	99434170	T/C	0.0746156	-0.00177126	0.0341338	0.958615	37.3173	0.0746156
rs9585234	finngen_R10_C3_COLORECTAL_EXALLC	13	99822536	A/G	0.208501	-0.00202135	0.021925	0.926544	42.4947	0.208501
rs9300574	finngen_R10_C3_COLORECTAL_EXALLC	13	99922839	A/G	0.296989	-0.00232546	0.0197888	0.906453	53.5297	0.296989
rs72651008	finngen_R10_C3_COLORECTAL_EXALLC	13	99368507	G/A	0.0251553	-0.00316183	0.0570175	0.955777	55.208	0.0251553
rs9557201	finngen_R10_C3_COLORECTAL_EXALLC	13	99337284	G/A	0.232337	-0.00338976	0.020825	0.870697	48.7539	0.232337
rs56281788	finngen_R10_C3_COLORECTAL_EXALLC	13	99452003	A/G	0.346175	-0.00744736	0.0188451	0.692704	106.969	0.346175
rs9585162	finngen_R10_C3_COLORECTAL_EXALLC	13	99643895	G/T	0.263268	-0.00807935	0.0200434	0.686879	603.802	0.263268
rs11616581	finngen_R10_C3_COLORECTAL_EXALLC	13	99580273	T/C	0.0683496	-0.00949106	0.0351738	0.787289	124.519	0.0683496
rs9517720	finngen_R10_C3_COLORECTAL_EXALLC	13	99431203	G/A	0.300517	-0.00980721	0.0193138	0.611606	182.53	0.300517
rs11618749	finngen_R10_C3_COLORECTAL_EXALLC	13	99587119	A/C	0.133807	-0.00992394	0.0257413	0.699847	286.228	0.133807
rs7330772	finngen_R10_C3_COLORECTAL_EXALLC	13	99936335	T/C	0.29252	-0.0104737	0.0194905	0.591006	42.3098	0.29252
rs116970161	finngen_R10_C3_COLORECTAL_EXALLC	13	99907716	T/G	0.0270105	-0.0108439	0.0565122	0.847832	47.1476	0.0270105
rs2230342	finngen_R10_C3_COLORECTAL_EXALLC	13	99295924	A/C	0.251863	-0.0111093	0.0202702	0.583651	79.5022	0.251863
rs142934466	finngen_R10_C3_COLORECTAL_EXALLC	13	99627363	A/G	0.00417999	-0.0129802	0.143596	0.927974	30.3424	0.00417999
rs1970474	finngen_R10_C3_COLORECTAL_EXALLC	13	99716476	T/C	0.0702404	-0.0150177	0.0344739	0.663109	48.2359	0.0702404
rs12585089	finngen_R10_C3_COLORECTAL_EXALLC	13	99794071	A/G	0.11184	-0.0191708	0.028379	0.499342	35.0085	0.11184
rs9517871	finngen_R10_C3_COLORECTAL_EXALLC	13	99750196	C/T	0.059648	-0.0193673	0.0367593	0.598286	130.805	0.059648
rs41281112	finngen_R10_C3_COLORECTAL_EXALLC	13	99866380	T/C	0.0327216	-0.0221205	0.0507508	0.662934	1202.5	0.0327216
rs2281757	finngen_R10_C3_COLORECTAL_EXALLC	13	99892814	T/C	0.418102	-0.0259897	0.0183187	0.155971	370.615	0.418102
rs72656022	finngen_R10_C3_COLORECTAL_EXALLC	13	99904793	G/A	0.0291811	-0.029568	0.0526338	0.574274	99.6883	0.0291811
rs12870132	finngen_R10_C3_COLORECTAL_EXALLC	13	99829397	T/C	0.0414337	-0.0338239	0.0435809	0.437679	49.8771	0.0414337
rs78008915	finngen_R10_C3_COLORECTAL_EXALLC	13	99934209	C/T	0.0241271	-0.0367164	0.0583556	0.529228	31.114	0.0241271
rs7317032	finngen_R10_C3_COLORECTAL_EXALLC	13	99865155	A/G	0.224713	-0.0403807	0.0215554	0.0610211	189.052	0.224713
rs79583112	finngen_R10_C3_COLORECTAL_EXALLC	13	99918821	A/G	0.0219603	-0.0457795	0.0600721	0.446016	72.8089	0.0219603
rs78721091	finngen_R10_C3_COLORECTAL_EXALLC	13	99618967	A/G	0.0221054	-0.0663748	0.0585366	0.256835	43.7374	0.0221054
rs117185904	finngen_R10_C3_COLORECTAL_EXALLC	13	99913612	T/C	0.0139528	-0.119291	0.0779265	0.125813	48.0554	0.0139528
rs150441681	finngen_R10_C3_COLORECTAL_EXALLC	13	99532537	G/A	0.0161602	-0.141524	0.0710731	0.0464537	53.048	0.0161602
rs146979361	finngen_R10_C3_COLORECTAL_EXALLC	13	99582752	C/T	0.00282801	-0.167105	0.167434	0.318262	81.7433	0.00282801
eQTLGen_LIPT1
rs111715478	ebi-a-GCST012879	2	100161578	A/G	0.0108995	0.156601	0.0853995	0.0666914	56.6917	0.0108995
rs75252157	ebi-a-GCST012879	2	99526449	A/G	0.037404	0.101059	0.0558851	0.0705537	69.8426	0.037404
rs115257107	ebi-a-GCST012879	2	100181858	A/G	0.0174408	0.100196	0.0674058	0.13716	79.0574	0.0174408
rs75603494	ebi-a-GCST012879	2	99344347	A/C	0.0563221	0.0969888	0.0365957	0.00804248	95.1825	0.0563221
rs114657683	ebi-a-GCST012879	2	99595490	A/G	0.0232482	0.0917957	0.062654	0.142888	85.1156	0.0232482
rs144122033	ebi-a-GCST012879	2	99078041	C/T	0.0235926	0.0863546	0.0560181	0.123184	44.2064	0.0235926
rs116414447	ebi-a-GCST012879	2	100189713	C/A	0.0419379	0.0749454	0.0449467	0.0954289	125.911	0.0419379
rs79711194	ebi-a-GCST012879	2	100141102	T/G	0.0579722	0.0635249	0.0373623	0.0890861	209.34	0.0579722
rs10168002	ebi-a-GCST012879	2	99373190	G/A	0.294259	0.0543205	0.0193232	0.00493651	32.2737	0.294259
rs113438248	ebi-a-GCST012879	2	99558381	T/C	0.00588853	0.0531434	0.118953	0.655049	33.6538	0.00588853
rs116023073	ebi-a-GCST012879	2	100287937	G/T	0.0279041	0.0504647	0.0544809	0.3543	67.5748	0.0279041
rs140452797	ebi-a-GCST012879	2	99092385	G/A	0.015202	0.0504554	0.0693366	0.466804	37.3956	0.015202
rs78430372	ebi-a-GCST012879	2	99171263	G/A	0.0816175	0.0418885	0.031195	0.179339	61.2709	0.0816175
rs62158007	ebi-a-GCST012879	2	99300438	A/G	0.0555837	0.0397678	0.0365299	0.276313	96.5578	0.0555837
rs35035563	ebi-a-GCST012879	2	100173905	T/C	0.377238	0.0387465	0.0179338	0.0307312	332.268	0.377238
rs76958083	ebi-a-GCST012879	2	99512690	A/G	0.0304751	0.0385238	0.0519076	0.457989	290.907	0.0304751
rs72819931	ebi-a-GCST012879	2	98969618	C/T	0.0374924	0.0346718	0.0466643	0.457479	52.2321	0.0374924
rs139003246	ebi-a-GCST012879	2	100228598	C/A	0.0163204	0.0325882	0.0646716	0.614329	34.4242	0.0163204
rs146537791	ebi-a-GCST012879	2	99940064	C/T	0.0089328	0.0299149	0.122287	0.806744	48.5867	0.0089328
rs17021968	ebi-a-GCST012879	2	99451309	C/A	0.0563006	0.029769	0.0444078	0.502631	71.7917	0.0563006
rs77468800	ebi-a-GCST012879	2	100320369	T/G	0.0451629	0.0283965	0.04037	0.481802	164.476	0.0451629
rs78948760	ebi-a-GCST012879	2	100410911	C/T	0.0765957	0.0277405	0.0315727	0.379606	82.9109	0.0765957
rs11123746	ebi-a-GCST012879	2	99276029	T/G	0.416523	0.0274578	0.0173294	0.113088	130.115	0.416523
rs17504837	ebi-a-GCST012879	2	99136127	G/A	0.0662982	0.0249835	0.0341278	0.464135	62.8184	0.0662982
rs6737418	ebi-a-GCST012879	2	100436843	C/T	0.31148	0.0203507	0.018622	0.274467	68.307	0.31148
rs77626919	ebi-a-GCST012879	2	99343282	C/T	0.086839	0.0191438	0.0313597	0.541557	77.9127	0.086839
rs62156298	ebi-a-GCST012879	2	98976139	T/C	0.0668065	0.0189796	0.0330041	0.565245	48.0221	0.0668065
rs35609090	ebi-a-GCST012879	2	99879819	A/C	0.0642065	0.018393	0.0341756	0.590446	177.716	0.0642065
rs78229753	ebi-a-GCST012879	2	99739945	T/G	0.0296372	0.0180006	0.0519634	0.729036	276.564	0.0296372
rs114400126	ebi-a-GCST012879	2	99725103	A/G	0.0366439	0.0166701	0.0475013	0.725633	66.8597	0.0366439
rs6733591	ebi-a-GCST012879	2	100520274	T/C	0.354803	0.0140262	0.0174285	0.420945	80.5973	0.354803
rs17765112	ebi-a-GCST012879	2	100149336	T/C	0.495651	0.0128514	0.017095	0.452191	726.561	0.495651
rs112112884	ebi-a-GCST012879	2	99270037	G/A	0.0101083	0.0117338	0.0936797	0.900322	107.338	0.0101083
rs11695422	ebi-a-GCST012879	2	100053645	A/G	0.0267258	0.0100676	0.0540006	0.852104	140.21	0.0267258
rs10188533	ebi-a-GCST012879	2	98983713	C/A	0.478087	0.0099302	0.0172088	0.563913	33.1915	0.478087
rs10196218	ebi-a-GCST012879	2	99327311	C/A	0.230161	0.00967127	0.0207118	0.64054	245.831	0.230161
rs13396750	ebi-a-GCST012879	2	99551739	C/T	0.0979034	0.00956489	0.0349204	0.784157	120.314	0.0979034
rs10187854	ebi-a-GCST012879	2	99820455	C/T	0.0338081	0.00919795	0.0455844	0.84009	280.536	0.0338081
rs56339210	ebi-a-GCST012879	2	99672269	C/T	0.166431	0.00790851	0.0224279	0.724374	656.418	0.166431
rs114408758	ebi-a-GCST012879	2	99971734	A/C	0.0127095	0.00787664	0.0756994	0.917129	53.1673	0.0127095
rs896884	ebi-a-GCST012879	2	99651963	C/T	0.0348938	0.00586032	0.0441963	0.894512	197.178	0.0348938
rs72813007	ebi-a-GCST012879	2	99485676	T/C	0.0158782	0.00559976	0.0711022	0.937226	43.4362	0.0158782
rs115615518	ebi-a-GCST012879	2	99695406	C/T	0.0107005	0.0055818	0.0844114	0.947277	39.9548	0.0107005
rs6733135	ebi-a-GCST012879	2	99444339	T/C	0.0908018	0.00471975	0.0318545	0.882212	42.8683	0.0908018
rs114841490	ebi-a-GCST012879	2	99009030	G/A	0.053599	0.00426998	0.0382842	0.911193	53.5035	0.053599
rs6728723	ebi-a-GCST012879	2	99716883	G/A	0.103373	0.00243058	0.0267576	0.927622	1141.64	0.103373
rs11676357	ebi-a-GCST012879	2	99108277	G/A	0.454576	0.00238724	0.0170346	0.888549	80.3318	0.454576
rs1540785	ebi-a-GCST012879	2	99431805	C/T	0.0453474	0.00197604	0.0395933	0.960195	93.3581	0.0453474
rs114118713	ebi-a-GCST012879	2	99288135	T/C	0.0313844	-0.00109541	0.0500862	0.982551	97.0617	0.0313844
rs6743554	ebi-a-GCST012879	2	99005601	C/T	0.394126	-0.00191299	0.0185346	0.917795	129.568	0.394126
rs17021908	ebi-a-GCST012879	2	99362181	A/G	0.174379	-0.00232575	0.0241052	0.923137	68.4294	0.174379
rs6730028	ebi-a-GCST012879	2	99283760	A/G	0.266047	-0.00297731	0.0199076	0.881115	48.3164	0.266047
rs4851178	ebi-a-GCST012879	2	99547270	G/A	0.379455	-0.00584869	0.017655	0.740435	962.667	0.379455
rs62153852	ebi-a-GCST012879	2	99934713	T/C	0.248867	-0.00785286	0.0190821	0.680683	1006.3	0.248867
rs145611984	ebi-a-GCST012879	2	99425078	G/A	0.00828063	-0.00917201	0.0954415	0.92344	30.4727	0.00828063
rs3792129	ebi-a-GCST012879	2	100214045	T/C	0.17296	-0.00999339	0.0224466	0.656169	31.0004	0.17296
rs720229	ebi-a-GCST012879	2	99704273	T/C	0.377874	-0.0102623	0.0174139	0.555648	4226.56	0.377874
rs112033720	ebi-a-GCST012879	2	99983416	A/G	0.0146114	-0.0103254	0.067962	0.879242	38.18	0.0146114
rs2309582	ebi-a-GCST012879	2	99784307	A/G	0.206672	-0.0104395	0.021956	0.634449	673.346	0.206672
rs6727412	ebi-a-GCST012879	2	98986510	C/T	0.149335	-0.01064	0.0229613	0.643086	48.6563	0.149335
rs35602593	ebi-a-GCST012879	2	100320748	C/T	0.298012	-0.0106718	0.0183976	0.56187	192.249	0.298012
rs112444624	ebi-a-GCST012879	2	100271418	C/T	0.0177415	-0.0114364	0.0691386	0.86862	35.5621	0.0177415
rs1878584	ebi-a-GCST012879	2	99419532	A/G	0.212537	-0.0167304	0.0221607	0.450275	229.499	0.212537
rs75139387	ebi-a-GCST012879	2	99739203	A/G	0.0752803	-0.0209873	0.0329075	0.523626	497.138	0.0752803
rs13389386	ebi-a-GCST012879	2	99403933	T/C	0.474564	-0.0210759	0.0173563	0.224629	349.71	0.474564
rs12712052	ebi-a-GCST012879	2	100256295	G/A	0.497717	-0.0256567	0.0170421	0.132199	64.5742	0.497717
rs11691830	ebi-a-GCST012879	2	100482934	A/G	0.447752	-0.0257808	0.0171103	0.131877	52.8588	0.447752
rs72825733	ebi-a-GCST012879	2	99261120	A/G	0.156794	-0.0283144	0.0232572	0.223435	69.6728	0.156794
rs113891577	ebi-a-GCST012879	2	100452082	T/G	0.0104565	-0.0301122	0.0859161	0.725976	86.7395	0.0104565
rs114819696	ebi-a-GCST012879	2	99546599	A/G	0.0123726	-0.0303014	0.0814916	0.710016	67.8744	0.0123726
rs2053915	ebi-a-GCST012879	2	100183337	C/A	0.346014	-0.0319771	0.018818	0.0892648	49.0421	0.346014
rs9308809	ebi-a-GCST012879	2	99117526	T/C	0.046994	-0.0335863	0.041039	0.413129	70.4524	0.046994
rs143829932	ebi-a-GCST012879	2	99821541	A/G	0.0431973	-0.0383223	0.0447266	0.39155	302.734	0.0431973
rs116410277	ebi-a-GCST012879	2	100178915	T/G	0.022541	-0.0405995	0.0576468	0.481258	71.7714	0.022541
rs115051693	ebi-a-GCST012879	2	100075221	T/C	0.0170997	-0.0423089	0.0673279	0.529742	73.3698	0.0170997
rs116209170	ebi-a-GCST012879	2	99637967	A/G	0.0139723	-0.04234	0.0738794	0.56658	125.369	0.0139723
rs79954190	ebi-a-GCST012879	2	99162924	A/G	0.0183085	-0.0439998	0.0620917	0.478556	76.7408	0.0183085
rs35254630	ebi-a-GCST012879	2	99961357	A/C	0.0828458	-0.044394	0.030231	0.14197	227.393	0.0828458
rs114600709	ebi-a-GCST012879	2	99849431	T/C	0.00962485	-0.0503955	0.0895411	0.573558	64.0641	0.00962485
rs80233561	ebi-a-GCST012879	2	100328127	A/G	0.0315433	-0.05111	0.0495008	0.301834	88.7704	0.0315433
rs78509428	ebi-a-GCST012879	2	100134353	T/C	0.0213738	-0.0530368	0.0626261	0.397062	47.6843	0.0213738
rs140819094	ebi-a-GCST012879	2	99920100	A/G	0.0254412	-0.054953	0.0514432	0.285418	45.4276	0.0254412
rs17763718	ebi-a-GCST012879	2	100036592	T/G	0.0437748	-0.0636755	0.0442098	0.149782	81.4108	0.0437748
rs116142506	ebi-a-GCST012879	2	99297377	T/C	0.0157339	-0.069001	0.0726916	0.342503	30.081	0.0157339
rs78526837	ebi-a-GCST012879	2	100679116	A/G	0.0169848	-0.0797705	0.0656838	0.224571	39.3607	0.0169848
rs62147569	ebi-a-GCST012879	2	100436812	A/G	0.0392086	-0.088962	0.0407987	0.02922	31.8437	0.0392086
rs150879117	ebi-a-GCST012879	2	100070219	T/G	0.017009	-0.0890925	0.0679459	0.189781	31.0161	0.017009
rs78882783	ebi-a-GCST012879	2	99713851	C/T	0.0192879	-0.0991336	0.0619364	0.109472	246.746	0.0192879
rs116560282	ebi-a-GCST012879	2	100118773	G/A	0.0221227	-0.101745	0.0564896	0.0716836	68.7899	0.0221227
rs78836221	ebi-a-GCST012879	2	99367175	T/C	0.0300507	-0.12061	0.0471739	0.0105667	76.8879	0.0300507
rs114393753	ebi-a-GCST012879	2	100087638	T/C	0.00674405	-0.125195	0.112898	0.267466	50.3419	0.00674405
rs62154466	ebi-a-GCST012879	2	100191545	A/G	0.0186687	-0.135475	0.067676	0.0453054	35.6552	0.0186687
rs76903795	ebi-a-GCST012879	2	99551369	A/G	0.0146371	-0.141496	0.0759382	0.0624195	91.5581	0.0146371
rs116696172	ebi-a-GCST012879	2	99468136	G/A	0.0165896	-0.146487	0.0635037	0.0210688	32.0017	0.0165896
rs146537791	finngen_R10_C3_COLORECTAL_EXALLC	2	99323601	C/T	0.00292598	0.172158	0.163767	0.293151	48.5867	0.00292598
rs112033720	finngen_R10_C3_COLORECTAL_EXALLC	2	99366953	A/G	0.0104322	0.154974	0.0881687	0.0787989	38.18	0.0104322
rs62154466	finngen_R10_C3_COLORECTAL_EXALLC	2	99575083	A/G	0.0176131	0.144098	0.0652204	0.0271469	35.6552	0.0176131
rs115257107	finngen_R10_C3_COLORECTAL_EXALLC	2	99565396	A/G	0.00845542	0.130564	0.0969384	0.178018	79.0574	0.00845542
rs17763718	finngen_R10_C3_COLORECTAL_EXALLC	2	99420130	T/G	0.0238504	0.125788	0.0559506	0.0245641	81.4108	0.0238504
rs62158007	finngen_R10_C3_COLORECTAL_EXALLC	2	98683975	A/G	0.038315	0.0948112	0.0446554	0.0337388	96.5578	0.038315
rs139003246	finngen_R10_C3_COLORECTAL_EXALLC	2	99612136	C/A	0.0194388	0.0915332	0.0632951	0.14814	34.4242	0.0194388
rs10187854	finngen_R10_C3_COLORECTAL_EXALLC	2	99203992	C/T	0.0177191	0.0865368	0.0657738	0.188284	280.536	0.0177191
rs116023073	finngen_R10_C3_COLORECTAL_EXALLC	2	99671475	G/T	0.014382	0.0857617	0.0738125	0.245282	67.5748	0.014382
rs113438248	finngen_R10_C3_COLORECTAL_EXALLC	2	98941918	T/C	0.00329488	0.0815719	0.153194	0.594398	33.6538	0.00329488
rs111715478	finngen_R10_C3_COLORECTAL_EXALLC	2	99545116	A/G	0.0137529	0.0751732	0.0743104	0.311725	56.6917	0.0137529
rs76903795	finngen_R10_C3_COLORECTAL_EXALLC	2	98934906	A/G	0.0050703	0.0746857	0.125057	0.550365	91.5581	0.0050703
rs114408758	finngen_R10_C3_COLORECTAL_EXALLC	2	99355271	A/C	0.0235655	0.0734174	0.0575824	0.20231	53.1673	0.0235655
rs114657683	finngen_R10_C3_COLORECTAL_EXALLC	2	98979027	A/G	0.0298253	0.0664928	0.0519009	0.200141	85.1156	0.0298253
rs75603494	finngen_R10_C3_COLORECTAL_EXALLC	2	98727884	A/C	0.0382436	0.0649802	0.0456787	0.154866	95.1825	0.0382436
rs56339210	finngen_R10_C3_COLORECTAL_EXALLC	2	99055806	C/T	0.218968	0.0571776	0.0212023	0.0070018	656.418	0.218968
rs4300851	finngen_R10_C3_COLORECTAL_EXALLC	2	100152799	C/T	0.317027	0.056618	0.0188918	0.00272678	38.788	0.317027
rs62156298	finngen_R10_C3_COLORECTAL_EXALLC	2	98359676	T/C	0.0601609	0.0543502	0.0364396	0.135826	48.0221	0.0601609
rs145611984	finngen_R10_C3_COLORECTAL_EXALLC	2	98808615	G/A	0.00459762	0.0525065	0.129736	0.685684	30.4727	0.00459762
rs114819696	finngen_R10_C3_COLORECTAL_EXALLC	2	98930136	A/G	0.00617001	0.0378788	0.11177	0.734685	67.8744	0.00617001
rs78430372	finngen_R10_C3_COLORECTAL_EXALLC	2	98554800	G/A	0.0693098	0.0340796	0.0346718	0.325646	61.2709	0.0693098
rs116414447	finngen_R10_C3_COLORECTAL_EXALLC	2	99573251	C/A	0.117264	0.0340359	0.0276685	0.218647	125.911	0.117264
rs17021908	finngen_R10_C3_COLORECTAL_EXALLC	2	98745718	A/G	0.0886931	0.0333587	0.0311561	0.284305	68.4294	0.0886931
rs2309582	finngen_R10_C3_COLORECTAL_EXALLC	2	99167844	A/G	0.13777	0.0322273	0.0255536	0.207249	673.346	0.13777
rs13396750	finngen_R10_C3_COLORECTAL_EXALLC	2	98935276	C/T	0.0421799	0.0277616	0.0436359	0.52464	120.314	0.0421799
rs17765112	finngen_R10_C3_COLORECTAL_EXALLC	2	99532874	T/C	0.289076	0.0273792	0.0193556	0.157203	726.561	0.289076
rs79711194	finngen_R10_C3_COLORECTAL_EXALLC	2	99524640	T/G	0.109973	0.0258976	0.02847	0.36301	209.34	0.109973
rs114400126	finngen_R10_C3_COLORECTAL_EXALLC	2	99108640	A/G	0.0119539	0.0254947	0.0783175	0.74478	66.8597	0.0119539
rs75252157	finngen_R10_C3_COLORECTAL_EXALLC	2	98909986	A/G	0.0387879	0.0243763	0.0457675	0.594302	69.8426	0.0387879
rs6730028	finngen_R10_C3_COLORECTAL_EXALLC	2	98667297	A/G	0.389478	0.0240967	0.0183411	0.188911	48.3164	0.389478
rs11691830	finngen_R10_C3_COLORECTAL_EXALLC	2	99866472	A/G	0.40018	0.0240198	0.0180378	0.182979	52.8588	0.40018
rs150879117	finngen_R10_C3_COLORECTAL_EXALLC	2	99453757	T/G	0.0255009	0.023829	0.0563213	0.67223	31.0161	0.0255009
rs77626919	finngen_R10_C3_COLORECTAL_EXALLC	2	98726819	C/T	0.14042	0.02037	0.0257945	0.4297	77.9127	0.14042
rs10188533	finngen_R10_C3_COLORECTAL_EXALLC	2	98367250	C/A	0.529804	0.0164349	0.0177827	0.355379	33.1915	0.470196
rs10168002	finngen_R10_C3_COLORECTAL_EXALLC	2	98756727	G/A	0.282743	0.0156628	0.019739	0.42749	32.2737	0.282743
rs72819931	finngen_R10_C3_COLORECTAL_EXALLC	2	98353155	C/T	0.0690303	0.0122285	0.0357338	0.73219	52.2321	0.0690303
rs35035563	finngen_R10_C3_COLORECTAL_EXALLC	2	99557443	T/C	0.261312	0.0117887	0.0200923	0.557387	332.268	0.261312
rs13389386	finngen_R10_C3_COLORECTAL_EXALLC	2	98787470	T/C	0.525834	0.00814584	0.0177515	0.646319	349.71	0.474166
rs116142506	finngen_R10_C3_COLORECTAL_EXALLC	2	98680914	T/C	0.0144232	0.00800867	0.0761448	0.916235	30.081	0.0144232
rs112444624	finngen_R10_C3_COLORECTAL_EXALLC	2	99654956	C/T	0.0149432	0.00796756	0.071906	0.911771	35.5621	0.0149432
rs2053915	finngen_R10_C3_COLORECTAL_EXALLC	2	99566875	C/A	0.397384	0.00560545	0.0182004	0.758094	49.0421	0.397384
rs17504837	finngen_R10_C3_COLORECTAL_EXALLC	2	98519664	G/A	0.182724	0.00409086	0.023036	0.859048	62.8184	0.182724
rs11123746	finngen_R10_C3_COLORECTAL_EXALLC	2	98659566	T/G	0.300067	0.00376877	0.019252	0.844798	130.115	0.300067
rs76958083	finngen_R10_C3_COLORECTAL_EXALLC	2	98896227	A/G	0.0713619	0.00113578	0.0347968	0.973962	290.907	0.0713619
rs78526837	finngen_R10_C3_COLORECTAL_EXALLC	2	100062654	A/G	0.0461455	0.000349438	0.0437038	0.993621	39.3607	0.0461455
rs11695422	finngen_R10_C3_COLORECTAL_EXALLC	2	99437183	A/G	0.0190058	0.000115731	0.0643267	0.998565	140.21	0.0190058
rs11676357	finngen_R10_C3_COLORECTAL_EXALLC	2	98491814	G/A	0.401987	-0.001181	0.0180289	0.947771	80.3318	0.401987
rs78948760	finngen_R10_C3_COLORECTAL_EXALLC	2	99794449	C/T	0.227412	-0.00188438	0.0213108	0.92954	82.9109	0.227412
rs77468800	finngen_R10_C3_COLORECTAL_EXALLC	2	99703907	T/G	0.11295	-0.00287524	0.0282667	0.91898	164.476	0.11295
rs6733591	finngen_R10_C3_COLORECTAL_EXALLC	2	99903812	T/C	0.434032	-0.00435439	0.017887	0.807665	80.5973	0.434032
rs6743554	finngen_R10_C3_COLORECTAL_EXALLC	2	98389138	C/T	0.368946	-0.00734551	0.0183881	0.689547	129.568	0.368946
rs10196218	finngen_R10_C3_COLORECTAL_EXALLC	2	98710848	C/A	0.197718	-0.00789196	0.0221421	0.721524	245.831	0.197718
rs4851178	finngen_R10_C3_COLORECTAL_EXALLC	2	98930807	G/A	0.305583	-0.00935148	0.0192322	0.626796	962.667	0.305583
rs140819094	finngen_R10_C3_COLORECTAL_EXALLC	2	99303637	A/G	0.0141045	-0.0105769	0.0747623	0.887495	45.4276	0.0141045
rs6733135	finngen_R10_C3_COLORECTAL_EXALLC	2	98827876	T/C	0.0468635	-0.0113733	0.0417348	0.785227	42.8683	0.0468635
rs72825733	finngen_R10_C3_COLORECTAL_EXALLC	2	98644657	A/G	0.139423	-0.0134734	0.0256111	0.598836	69.6728	0.139423
rs6727412	finngen_R10_C3_COLORECTAL_EXALLC	2	98370047	C/T	0.105853	-0.0136591	0.0287998	0.635302	48.6563	0.105853
rs62153852	finngen_R10_C3_COLORECTAL_EXALLC	2	99318250	T/C	0.250145	-0.0173368	0.0203913	0.395211	1006.3	0.250145
rs6728723	finngen_R10_C3_COLORECTAL_EXALLC	2	99100420	G/A	0.199753	-0.0183642	0.0222697	0.409584	1141.64	0.199753
rs79954190	finngen_R10_C3_COLORECTAL_EXALLC	2	98546461	A/G	0.0604671	-0.0195374	0.037224	0.599681	76.7408	0.0604671
rs114841490	finngen_R10_C3_COLORECTAL_EXALLC	2	98392567	G/A	0.033664	-0.0199175	0.0499471	0.690062	53.5035	0.033664
rs6737418	finngen_R10_C3_COLORECTAL_EXALLC	2	99820381	C/T	0.243838	-0.0213834	0.0204278	0.295202	68.307	0.243838
rs35602593	finngen_R10_C3_COLORECTAL_EXALLC	2	99704286	C/T	0.32222	-0.0229491	0.0189191	0.225126	192.249	0.32222
rs78882783	finngen_R10_C3_COLORECTAL_EXALLC	2	99097388	C/T	0.0275822	-0.0229671	0.0549837	0.676161	246.746	0.0275822
rs6734832	finngen_R10_C3_COLORECTAL_EXALLC	2	99009529	A/G	0.092174	-0.0248803	0.0308068	0.419307	274.332	0.092174
rs720229	finngen_R10_C3_COLORECTAL_EXALLC	2	99087810	T/C	0.441893	-0.0255059	0.017832	0.152618	4226.56	0.441893
rs1878584	finngen_R10_C3_COLORECTAL_EXALLC	2	98803069	A/G	0.196928	-0.0255525	0.0222857	0.251554	229.499	0.196928
rs113891577	finngen_R10_C3_COLORECTAL_EXALLC	2	99835620	T/G	0.0549139	-0.0278131	0.0396818	0.483364	86.7395	0.0549139
rs3792129	finngen_R10_C3_COLORECTAL_EXALLC	2	99597583	T/C	0.112326	-0.0279305	0.0279278	0.317263	31.0004	0.112326
rs13020322	finngen_R10_C3_COLORECTAL_EXALLC	2	99248465	G/A	0.228047	-0.0285691	0.0211297	0.176348	791.567	0.228047
rs35254630	finngen_R10_C3_COLORECTAL_EXALLC	2	99344894	A/C	0.113322	-0.0289883	0.0278875	0.298586	227.393	0.113322
rs116696172	finngen_R10_C3_COLORECTAL_EXALLC	2	98851673	G/A	0.0278377	-0.0299736	0.0533425	0.574179	32.0017	0.0278377
rs78229753	finngen_R10_C3_COLORECTAL_EXALLC	2	99123482	T/G	0.0717787	-0.0300529	0.0345284	0.384092	276.564	0.0717787
rs143829932	finngen_R10_C3_COLORECTAL_EXALLC	2	99205078	A/G	0.0200905	-0.0302006	0.0629675	0.631495	302.734	0.0200905
rs115615518	finngen_R10_C3_COLORECTAL_EXALLC	2	99078943	C/T	0.021739	-0.0307403	0.0627161	0.624028	39.9548	0.021739
rs116209170	finngen_R10_C3_COLORECTAL_EXALLC	2	99021504	A/G	0.0474098	-0.0319101	0.0420865	0.448329	125.369	0.0474098
rs112112884	finngen_R10_C3_COLORECTAL_EXALLC	2	98653574	G/A	0.0482217	-0.0327096	0.0425188	0.441717	107.338	0.0482217
rs78509428	finngen_R10_C3_COLORECTAL_EXALLC	2	99517891	T/C	0.0516002	-0.0337302	0.0402342	0.401837	47.6843	0.0516002
rs9308809	finngen_R10_C3_COLORECTAL_EXALLC	2	98501063	T/C	0.080992	-0.034759	0.032881	0.290458	70.4524	0.080992
rs17021968	finngen_R10_C3_COLORECTAL_EXALLC	2	98834846	C/A	0.0143568	-0.0384645	0.0732908	0.599708	71.7917	0.0143568
rs12712052	finngen_R10_C3_COLORECTAL_EXALLC	2	99639833	G/A	0.475802	-0.0405374	0.0176976	0.0219887	64.5742	0.475802
rs114600709	finngen_R10_C3_COLORECTAL_EXALLC	2	99232968	T/C	0.0102651	-0.0430205	0.089914	0.63232	64.0641	0.0102651
rs62147569	finngen_R10_C3_COLORECTAL_EXALLC	2	99820350	A/G	0.0525582	-0.0443249	0.0391991	0.258155	31.8437	0.0525582
rs75139387	finngen_R10_C3_COLORECTAL_EXALLC	2	99122740	A/G	0.0475186	-0.0480142	0.0420391	0.2534	497.138	0.0475186
rs116560282	finngen_R10_C3_COLORECTAL_EXALLC	2	99502311	G/A	0.0465328	-0.0488441	0.0416782	0.241224	68.7899	0.0465328
rs78836221	finngen_R10_C3_COLORECTAL_EXALLC	2	98750712	T/C	0.0837187	-0.0525233	0.0319767	0.100477	76.8879	0.0837187
rs35609090	finngen_R10_C3_COLORECTAL_EXALLC	2	99263356	A/C	0.0488528	-0.0558467	0.0411387	0.174616	177.716	0.0488528
rs140452797	finngen_R10_C3_COLORECTAL_EXALLC	2	98475922	G/A	0.00614682	-0.0565093	0.116077	0.62638	37.3956	0.00614682
rs896884	finngen_R10_C3_COLORECTAL_EXALLC	2	99035500	C/T	0.0172074	-0.0573068	0.067994	0.399328	197.178	0.0172074
rs114118713	finngen_R10_C3_COLORECTAL_EXALLC	2	98671672	T/C	0.0111822	-0.061414	0.0839952	0.464681	97.0617	0.0111822
rs114393753	finngen_R10_C3_COLORECTAL_EXALLC	2	99471176	T/C	0.0436841	-0.064648	0.0436993	0.139038	50.3419	0.0436841
rs80233561	finngen_R10_C3_COLORECTAL_EXALLC	2	99711665	A/G	0.0746137	-0.0693589	0.0337903	0.0401088	88.7704	0.0746137
rs144122033	finngen_R10_C3_COLORECTAL_EXALLC	2	98461578	C/T	0.0295869	-0.06965	0.0522741	0.182729	44.2064	0.0295869
rs1540785	finngen_R10_C3_COLORECTAL_EXALLC	2	98815342	C/T	0.0366284	-0.0696984	0.0470284	0.138327	93.3581	0.0366284
rs115051693	finngen_R10_C3_COLORECTAL_EXALLC	2	99458759	T/C	0.0203503	-0.0734695	0.0629752	0.243355	73.3698	0.0203503
rs72813007	finngen_R10_C3_COLORECTAL_EXALLC	2	98869213	T/C	0.00862639	-0.0805453	0.0927585	0.385212	43.4362	0.00862639
rs116410277	finngen_R10_C3_COLORECTAL_EXALLC	2	99562453	T/G	0.0092326	-0.0906595	0.0911449	0.319894	71.7714	0.0092326
eQTLGen_BAK1
rs114136423	ebi-a-GCST012879	6	33191650	T/C	0.00470557	0.522795	0.14776	0.000402949	51.3312	0.00470557
rs75746833	ebi-a-GCST012879	6	33603534	C/T	0.0169261	0.145634	0.0631993	0.0212022	96.3109	0.0169261
rs187575204	ebi-a-GCST012879	6	33489558	A/G	0.00853797	0.135995	0.0964492	0.158535	57.1748	0.00853797
rs144456468	ebi-a-GCST012879	6	33844868	A/G	0.0343075	0.108507	0.0467675	0.0203339	30.0128	0.0343075
rs5745577	ebi-a-GCST012879	6	33547249	T/C	0.0429508	0.0910799	0.0437616	0.0374093	354.795	0.0429508
rs114542428	ebi-a-GCST012879	6	33365724	G/A	0.0633545	0.0691072	0.0335996	0.0397073	177.663	0.0633545
rs58823120	ebi-a-GCST012879	6	33846670	T/G	0.0265998	0.0666389	0.0501648	0.184046	135.243	0.0265998
rs72896160	ebi-a-GCST012879	6	33819571	T/C	0.0774943	0.0635853	0.0316283	0.0443895	67.7428	0.0774943
rs62397629	ebi-a-GCST012879	6	33822199	A/C	0.0649937	0.0611821	0.0335162	0.0679329	32.4308	0.0649937
rs78399616	ebi-a-GCST012879	6	33635565	A/C	0.01935	0.0567451	0.0594642	0.339945	76.384	0.01935
rs4713642	ebi-a-GCST012879	6	33590471	T/C	0.039725	0.0562287	0.0432974	0.19406	178.661	0.039725
rs142376854	ebi-a-GCST012879	6	33791721	T/C	0.0121403	0.0549033	0.0766104	0.473587	42.8529	0.0121403
rs45520731	ebi-a-GCST012879	6	33406392	T/C	0.0445268	0.052651	0.0383215	0.169465	253.549	0.0445268
rs73741841	ebi-a-GCST012879	6	33409737	G/T	0.0292042	0.0507935	0.0500525	0.310199	36.25	0.0292042
rs191549504	ebi-a-GCST012879	6	33411673	C/T	0.0111257	0.0477964	0.10137	0.637281	67.3844	0.0111257
rs75808855	ebi-a-GCST012879	6	33903427	T/C	0.0470986	0.0453143	0.0397181	0.253912	53.2842	0.0470986
rs72880067	ebi-a-GCST012879	6	33527097	G/A	0.0340097	0.0442371	0.0449657	0.325216	79.3666	0.0340097
rs62397627	ebi-a-GCST012879	6	33819834	G/A	0.198349	0.0361803	0.0210017	0.0849376	61.5938	0.198349
rs114936791	ebi-a-GCST012879	6	33106688	A/G	0.0399902	0.0357468	0.0440348	0.416915	32.8994	0.0399902
rs9282611	ebi-a-GCST012879	6	33547429	T/C	0.014488	0.0352085	0.0720371	0.625014	75.6795	0.014488
rs429916	ebi-a-GCST012879	6	32978587	A/C	0.0604933	0.0332547	0.033616	0.32254	81.3893	0.0604933
rs73420616	ebi-a-GCST012879	6	33912108	A/G	0.0352087	0.0317212	0.0431786	0.462552	48.3636	0.0352087
rs59248104	ebi-a-GCST012879	6	33845209	G/A	0.118956	0.0292883	0.0250813	0.242913	43.4362	0.118956
rs209474	ebi-a-GCST012879	6	32924584	G/A	0.409141	0.028245	0.0172592	0.101731	37.2027	0.409141
rs58922452	ebi-a-GCST012879	6	33400289	A/C	0.0441069	0.0258245	0.0418851	0.537528	259.526	0.0441069
rs2296338	ebi-a-GCST012879	6	33630816	G/A	0.442209	0.025808	0.0173246	0.13631	82.941	0.442209
rs17214106	ebi-a-GCST012879	6	32970717	A/G	0.0987506	0.0236936	0.0269164	0.378715	61.2271	0.0987506
rs7772766	ebi-a-GCST012879	6	33595599	T/C	0.128167	0.0180606	0.0251378	0.472471	178.63	0.128167
rs1408501	ebi-a-GCST012879	6	33791930	G/A	0.132722	0.0176566	0.023416	0.450823	82.2968	0.132722
rs145325967	ebi-a-GCST012879	6	33615931	T/C	0.0449598	0.016633	0.0392058	0.671384	297.43	0.0449598
rs10947452	ebi-a-GCST012879	6	33803752	T/C	0.395315	0.0165229	0.017741	0.351679	72.1078	0.395315
rs86715	ebi-a-GCST012879	6	33480435	G/A	0.136243	0.0164975	0.0243035	0.497258	192.948	0.136243
rs35144104	ebi-a-GCST012879	6	33463961	T/C	0.285064	0.0160686	0.0187091	0.390416	1148.89	0.285064
rs2855441	ebi-a-GCST012879	6	33137727	C/T	0.308635	0.0148658	0.0177781	0.403049	44.9382	0.308635
rs9469622	ebi-a-GCST012879	6	33848557	A/G	0.326939	0.0142563	0.0182239	0.434047	32.4625	0.326939
rs210152	ebi-a-GCST012879	6	33515520	G/A	0.162109	0.0137406	0.0233466	0.556163	1101.51	0.162109
rs187208364	ebi-a-GCST012879	6	33316450	A/C	0.00998186	0.0137055	0.092846	0.882646	33.5172	0.00998186
rs78075721	ebi-a-GCST012879	6	33488030	A/G	0.0646105	0.0131366	0.0396533	0.740428	117.627	0.0646105
rs56034294	ebi-a-GCST012879	6	33805736	G/A	0.340245	0.0130568	0.0177783	0.46269	100.99	0.340245
rs2499767	ebi-a-GCST012879	6	33956165	A/G	0.269971	0.0120653	0.0194138	0.534283	42.1983	0.269971
rs115065026	ebi-a-GCST012879	6	33303035	A/G	0.0392934	0.0113543	0.0432883	0.793093	59.2715	0.0392934
rs12211048	ebi-a-GCST012879	6	33842877	G/A	0.30603	0.0112134	0.0193886	0.563028	30.2851	0.30603
rs114132738	ebi-a-GCST012879	6	32996999	A/G	0.0627746	0.010165	0.0335541	0.761932	131.13	0.0627746
rs6900408	ebi-a-GCST012879	6	33552164	T/G	0.242991	0.00935024	0.0206859	0.651261	165.472	0.242991
rs79586148	ebi-a-GCST012879	6	33491003	A/G	0.04304	0.00658846	0.0424648	0.876702	283.646	0.04304
rs386906	ebi-a-GCST012879	6	33558915	C/T	0.335249	0.00623836	0.0175881	0.72282	344.182	0.335249
rs79926713	ebi-a-GCST012879	6	33395522	T/G	0.171227	0.00529473	0.0235864	0.822382	170.746	0.171227
rs513349	ebi-a-GCST012879	6	33541719	G/A	0.451544	0.0045525	0.0171661	0.790853	2251.13	0.451544
rs112782605	ebi-a-GCST012879	6	33496513	A/G	0.0389715	0.00426972	0.044209	0.92306	216.879	0.0389715
rs396090	ebi-a-GCST012879	6	32977535	G/A	0.477679	0.00409197	0.0169763	0.809524	161.213	0.477679
rs6913018	ebi-a-GCST012879	6	33473234	T/C	0.08578	0.00378334	0.028478	0.894311	320.539	0.08578
rs2104362	ebi-a-GCST012879	6	33825358	G/A	0.311055	0.00370035	0.0188864	0.844668	96.6003	0.311055
rs2147658	ebi-a-GCST012879	6	33630129	A/G	0.268393	0.00333006	0.0186819	0.858526	414.596	0.268393
rs28724897	ebi-a-GCST012879	6	32799157	G/A	0.0271131	0.00157646	0.0528581	0.976207	44.7215	0.0271131
rs9469610	ebi-a-GCST012879	6	33798450	C/T	0.0853399	0.00126324	0.0298998	0.9663	35.1838	0.0853399
rs1886354	ebi-a-GCST012879	6	33782710	T/C	0.267477	0.00113799	0.0192687	0.952905	107.217	0.267477
rs9461916	ebi-a-GCST012879	6	33796794	T/C	0.437751	-0.00140734	0.0171682	0.934668	39.2504	0.437751
rs3130099	ebi-a-GCST012879	6	33282181	A/G	0.515207	-0.00582069	0.0170115	0.732229	322.574	0.484793
rs10947428	ebi-a-GCST012879	6	33647058	C/T	0.182228	-0.00650976	0.021165	0.758408	430.414	0.182228
rs9276980	ebi-a-GCST012879	6	32975578	C/T	0.152632	-0.0067286	0.0234427	0.774095	54.5975	0.152632
rs62407572	ebi-a-GCST012879	6	33561303	C/A	0.223192	-0.00724618	0.0202171	0.720029	681.212	0.223192
rs75985832	ebi-a-GCST012879	6	33845631	T/C	0.166884	-0.00917057	0.0233988	0.695114	43.1912	0.166884
rs396746	ebi-a-GCST012879	6	33557045	A/C	0.118228	-0.0116541	0.0254147	0.646551	668.783	0.118228
rs1324580	ebi-a-GCST012879	6	33833963	T/C	0.050449	-0.0119318	0.036288	0.742301	135.513	0.050449
rs453590	ebi-a-GCST012879	6	33403422	T/C	0.42942	-0.0126354	0.0173113	0.465453	135.792	0.42942
rs6909581	ebi-a-GCST012879	6	33629600	T/C	0.144709	-0.0140867	0.0239877	0.557038	280.208	0.144709
rs378352	ebi-a-GCST012879	6	32974934	A/G	0.213335	-0.0142827	0.0215689	0.507848	65.1382	0.213335
rs594223	ebi-a-GCST012879	6	33667965	G/T	0.137753	-0.0169598	0.0238076	0.476237	139.018	0.137753
rs11758031	ebi-a-GCST012879	6	33684358	A/G	0.171171	-0.0182739	0.0225699	0.418135	193.918	0.171171
rs35881303	ebi-a-GCST012879	6	33461779	A/G	0.367665	-0.018907	0.0171633	0.270636	306.476	0.367665
rs210125	ebi-a-GCST012879	6	33576685	A/G	0.18108	-0.019031	0.0211911	0.369151	429.777	0.18108
rs7769838	ebi-a-GCST012879	6	33641956	T/C	0.263926	-0.0191358	0.0184498	0.29965	167.429	0.263926
rs4713650	ebi-a-GCST012879	6	33616828	C/T	0.357342	-0.0193798	0.0175552	0.269622	267.995	0.357342
rs80014305	ebi-a-GCST012879	6	33587404	A/G	0.0997102	-0.0201976	0.0289557	0.485468	160.773	0.0997102
rs622917	ebi-a-GCST012879	6	33702869	T/C	0.422676	-0.0236971	0.0169399	0.161846	324.417	0.422676
rs9277935	ebi-a-GCST012879	6	33160425	T/G	0.244147	-0.0290375	0.0217082	0.181017	60.2896	0.244147
rs3130603	ebi-a-GCST012879	6	32980608	A/C	0.127369	-0.0291308	0.0246953	0.238156	43.5388	0.127369
rs115842222	ebi-a-GCST012879	6	33375876	A/G	0.0113742	-0.0292059	0.0800878	0.715356	52.1053	0.0113742
rs12660617	ebi-a-GCST012879	6	33604606	T/C	0.102402	-0.0332752	0.0266459	0.211742	36.3439	0.102402
rs2031377	ebi-a-GCST012879	6	33861679	C/T	0.225412	-0.0341071	0.0207973	0.10101	47.4964	0.225412
rs35366046	ebi-a-GCST012879	6	33731989	C/T	0.180166	-0.034591	0.0215514	0.108483	58.3027	0.180166
rs12204421	ebi-a-GCST012879	6	33628863	G/A	0.249769	-0.0346299	0.0190863	0.0696194	131.924	0.249769
rs149893379	ebi-a-GCST012879	6	33566850	A/C	0.0353391	-0.0409587	0.0459412	0.372635	49.5419	0.0353391
rs12206523	ebi-a-GCST012879	6	33708697	G/T	0.0456699	-0.0494642	0.0392377	0.207442	137.185	0.0456699
rs144634486	ebi-a-GCST012879	6	33315713	A/G	0.012252	-0.0556066	0.0784654	0.478525	33.1615	0.012252
rs115720121	ebi-a-GCST012879	6	33103162	C/T	0.0234161	-0.0674294	0.0550378	0.22052	33.6377	0.0234161
rs114968474	ebi-a-GCST012879	6	33024498	T/C	0.0183742	-0.0739172	0.0615508	0.229785	56.0132	0.0183742
rs3135029	ebi-a-GCST012879	6	32921774	T/G	0.088277	-0.0771976	0.032484	0.0174787	65.9181	0.088277
rs117396692	ebi-a-GCST012879	6	33558972	T/C	0.0101491	-0.0983074	0.0843786	0.243989	37.2026	0.0101491
rs114991818	ebi-a-GCST012879	6	33670805	A/G	0.0225495	-0.13299	0.0599517	0.0265357	35.4215	0.0225495
rs115842222	finngen_R10_C3_COLORECTAL_EXALLC	6	33408099	A/G	0.00851957	0.189221	0.100033	0.0585464	52.1053	0.00851957
rs114968474	finngen_R10_C3_COLORECTAL_EXALLC	6	33056721	T/C	0.0104014	0.138477	0.0871977	0.112268	56.0132	0.0104014
rs144634486	finngen_R10_C3_COLORECTAL_EXALLC	6	33347936	A/G	0.0174101	0.102018	0.0674286	0.130286	33.1615	0.0174101
rs144456468	finngen_R10_C3_COLORECTAL_EXALLC	6	33877091	A/G	0.0512197	0.0979802	0.040581	0.0157594	30.0128	0.0512197
rs45520731	finngen_R10_C3_COLORECTAL_EXALLC	6	33438615	T/C	0.0498765	0.0872364	0.0407087	0.0321174	253.549	0.0498765
rs72880067	finngen_R10_C3_COLORECTAL_EXALLC	6	33559320	G/A	0.0508808	0.0852777	0.0402396	0.0340698	79.3666	0.0508808
rs78399616	finngen_R10_C3_COLORECTAL_EXALLC	6	33667788	A/C	0.0206153	0.076456	0.0625497	0.221584	76.384	0.0206153
rs114936791	finngen_R10_C3_COLORECTAL_EXALLC	6	33138911	A/G	0.020627	0.072409	0.062039	0.243149	32.8994	0.020627
rs75985832	finngen_R10_C3_COLORECTAL_EXALLC	6	33877854	T/C	0.156707	0.055036	0.0244117	0.0241652	43.1912	0.156707
rs62397629	finngen_R10_C3_COLORECTAL_EXALLC	6	33854422	A/C	0.0761876	0.0433126	0.0339475	0.202001	32.4308	0.0761876
rs1324580	finngen_R10_C3_COLORECTAL_EXALLC	6	33866186	T/C	0.061429	0.0380937	0.0367471	0.299902	135.513	0.061429
rs17214106	finngen_R10_C3_COLORECTAL_EXALLC	6	33002940	A/G	0.0961246	0.0345991	0.0298834	0.246944	61.2271	0.0961246
rs142376854	finngen_R10_C3_COLORECTAL_EXALLC	6	33823944	T/C	0.0262729	0.033508	0.055735	0.547705	42.8529	0.0262729
rs513349	finngen_R10_C3_COLORECTAL_EXALLC	6	33573942	G/A	0.425389	0.0309343	0.0178999	0.0839557	2251.13	0.425389
rs10947452	finngen_R10_C3_COLORECTAL_EXALLC	6	33835975	T/C	0.315514	0.0308267	0.0190478	0.10558	72.1078	0.315514
rs396746	finngen_R10_C3_COLORECTAL_EXALLC	6	33589268	A/C	0.113385	0.030136	0.0279047	0.28016	668.783	0.113385
rs58922452	finngen_R10_C3_COLORECTAL_EXALLC	6	33432512	A/C	0.0591382	0.0287188	0.0379118	0.448741	259.526	0.0591382
rs378352	finngen_R10_C3_COLORECTAL_EXALLC	6	33007157	A/G	0.252008	0.0257395	0.0203471	0.205865	65.1382	0.252008
rs6900408	finngen_R10_C3_COLORECTAL_EXALLC	6	33584387	T/G	0.158148	0.0240572	0.0241658	0.319492	165.472	0.158148
rs2855441	finngen_R10_C3_COLORECTAL_EXALLC	6	33169950	C/T	0.361311	0.0239318	0.0183553	0.192299	44.9382	0.361311
rs35144104	finngen_R10_C3_COLORECTAL_EXALLC	6	33496184	T/C	0.492301	0.0235392	0.0177994	0.186011	1148.89	0.492301
rs79586148	finngen_R10_C3_COLORECTAL_EXALLC	6	33523226	A/G	0.0335647	0.0222035	0.0500394	0.657245	283.646	0.0335647
rs2104362	finngen_R10_C3_COLORECTAL_EXALLC	6	33857581	G/A	0.257126	0.0178577	0.0200822	0.37388	96.6003	0.257126
rs62397627	finngen_R10_C3_COLORECTAL_EXALLC	6	33852057	G/A	0.232265	0.0175738	0.0210899	0.404687	61.5938	0.232265
rs12660617	finngen_R10_C3_COLORECTAL_EXALLC	6	33636829	T/C	0.0719442	0.0167093	0.0341322	0.624455	36.3439	0.0719442
rs79926713	finngen_R10_C3_COLORECTAL_EXALLC	6	33427745	T/G	0.197104	0.0166099	0.0223622	0.457623	170.746	0.197104
rs12206523	finngen_R10_C3_COLORECTAL_EXALLC	6	33740920	G/T	0.0405087	0.0153919	0.0453605	0.734367	137.185	0.0405087
rs75808855	finngen_R10_C3_COLORECTAL_EXALLC	6	33935650	T/C	0.0223967	0.0139012	0.0617386	0.821854	53.2842	0.0223967
rs9461916	finngen_R10_C3_COLORECTAL_EXALLC	6	33829017	T/C	0.431031	0.0138807	0.0179325	0.438898	39.2504	0.431031
rs145325967	finngen_R10_C3_COLORECTAL_EXALLC	6	33648154	T/C	0.0250554	0.0132632	0.0561045	0.813121	297.43	0.0250554
rs9282611	finngen_R10_C3_COLORECTAL_EXALLC	6	33579652	T/C	0.0292825	0.0128102	0.0516322	0.804054	75.6795	0.0292825
rs6913018	finngen_R10_C3_COLORECTAL_EXALLC	6	33505457	T/C	0.078726	0.0126004	0.0325383	0.698572	320.539	0.078726
rs4713642	finngen_R10_C3_COLORECTAL_EXALLC	6	33622694	T/C	0.031097	0.0122653	0.0517852	0.812773	178.661	0.031097
rs3130603	finngen_R10_C3_COLORECTAL_EXALLC	6	33012831	A/C	0.120899	0.0116736	0.0267599	0.662666	43.5388	0.120899
rs2296338	finngen_R10_C3_COLORECTAL_EXALLC	6	33663039	G/A	0.438725	0.0098992	0.0178371	0.57891	82.941	0.438725
rs56034294	finngen_R10_C3_COLORECTAL_EXALLC	6	33837959	G/A	0.451613	0.0095757	0.017774	0.590061	100.99	0.451613
rs2147658	finngen_R10_C3_COLORECTAL_EXALLC	6	33662352	A/G	0.326926	0.00885423	0.0189526	0.640372	414.596	0.326926
rs11758031	finngen_R10_C3_COLORECTAL_EXALLC	6	33716581	A/G	0.247851	0.00786377	0.0206626	0.703516	193.918	0.247851
rs1408501	finngen_R10_C3_COLORECTAL_EXALLC	6	33824153	G/A	0.153647	0.00785646	0.0245847	0.749297	82.2968	0.153647
rs386906	finngen_R10_C3_COLORECTAL_EXALLC	6	33591138	C/T	0.387139	0.00556397	0.0181334	0.758969	344.182	0.387139
rs72896160	finngen_R10_C3_COLORECTAL_EXALLC	6	33851794	T/C	0.0972999	0.00092926	0.029865	0.975178	67.7428	0.0972999
rs10947428	finngen_R10_C3_COLORECTAL_EXALLC	6	33679281	C/T	0.137435	0.000553869	0.0257041	0.982809	430.414	0.137435
rs9276980	finngen_R10_C3_COLORECTAL_EXALLC	6	33007801	C/T	0.158207	-0.00216564	0.0244464	0.92941	54.5975	0.158207
rs210152	finngen_R10_C3_COLORECTAL_EXALLC	6	33547743	G/A	0.159934	-0.00239495	0.023847	0.920003	1101.51	0.159934
rs1886354	finngen_R10_C3_COLORECTAL_EXALLC	6	33814933	T/C	0.312523	-0.00242786	0.0191742	0.89924	107.217	0.312523
rs622917	finngen_R10_C3_COLORECTAL_EXALLC	6	33735092	T/C	0.355729	-0.00305333	0.0184598	0.868626	324.417	0.355729
rs3130099	finngen_R10_C3_COLORECTAL_EXALLC	6	33314404	A/G	0.481178	-0.00370837	0.0176554	0.833635	322.574	0.481178
rs4713650	finngen_R10_C3_COLORECTAL_EXALLC	6	33649051	C/T	0.420816	-0.00411611	0.017938	0.818509	267.995	0.420816
rs80014305	finngen_R10_C3_COLORECTAL_EXALLC	6	33619627	A/G	0.0819344	-0.0041475	0.0319711	0.896783	160.773	0.0819344
rs35881303	finngen_R10_C3_COLORECTAL_EXALLC	6	33494002	A/G	0.293752	-0.0042404	0.0194273	0.827219	306.476	0.293752
rs28724897	finngen_R10_C3_COLORECTAL_EXALLC	6	32831380	G/A	0.0121039	-0.00492019	0.0802242	0.951096	44.7215	0.0121039
rs62407572	finngen_R10_C3_COLORECTAL_EXALLC	6	33593526	C/A	0.149739	-0.00584302	0.0244769	0.811326	681.212	0.149739
rs429916	finngen_R10_C3_COLORECTAL_EXALLC	6	33010810	A/C	0.0594437	-0.00648553	0.0373471	0.862136	81.3893	0.0594437
rs59248104	finngen_R10_C3_COLORECTAL_EXALLC	6	33877432	G/A	0.0925096	-0.00751454	0.0301371	0.803094	43.4362	0.0925096
rs114132738	finngen_R10_C3_COLORECTAL_EXALLC	6	33029222	A/G	0.0637714	-0.00823446	0.0361088	0.819611	131.13	0.0637714
rs9469610	finngen_R10_C3_COLORECTAL_EXALLC	6	33830673	C/T	0.0551417	-0.00884976	0.0399667	0.824759	35.1838	0.0551417
rs6909581	finngen_R10_C3_COLORECTAL_EXALLC	6	33661823	T/C	0.127145	-0.0113976	0.0263419	0.665247	280.208	0.127145
rs396090	finngen_R10_C3_COLORECTAL_EXALLC	6	33009758	G/A	0.472764	-0.0115856	0.0176736	0.512125	161.213	0.472764
rs7769838	finngen_R10_C3_COLORECTAL_EXALLC	6	33674179	T/C	0.193088	-0.0136628	0.0223065	0.540205	167.429	0.193088
rs112782605	finngen_R10_C3_COLORECTAL_EXALLC	6	33528736	A/G	0.0248899	-0.0153325	0.057117	0.788361	216.879	0.0248899
rs9469622	finngen_R10_C3_COLORECTAL_EXALLC	6	33880780	A/G	0.361441	-0.0156619	0.0184905	0.396983	32.4625	0.361441
rs2499767	finngen_R10_C3_COLORECTAL_EXALLC	6	33988388	A/G	0.310905	-0.0175746	0.0194611	0.366493	42.1983	0.310905
rs3135029	finngen_R10_C3_COLORECTAL_EXALLC	6	32953997	T/G	0.086309	-0.0206826	0.031285	0.508546	65.9181	0.086309
rs78075721	finngen_R10_C3_COLORECTAL_EXALLC	6	33520253	A/G	0.0622911	-0.0207526	0.0362069	0.566531	117.627	0.0622911
rs7772766	finngen_R10_C3_COLORECTAL_EXALLC	6	33627822	T/C	0.105415	-0.020833	0.0286321	0.466853	178.63	0.105415
rs12204421	finngen_R10_C3_COLORECTAL_EXALLC	6	33661086	G/A	0.199915	-0.0211211	0.0221044	0.339317	131.924	0.199915
rs210125	finngen_R10_C3_COLORECTAL_EXALLC	6	33608908	A/G	0.212506	-0.0229275	0.0215166	0.286619	429.777	0.212506
rs73420616	finngen_R10_C3_COLORECTAL_EXALLC	6	33944331	A/G	0.0192823	-0.0266753	0.0644267	0.678844	48.3636	0.0192823
rs12211048	finngen_R10_C3_COLORECTAL_EXALLC	6	33875100	G/A	0.285367	-0.0296188	0.0199072	0.136793	30.2851	0.285367
rs86715	finngen_R10_C3_COLORECTAL_EXALLC	6	33512658	G/A	0.0596598	-0.0312251	0.0373484	0.403127	192.948	0.0596598
rs594223	finngen_R10_C3_COLORECTAL_EXALLC	6	33700188	G/T	0.094358	-0.0315105	0.0298791	0.291609	139.018	0.094358
rs115444212	finngen_R10_C3_COLORECTAL_EXALLC	6	33082401	T/C	0.0620965	-0.0333373	0.0366946	0.363612	38.4575	0.0620965
rs58823120	finngen_R10_C3_COLORECTAL_EXALLC	6	33878893	T/G	0.0218318	-0.0341698	0.0600454	0.569312	135.243	0.0218318
rs114542428	finngen_R10_C3_COLORECTAL_EXALLC	6	33397947	G/A	0.0468203	-0.0353162	0.0415639	0.395501	177.663	0.0468203
rs9277935	finngen_R10_C3_COLORECTAL_EXALLC	6	33192648	T/G	0.245479	-0.0357541	0.0206639	0.0835815	60.2896	0.245479
rs209474	finngen_R10_C3_COLORECTAL_EXALLC	6	32956807	G/A	0.532042	-0.0385635	0.0176917	0.0292759	37.2027	0.467958
rs453590	finngen_R10_C3_COLORECTAL_EXALLC	6	33435645	T/C	0.289055	-0.0391188	0.0194703	0.0445205	135.792	0.289055
rs187575204	finngen_R10_C3_COLORECTAL_EXALLC	6	33521781	A/G	0.0112843	-0.0421354	0.0828535	0.611066	57.1748	0.0112843
rs115065026	finngen_R10_C3_COLORECTAL_EXALLC	6	33335258	A/G	0.0252277	-0.0448411	0.0565449	0.427768	59.2715	0.0252277
rs117396692	finngen_R10_C3_COLORECTAL_EXALLC	6	33591195	T/C	0.0372144	-0.0452005	0.0479197	0.34555	37.2026	0.0372144
rs35366046	finngen_R10_C3_COLORECTAL_EXALLC	6	33764212	C/T	0.148051	-0.0479264	0.0248078	0.0533703	58.3027	0.148051
rs114991818	finngen_R10_C3_COLORECTAL_EXALLC	6	33703028	A/G	0.0219252	-0.0664985	0.0601081	0.26859	35.4215	0.0219252
rs187208364	finngen_R10_C3_COLORECTAL_EXALLC	6	33348673	A/C	0.0373806	-0.0801589	0.0467613	0.0864888	33.5172	0.0373806
rs115720121	finngen_R10_C3_COLORECTAL_EXALLC	6	33135385	C/T	0.00501466	-0.0839398	0.126908	0.508343	33.6377	0.00501466
rs191549504	finngen_R10_C3_COLORECTAL_EXALLC	6	33443896	C/T	0.018865	-0.0906782	0.0670201	0.176055	67.3844	0.018865
rs5745577	finngen_R10_C3_COLORECTAL_EXALLC	6	33579472	T/C	0.0268196	-0.0939939	0.0557336	0.0917023	354.795	0.0268196
rs73741841	finngen_R10_C3_COLORECTAL_EXALLC	6	33441960	G/T	0.00507307	-0.171353	0.121079	0.157005	36.25	0.00507307
rs75746833	finngen_R10_C3_COLORECTAL_EXALLC	6	33635757	C/T	0.00400807	-0.178491	0.134097	0.183169	96.3109	0.00400807
eQTLGen_SLC8B1
rs79165243	ebi-a-GCST012879	12	113831881	A/G	0.0147302	0.0478331	0.075229	0.524886	52.0852	0.0147302
rs146545045	ebi-a-GCST012879	12	113579337	A/G	0.048085	0.0395373	0.0396221	0.318347	207.158	0.048085
rs1732803	ebi-a-GCST012879	12	113519816	T/G	0.450087	0.0294712	0.0178197	0.0981567	40.1246	0.450087
rs17700336	ebi-a-GCST012879	12	113554689	A/G	0.136542	0.0238408	0.0230741	0.301496	46.1584	0.136542
rs78468550	ebi-a-GCST012879	12	113736985	A/G	0.117638	0.0227685	0.0276667	0.410533	216.579	0.117638
rs117181875	ebi-a-GCST012879	12	113788636	A/G	0.0446404	0.0216774	0.0439709	0.622017	41.0346	0.0446404
rs7305689	ebi-a-GCST012879	12	113609610	G/A	0.0407852	0.0130448	0.103809	0.9	86.3002	0.0407852
rs73196809	ebi-a-GCST012879	12	113867538	G/A	0.0766067	0.0058729	0.0342618	0.863899	108.656	0.0766067
rs80311476	ebi-a-GCST012879	12	113787264	G/A	0.124436	0.00333302	0.0299478	0.911383	203.154	0.124436
rs73205294	ebi-a-GCST012879	12	113521077	G/T	0.0501231	0.00208369	0.0387936	0.957165	85.8109	0.0501231
rs7295776	ebi-a-GCST012879	12	113789339	C/T	0.0977932	-0.00247008	0.0342656	0.942533	31.0651	0.0977932
rs7968145	ebi-a-GCST012879	12	113369644	C/T	0.055127	-0.0027174	0.0366285	0.940861	63.5716	0.055127
rs147337159	ebi-a-GCST012879	12	113737382	A/G	0.010714	-0.0139882	0.0836285	0.867161	56.4451	0.010714
rs145187850	ebi-a-GCST012879	12	113142140	T/C	0.0276969	-0.0161385	0.0505197	0.749385	36.2118	0.0276969
rs16942745	ebi-a-GCST012879	12	113758166	A/G	0.0572481	-0.0202137	0.0467573	0.665515	234.047	0.0572481
rs7962389	ebi-a-GCST012879	12	113769762	A/G	0.148186	-0.0279953	0.0249046	0.26097	754.994	0.148186
rs78562648	ebi-a-GCST012879	12	113747914	A/G	0.0138565	-0.0779105	0.0872399	0.371825	44.9436	0.0138565
rs143209943	ebi-a-GCST012879	12	113760085	T/C	0.0238271	-0.116096	0.0534092	0.0297269	81.7797	0.0238271
rs79165243	finngen_R10_C3_COLORECTAL_EXALLC	12	113394076	A/G	0.00560336	0.210168	0.122191	0.0854319	52.0852	0.00560336
rs78562648	finngen_R10_C3_COLORECTAL_EXALLC	12	113310109	A/G	0.00745814	0.027115	0.10189	0.790147	44.9436	0.00745814
rs143209943	finngen_R10_C3_COLORECTAL_EXALLC	12	113322280	T/C	0.0235637	0.0180765	0.0586628	0.757973	81.7797	0.0235637
rs16942745	finngen_R10_C3_COLORECTAL_EXALLC	12	113320361	A/G	0.0816714	0.00910928	0.0323551	0.778295	234.047	0.0816714
rs117181875	finngen_R10_C3_COLORECTAL_EXALLC	12	113350831	A/G	0.0285101	0.000740917	0.052823	0.988809	41.0346	0.0285101
rs7295776	finngen_R10_C3_COLORECTAL_EXALLC	12	113351534	C/T	0.113662	-0.00180174	0.0281788	0.949018	31.0651	0.113662
rs115519676	finngen_R10_C3_COLORECTAL_EXALLC	12	113107771	C/A	0.141024	-0.00452744	0.0252419	0.857654	36.5783	0.141024
rs80311476	finngen_R10_C3_COLORECTAL_EXALLC	12	113349459	G/A	0.0662748	-0.00603793	0.0353007	0.86419	203.154	0.0662748
rs1732803	finngen_R10_C3_COLORECTAL_EXALLC	12	113082011	T/G	0.526893	-0.00636431	0.017744	0.71984	40.1246	0.473107
rs7962389	finngen_R10_C3_COLORECTAL_EXALLC	12	113331957	A/G	0.156005	-0.0079424	0.0242992	0.743774	754.994	0.156005
rs78468550	finngen_R10_C3_COLORECTAL_EXALLC	12	113299180	A/G	0.117551	-0.0121462	0.0273481	0.656946	216.579	0.117551
rs73205294	finngen_R10_C3_COLORECTAL_EXALLC	12	113083272	G/T	0.0489133	-0.0204912	0.0408714	0.61612	85.8109	0.0489133
rs73196809	finngen_R10_C3_COLORECTAL_EXALLC	12	113429733	G/A	0.0676163	-0.024737	0.0354204	0.484937	108.656	0.0676163
rs17700336	finngen_R10_C3_COLORECTAL_EXALLC	12	113116884	A/G	0.129543	-0.0371759	0.0262253	0.156319	46.1584	0.129543
rs146545045	finngen_R10_C3_COLORECTAL_EXALLC	12	113141532	A/G	0.0409894	-0.0512966	0.0440893	0.244639	207.158	0.0409894
rs147337159	finngen_R10_C3_COLORECTAL_EXALLC	12	113299577	A/G	0.0347789	-0.0515994	0.0484598	0.286972	56.4451	0.0347789
rs7305689	finngen_R10_C3_COLORECTAL_EXALLC	12	113171805	G/A	0.037601	-0.0658756	0.0464131	0.155802	86.3002	0.037601
rs7968145	finngen_R10_C3_COLORECTAL_EXALLC	12	112931839	C/T	0.046086	-0.0708362	0.0421572	0.0929009	63.5716	0.046086
rs145187850	finngen_R10_C3_COLORECTAL_EXALLC	12	112704335	T/C	0.0282261	-0.116224	0.0527988	0.0277179	36.2118	0.0282261
eQTLGen_FOXRED1
rs118032362	ebi-a-GCST012879	11	126207077	T/C	0.0185113	0.135982	0.0680753	0.0457678	71.9067	0.0185113
rs78725112	ebi-a-GCST012879	11	126313903	T/C	0.0271304	0.0919934	0.0513959	0.07347	37.4739	0.0271304
rs143794510	ebi-a-GCST012879	11	126075343	T/C	0.0184461	0.0894128	0.069741	0.199819	178.863	0.0184461
rs11220355	ebi-a-GCST012879	11	125982794	A/G	0.0865776	0.0881179	0.0298446	0.00315152	43.4468	0.0865776
rs145098283	ebi-a-GCST012879	11	126361666	A/G	0.0180291	0.0834815	0.0677504	0.217877	46.2482	0.0180291
rs117810269	ebi-a-GCST012879	11	126432303	A/G	0.0309343	0.0748426	0.0564547	0.184936	36.4285	0.0309343
rs144732948	ebi-a-GCST012879	11	125310205	T/G	0.0114537	0.0742	0.0782583	0.343057	44.2386	0.0114537
rs117221823	ebi-a-GCST012879	11	126004978	T/C	0.0252467	0.0612165	0.0534465	0.252052	46.3955	0.0252467
rs80247534	ebi-a-GCST012879	11	126201644	T/C	0.0540954	0.0541313	0.0382367	0.156866	247.294	0.0540954
rs187442276	ebi-a-GCST012879	11	125824221	T/C	0.00924306	0.0499139	0.0934602	0.593297	47.4995	0.00924306
rs59508497	ebi-a-GCST012879	11	125793889	G/A	0.284346	0.0443685	0.0201822	0.0279203	32.4786	0.284346
rs11220344	ebi-a-GCST012879	11	125956326	T/C	0.247653	0.0412664	0.019527	0.0345756	32.5036	0.247653
rs11220487	ebi-a-GCST012879	11	126291579	A/G	0.0332048	0.0410177	0.0500038	0.412051	93.1575	0.0332048
rs10893512	ebi-a-GCST012879	11	126337291	C/T	0.104079	0.0408981	0.0322312	0.204477	33.8002	0.104079
rs11220438	ebi-a-GCST012879	11	126148192	C/T	0.120342	0.0379749	0.0263038	0.148822	305.14	0.120342
rs77996260	ebi-a-GCST012879	11	126030206	C/A	0.184448	0.035082	0.0220125	0.110997	402.202	0.184448
rs12270348	ebi-a-GCST012879	11	126388248	G/A	0.0624408	0.0347746	0.0333921	0.297689	36.9178	0.0624408
rs522486	ebi-a-GCST012879	11	126059949	T/C	0.173232	0.0309448	0.021982	0.15921	921.441	0.173232
rs117426860	ebi-a-GCST012879	11	126366657	C/T	0.0646951	0.0299648	0.0333838	0.369407	52.0905	0.0646951
rs602735	ebi-a-GCST012879	11	126080352	G/A	0.253321	0.0290611	0.0194063	0.134261	716.653	0.253321
rs79340868	ebi-a-GCST012879	11	126051380	A/G	0.0422537	0.028906	0.0412319	0.483266	528.666	0.0422537
rs2186716	ebi-a-GCST012879	11	126275715	A/G	0.0982854	0.0286308	0.031123	0.357612	623.649	0.0982854
rs35099146	ebi-a-GCST012879	11	125820846	T/C	0.196657	0.0285033	0.0207868	0.170306	85.57	0.196657
rs7129706	ebi-a-GCST012879	11	126023487	C/T	0.421307	0.027676	0.0173562	0.110804	94.6885	0.421307
rs117911297	ebi-a-GCST012879	11	125968898	A/C	0.0091163	0.0276063	0.0948827	0.771088	76.608	0.0091163
rs3862630	ebi-a-GCST012879	11	126243649	T/C	0.102982	0.0268728	0.028276	0.341923	179.738	0.102982
rs532559	ebi-a-GCST012879	11	125947954	C/T	0.378661	0.0264546	0.0185079	0.152898	34.992	0.378661
rs111977000	ebi-a-GCST012879	11	126017059	T/C	0.345343	0.0250455	0.0183447	0.172167	125.068	0.345343
rs75757016	ebi-a-GCST012879	11	126212022	A/G	0.0579819	0.0229326	0.0384259	0.550642	70.5368	0.0579819
rs117827160	ebi-a-GCST012879	11	126207100	T/C	0.0078674	0.0225421	0.0960185	0.814389	351.78	0.0078674
rs539073	ebi-a-GCST012879	11	126057089	A/G	0.233025	0.021506	0.0209779	0.30528	715.648	0.233025
rs117291869	ebi-a-GCST012879	11	126308090	T/C	0.0331917	0.0211049	0.0484172	0.662912	170.804	0.0331917
rs11220491	ebi-a-GCST012879	11	126300239	T/C	0.123532	0.0193513	0.0331871	0.559828	50.3731	0.123532
rs12804228	ebi-a-GCST012879	11	126260684	G/A	0.103659	0.0190965	0.0296848	0.520024	66.194	0.103659
rs12794472	ebi-a-GCST012879	11	125787461	A/G	0.423627	0.0184021	0.0170244	0.279733	39.9803	0.423627
rs141573946	ebi-a-GCST012879	11	126244950	A/C	0.0582984	0.0183041	0.0365608	0.616619	103.861	0.0582984
rs2321467	ebi-a-GCST012879	11	125735942	G/A	0.193759	0.0182439	0.0218932	0.404669	30.9447	0.193759
rs4935966	ebi-a-GCST012879	11	126288762	T/C	0.191958	0.018038	0.0223718	0.420082	168.933	0.191958
rs683486	ebi-a-GCST012879	11	126226663	A/C	0.335031	0.0170109	0.0177311	0.337366	451.836	0.335031
rs1000256	ebi-a-GCST012879	11	126360403	G/A	0.246898	0.0170041	0.0220397	0.440398	77.2887	0.246898
rs75259707	ebi-a-GCST012879	11	125975271	A/G	0.0338218	0.0157396	0.044941	0.726168	32.1217	0.0338218
rs661700	ebi-a-GCST012879	11	126109548	G/A	0.329053	0.0154273	0.017866	0.387862	1291.95	0.329053
rs149051048	ebi-a-GCST012879	11	126187075	T/C	0.0289286	0.0150741	0.0515478	0.769958	119.92	0.0289286
rs12421687	ebi-a-GCST012879	11	126052602	A/G	0.139399	0.0132538	0.0241908	0.58377	83.4014	0.139399
rs142029184	ebi-a-GCST012879	11	126271608	A/G	0.0129909	0.012069	0.078806	0.878282	330.723	0.0129909
rs35689796	ebi-a-GCST012879	11	126306388	G/A	0.411036	0.0119988	0.0183556	0.513314	103.181	0.411036
rs7927708	ebi-a-GCST012879	11	126370823	T/C	0.245382	0.0119202	0.0255215	0.640454	38.6511	0.245382
rs35879271	ebi-a-GCST012879	11	126304262	T/C	0.138442	0.0117839	0.0250326	0.637824	82.4243	0.138442
rs12806364	ebi-a-GCST012879	11	125977789	G/A	0.157662	0.0112875	0.022561	0.616855	85.8662	0.157662
rs113413518	ebi-a-GCST012879	11	125840334	T/C	0.0839533	0.0112742	0.0296058	0.703344	34.0615	0.0839533
rs35887873	ebi-a-GCST012879	11	126219396	C/T	0.189959	0.00940333	0.0211397	0.656451	313.502	0.189959
rs512761	ebi-a-GCST012879	11	125873639	G/T	0.070272	0.00938461	0.0308182	0.760734	100.878	0.070272
rs17459831	ebi-a-GCST012879	11	125973274	A/G	0.0700292	0.00897382	0.0328437	0.784677	76.6288	0.0700292
rs171269	ebi-a-GCST012879	11	126215819	T/C	0.0898388	0.00891777	0.0301292	0.767241	80.4535	0.0898388
rs10790787	ebi-a-GCST012879	11	125986662	C/T	0.152263	0.00747597	0.0270885	0.782561	98.689	0.152263
rs11605334	ebi-a-GCST012879	11	126006811	G/A	0.130719	0.00658773	0.0254968	0.796118	85.5814	0.130719
rs601616	ebi-a-GCST012879	11	125305585	A/G	0.146447	0.00621208	0.0228563	0.785785	57.9331	0.146447
rs61918988	ebi-a-GCST012879	11	125951090	T/C	0.23822	0.00527917	0.019818	0.789945	54.0167	0.23822
rs561164	ebi-a-GCST012879	11	126048784	G/A	0.327443	0.00513657	0.0174924	0.769028	1411.72	0.327443
rs57861898	ebi-a-GCST012879	11	126014330	T/G	0.0799687	0.00511952	0.0451614	0.909745	45.5494	0.0799687
rs12797616	ebi-a-GCST012879	11	125314259	A/G	0.456517	0.00510171	0.0170694	0.765031	34.3513	0.456517
rs77543606	ebi-a-GCST012879	11	125950182	A/G	0.142507	0.00434321	0.0242012	0.857574	117.304	0.142507
rs240542	ebi-a-GCST012879	11	126208759	T/C	0.494109	0.00430315	0.017355	0.804174	3477.37	0.494109
rs685903	ebi-a-GCST012879	11	126187837	C/T	0.513387	0.00405799	0.0170404	0.811773	1468.76	0.486613
rs683399	ebi-a-GCST012879	11	125957660	G/A	0.057756	0.00382209	0.0347915	0.912523	303.268	0.057756
rs11220384	ebi-a-GCST012879	11	126030239	C/T	0.24072	0.00214405	0.0201557	0.915285	64.0416	0.24072
rs583194	ebi-a-GCST012879	11	125951788	G/A	0.164542	0.00205483	0.0223193	0.926646	44.0102	0.164542
rs11220477	ebi-a-GCST012879	11	126275402	T/C	0.0753952	0.0017375	0.0426648	0.967516	43.7689	0.0753952
rs515917	ebi-a-GCST012879	11	126066040	T/C	0.399977	0.00122389	0.0185403	0.947368	205.653	0.399977
rs562672	ebi-a-GCST012879	11	125983464	C/T	0.473078	0.00119776	0.0173435	0.944941	52.0532	0.473078
rs7939100	ebi-a-GCST012879	11	125841106	G/A	0.201217	0.000271251	0.0216007	0.989981	32.6432	0.201217
rs76466757	ebi-a-GCST012879	11	126291499	T/C	0.0780975	3.21024e-06	0.0325914	0.999921	148.689	0.0780975
rs7113465	ebi-a-GCST012879	11	126294088	T/C	0.326917	-0.000629087	0.0202588	0.975228	207.146	0.326917
rs144640803	ebi-a-GCST012879	11	125996278	T/C	0.0630392	-0.00335008	0.0353182	0.924431	293.684	0.0630392
rs4278528	ebi-a-GCST012879	11	126258522	T/C	0.499316	-0.00343018	0.0171137	0.841141	125.906	0.499316
rs564016	ebi-a-GCST012879	11	125902223	A/G	0.117704	-0.00514385	0.0251677	0.838054	152.349	0.117704
rs556645	ebi-a-GCST012879	11	126009142	T/C	0.233581	-0.00542963	0.0220425	0.80543	36.7286	0.233581
rs4937124	ebi-a-GCST012879	11	126278563	C/T	0.538507	-0.00558657	0.0171322	0.74436	179.864	0.461493
rs2248923	ebi-a-GCST012879	11	125233590	G/A	0.148244	-0.00565978	0.024487	0.817211	36.7021	0.148244
rs189162333	ebi-a-GCST012879	11	126441296	G/A	0.0101744	-0.00639777	0.104789	0.951316	43.7713	0.0101744
rs142022403	ebi-a-GCST012879	11	125945244	C/T	0.0171437	-0.00678799	0.069326	0.922001	60.0253	0.0171437
rs171271	ebi-a-GCST012879	11	126203911	A/G	0.450184	-0.0070992	0.0173161	0.681824	869.498	0.450184
rs11602845	ebi-a-GCST012879	11	126405243	A/C	0.204437	-0.00711415	0.0204966	0.728524	36.6291	0.204437
rs7945668	ebi-a-GCST012879	11	125886740	T/C	0.559162	-0.00970996	0.0173211	0.575081	50.7486	0.440838
rs472926	ebi-a-GCST012879	11	125905258	C/T	0.163298	-0.0098932	0.0246086	0.687667	47.6573	0.163298
rs140903483	ebi-a-GCST012879	11	125621611	G/T	0.0241822	-0.0100136	0.0543443	0.853808	38.6882	0.0241822
rs659953	ebi-a-GCST012879	11	126412923	G/A	0.417985	-0.010659	0.0182304	0.558761	36.0217	0.417985
rs582037	ebi-a-GCST012879	11	126217870	T/C	0.395499	-0.0119106	0.0189636	0.529956	1966.05	0.395499
rs55736113	ebi-a-GCST012879	11	125902195	C/A	0.101417	-0.0120393	0.0273823	0.660173	61.8141	0.101417
rs1000255	ebi-a-GCST012879	11	126360525	G/A	0.272771	-0.0123166	0.0207173	0.552173	31.7757	0.272771
rs674537	ebi-a-GCST012879	11	126396674	G/A	0.36859	-0.0125291	0.0177575	0.480456	41.0318	0.36859
rs530412	ebi-a-GCST012879	11	125625896	G/A	0.17756	-0.0129541	0.0221167	0.558065	32.7276	0.17756
rs9645654	ebi-a-GCST012879	11	126043977	A/C	0.107755	-0.013081	0.0334942	0.696133	123.989	0.107755
rs12803395	ebi-a-GCST012879	11	126369656	T/C	0.25608	-0.0134349	0.0188955	0.477076	64.1089	0.25608
rs564264	ebi-a-GCST012879	11	125986277	G/T	0.353736	-0.0147004	0.0188529	0.435543	48.8322	0.353736
rs79834692	ebi-a-GCST012879	11	125262856	C/T	0.111783	-0.0151999	0.0322805	0.637733	37.0248	0.111783
rs60437724	ebi-a-GCST012879	11	126330269	T/C	0.439282	-0.0154451	0.0171974	0.369128	60.199	0.439282
rs7933515	ebi-a-GCST012879	11	126369319	T/C	0.309036	-0.0155372	0.0183668	0.397589	85.6958	0.309036
rs12364695	ebi-a-GCST012879	11	125264635	T/C	0.107655	-0.01657	0.0271324	0.541393	47.0238	0.107655
rs117746719	ebi-a-GCST012879	11	125281630	T/C	0.0261603	-0.0169022	0.0505769	0.738237	48.111	0.0261603
rs585383	ebi-a-GCST012879	11	126013286	G/A	0.0603335	-0.0174946	0.0360024	0.627017	1026.02	0.0603335
rs657320	ebi-a-GCST012879	11	126418901	A/G	0.115097	-0.0175136	0.0287883	0.542951	44.1295	0.115097
rs71475941	ebi-a-GCST012879	11	126080776	A/G	0.0152137	-0.0177718	0.0710234	0.802414	88.6953	0.0152137
rs1655499	ebi-a-GCST012879	11	126041390	A/G	0.317203	-0.017886	0.0200259	0.371779	193.444	0.317203
rs621381	ebi-a-GCST012879	11	126003326	T/C	0.343668	-0.0180879	0.0175846	0.303657	64.996	0.343668
rs140041215	ebi-a-GCST012879	11	125269666	T/C	0.0194347	-0.018248	0.0635036	0.773841	31.172	0.0194347
rs4935969	ebi-a-GCST012879	11	126296589	T/C	0.467092	-0.0200939	0.0185497	0.278698	318.216	0.467092
rs4420285	ebi-a-GCST012879	11	126082218	T/C	0.187131	-0.020116	0.0220339	0.361264	948.476	0.187131
rs117171932	ebi-a-GCST012879	11	126411665	C/T	0.02155	-0.0208197	0.0583189	0.721094	78.51	0.02155
rs1695738	ebi-a-GCST012879	11	126238006	A/C	0.211218	-0.0212775	0.0241331	0.377954	1511.25	0.211218
rs74810833	ebi-a-GCST012879	11	126035240	G/A	0.0325042	-0.0220202	0.0578171	0.703307	50.4102	0.0325042
rs532604	ebi-a-GCST012879	11	125947936	T/C	0.165537	-0.0226215	0.0217108	0.297436	227.693	0.165537
rs11518254	ebi-a-GCST012879	11	125427674	T/C	0.0220105	-0.02352	0.054662	0.666991	55.8068	0.0220105
rs1893351	ebi-a-GCST012879	11	126227026	T/C	0.0308783	-0.024116	0.0473794	0.610754	69.676	0.0308783
rs519781	ebi-a-GCST012879	11	125853559	T/C	0.502563	-0.0247706	0.0169663	0.144294	32.5356	0.497437
rs117334944	ebi-a-GCST012879	11	125973917	T/C	0.0106738	-0.0248365	0.0822072	0.76256	42.9577	0.0106738
rs687826	ebi-a-GCST012879	11	125981459	T/C	0.250692	-0.0254901	0.0194761	0.190605	77.789	0.250692
rs550467	ebi-a-GCST012879	11	125793912	T/C	0.480357	-0.0262993	0.0180715	0.14559	33.0625	0.480357
rs55775244	ebi-a-GCST012879	11	126016712	T/C	0.335116	-0.0273419	0.019195	0.154323	100.914	0.335116
rs150079666	ebi-a-GCST012879	11	126157645	G/A	0.019675	-0.0288278	0.0645464	0.655149	74.7637	0.019675
rs2043438	ebi-a-GCST012879	11	125930405	C/T	0.341414	-0.0302026	0.017871	0.0910207	127.198	0.341414
rs486144	ebi-a-GCST012879	11	125615794	C/T	0.057978	-0.0315784	0.0338764	0.351251	108.961	0.057978
rs7119002	ebi-a-GCST012879	11	125946898	A/G	0.0863115	-0.0337522	0.0306647	0.271034	33.5332	0.0863115
rs117705258	ebi-a-GCST012879	11	126018479	G/A	0.00589675	-0.0361711	0.122364	0.767535	136.044	0.00589675
rs495356	ebi-a-GCST012879	11	125617467	G/T	0.171122	-0.0365675	0.0226281	0.106089	54.3667	0.171122
rs11220400	ebi-a-GCST012879	11	126058977	T/C	0.0650095	-0.0375928	0.0390194	0.335328	229.086	0.0650095
rs3802815	ebi-a-GCST012879	11	126294261	C/T	0.397158	-0.0400845	0.0189685	0.034582	82.1089	0.397158
rs139462176	ebi-a-GCST012879	11	126247466	G/A	0.0315218	-0.0406827	0.0482048	0.398694	41.623	0.0315218
rs73013484	ebi-a-GCST012879	11	126389663	A/C	0.10233	-0.0430064	0.0279863	0.124368	36.9981	0.10233
rs67045536	ebi-a-GCST012879	11	126292143	T/C	0.149927	-0.04737	0.0289343	0.101597	225.276	0.149927
rs1785829	ebi-a-GCST012879	11	125807386	T/C	0.089635	-0.0505318	0.0283588	0.0747705	47.5799	0.089635
rs36120568	ebi-a-GCST012879	11	126124289	A/G	0.0159055	-0.056862	0.0728409	0.435018	73.3216	0.0159055
rs12798316	ebi-a-GCST012879	11	126240728	T/C	0.0137206	-0.0585034	0.0690921	0.397138	46.9883	0.0137206
rs139209566	ebi-a-GCST012879	11	126170990	A/G	0.0143135	-0.0588272	0.0707257	0.405541	57.3687	0.0143135
rs142211893	ebi-a-GCST012879	11	126386977	C/A	0.0227195	-0.0619981	0.0616112	0.314281	45.0026	0.0227195
rs117663340	ebi-a-GCST012879	11	126285713	T/C	0.0108773	-0.063505	0.0912422	0.486425	42.414	0.0108773
rs34642230	ebi-a-GCST012879	11	126294237	A/G	0.101135	-0.0649508	0.0304285	0.032799	75.8816	0.101135
rs143392003	ebi-a-GCST012879	11	126110276	T/C	0.0162989	-0.067195	0.0652828	0.303344	56.5171	0.0162989
rs185567547	ebi-a-GCST012879	11	125925435	G/A	0.0291177	-0.0767479	0.047434	0.105664	63.4697	0.0291177
rs113302541	ebi-a-GCST012879	11	126099350	G/T	0.0169364	-0.07799	0.0656445	0.234808	494.591	0.0169364
rs73026986	ebi-a-GCST012879	11	126068182	A/G	0.0245308	-0.0794072	0.056763	0.161836	1109.06	0.0245308
rs117034569	ebi-a-GCST012879	11	125888508	A/G	0.00697063	-0.146006	0.109495	0.182386	67.3056	0.00697063
rs670263	ebi-a-GCST012879	11	125837338	T/C	0.0172823	-0.152373	0.0682036	0.0254765	31.2592	0.0172823
rs141824792	ebi-a-GCST012879	11	126272233	T/C	0.0149965	-0.19302	0.0752258	0.0102913	159.941	0.0149965
rs36120568	finngen_R10_C3_COLORECTAL_EXALLC	11	126254394	A/G	0.0293993	0.105457	0.0527165	0.0454506	73.3216	0.0293993
rs117663340	finngen_R10_C3_COLORECTAL_EXALLC	11	126415818	T/C	0.00779852	0.103057	0.102533	0.314844	42.414	0.00779852
rs117705258	finngen_R10_C3_COLORECTAL_EXALLC	11	126148584	G/A	0.00314112	0.0873864	0.157216	0.578324	136.044	0.00314112
rs11605334	finngen_R10_C3_COLORECTAL_EXALLC	11	126136916	G/A	0.154104	0.0726176	0.0242593	0.00275899	85.5814	0.154104
rs142211893	finngen_R10_C3_COLORECTAL_EXALLC	11	126517082	C/A	0.0212142	0.0697265	0.0625132	0.264684	45.0026	0.0212142
rs11220477	finngen_R10_C3_COLORECTAL_EXALLC	11	126405507	T/C	0.046079	0.0598144	0.0430423	0.16463	43.7689	0.046079
rs1893351	finngen_R10_C3_COLORECTAL_EXALLC	11	126357131	T/C	0.0210647	0.0579516	0.0639469	0.364806	69.676	0.0210647
rs140041215	finngen_R10_C3_COLORECTAL_EXALLC	11	125399770	T/C	0.0330148	0.0570526	0.0509386	0.262702	31.172	0.0330148
rs79834692	finngen_R10_C3_COLORECTAL_EXALLC	11	125392960	C/T	0.106118	0.0551006	0.0289612	0.0570979	37.0248	0.106118
rs185567547	finngen_R10_C3_COLORECTAL_EXALLC	11	126055540	G/A	0.052271	0.0515465	0.0408656	0.207177	63.4697	0.052271
rs11518254	finngen_R10_C3_COLORECTAL_EXALLC	11	125557778	T/C	0.039465	0.0504876	0.0460551	0.272973	55.8068	0.039465
rs117827160	finngen_R10_C3_COLORECTAL_EXALLC	11	126337205	T/C	0.0154945	0.0489868	0.0730929	0.50273	351.78	0.0154945
rs144732948	finngen_R10_C3_COLORECTAL_EXALLC	11	125440309	T/G	0.00931021	0.0483287	0.088492	0.584972	44.2386	0.00931021
rs118032362	finngen_R10_C3_COLORECTAL_EXALLC	11	126337182	T/C	0.0368203	0.042613	0.049143	0.385875	71.9067	0.0368203
rs17459831	finngen_R10_C3_COLORECTAL_EXALLC	11	126103379	A/G	0.0734273	0.0417886	0.0337789	0.216042	76.6288	0.0734273
rs189162333	finngen_R10_C3_COLORECTAL_EXALLC	11	126571401	G/A	0.0349471	0.0409727	0.0522396	0.43285	43.7713	0.0349471
rs4935966	finngen_R10_C3_COLORECTAL_EXALLC	11	126418867	T/C	0.281508	0.039412	0.0198427	0.0470089	168.933	0.281508
rs113413518	finngen_R10_C3_COLORECTAL_EXALLC	11	125970439	T/C	0.123811	0.0370444	0.0269533	0.16932	34.0615	0.123811
rs4420285	finngen_R10_C3_COLORECTAL_EXALLC	11	126212323	T/C	0.184751	0.0355464	0.0229599	0.121575	948.476	0.184751
rs564264	finngen_R10_C3_COLORECTAL_EXALLC	11	126116382	G/T	0.246306	0.0313512	0.0206804	0.129524	48.8322	0.246306
rs7927708	finngen_R10_C3_COLORECTAL_EXALLC	11	126500928	T/C	0.245538	0.0299881	0.020726	0.147929	38.6511	0.245538
rs75757016	finngen_R10_C3_COLORECTAL_EXALLC	11	126342127	A/G	0.0571777	0.0287798	0.0381185	0.450244	70.5368	0.0571777
rs556645	finngen_R10_C3_COLORECTAL_EXALLC	11	126139247	T/C	0.248935	0.0274306	0.0205708	0.182377	36.7286	0.248935
rs55775244	finngen_R10_C3_COLORECTAL_EXALLC	11	126146817	T/C	0.397904	0.0266331	0.0183826	0.147388	100.914	0.397904
rs11220438	finngen_R10_C3_COLORECTAL_EXALLC	11	126278297	C/T	0.139822	0.0264851	0.0256739	0.302262	305.14	0.139822
rs61918988	finngen_R10_C3_COLORECTAL_EXALLC	11	126081195	T/C	0.217916	0.0259192	0.0215091	0.228189	54.0167	0.217916
rs145098283	finngen_R10_C3_COLORECTAL_EXALLC	11	126491771	A/G	0.0506761	0.0257039	0.04126	0.533302	46.2482	0.0506761
rs661700	finngen_R10_C3_COLORECTAL_EXALLC	11	126239653	G/A	0.389169	0.0241121	0.0182201	0.18571	1291.95	0.389169
rs77543606	finngen_R10_C3_COLORECTAL_EXALLC	11	126080287	A/G	0.218642	0.0235513	0.021658	0.276852	117.304	0.218642
rs141573946	finngen_R10_C3_COLORECTAL_EXALLC	11	126375055	A/C	0.0700996	0.0232878	0.0351049	0.507089	103.861	0.0700996
rs12364695	finngen_R10_C3_COLORECTAL_EXALLC	11	125394739	T/C	0.0813452	0.022667	0.0321309	0.480525	47.0238	0.0813452
rs1655499	finngen_R10_C3_COLORECTAL_EXALLC	11	126171495	A/G	0.25811	0.0218344	0.0201593	0.278767	193.444	0.25811
rs117911297	finngen_R10_C3_COLORECTAL_EXALLC	11	126099003	A/C	0.00586704	0.0210386	0.114569	0.854302	76.608	0.00586704
rs2186716	finngen_R10_C3_COLORECTAL_EXALLC	11	126405820	A/G	0.09382	0.0204263	0.0308087	0.507327	623.649	0.09382
rs73013484	finngen_R10_C3_COLORECTAL_EXALLC	11	126519768	A/C	0.0680482	0.0199226	0.0349847	0.569039	36.9981	0.0680482
rs55736113	finngen_R10_C3_COLORECTAL_EXALLC	11	126032300	C/A	0.0819177	0.019132	0.032385	0.554674	61.8141	0.0819177
rs4278528	finngen_R10_C3_COLORECTAL_EXALLC	11	126388627	T/C	0.46621	0.018602	0.0177131	0.293634	125.906	0.46621
rs12803395	finngen_R10_C3_COLORECTAL_EXALLC	11	126499761	T/C	0.260859	0.0185191	0.0203122	0.361914	64.1089	0.260859
rs11602845	finngen_R10_C3_COLORECTAL_EXALLC	11	126535348	A/C	0.22409	0.0181205	0.02126	0.394032	36.6291	0.22409
rs171271	finngen_R10_C3_COLORECTAL_EXALLC	11	126334016	A/G	0.397665	0.0153535	0.0181117	0.396598	869.498	0.397665
rs3862630	finngen_R10_C3_COLORECTAL_EXALLC	11	126373754	T/C	0.124014	0.0145003	0.0269868	0.591054	179.738	0.124014
rs113302541	finngen_R10_C3_COLORECTAL_EXALLC	11	126229455	G/T	0.0150216	0.0144715	0.07319	0.84326	494.591	0.0150216
rs683486	finngen_R10_C3_COLORECTAL_EXALLC	11	126356768	A/C	0.370423	0.0130169	0.0183769	0.478739	451.836	0.370423
rs7119002	finngen_R10_C3_COLORECTAL_EXALLC	11	126077003	A/G	0.102686	0.0129566	0.0296981	0.662636	33.5332	0.102686
rs2321467	finngen_R10_C3_COLORECTAL_EXALLC	11	125866047	G/A	0.208405	0.0123601	0.0217069	0.56908	30.9447	0.208405
rs71475941	finngen_R10_C3_COLORECTAL_EXALLC	11	126210881	A/G	0.0188162	0.0111247	0.0665502	0.867242	88.6953	0.0188162
rs140903483	finngen_R10_C3_COLORECTAL_EXALLC	11	125751716	G/T	0.046915	0.0104813	0.0426354	0.805809	38.6882	0.046915
rs12797616	finngen_R10_C3_COLORECTAL_EXALLC	11	125444363	A/G	0.542066	0.0102942	0.017715	0.561172	34.3513	0.457934
rs35689796	finngen_R10_C3_COLORECTAL_EXALLC	11	126436493	G/A	0.392819	0.00981232	0.0182275	0.590352	103.181	0.392819
rs35099146	finngen_R10_C3_COLORECTAL_EXALLC	11	125950951	T/C	0.21481	0.00920137	0.0215463	0.669342	85.57	0.21481
rs10893512	finngen_R10_C3_COLORECTAL_EXALLC	11	126467396	C/T	0.129033	0.00887748	0.0264667	0.737308	33.8002	0.129033
rs601616	finngen_R10_C3_COLORECTAL_EXALLC	11	125435689	A/G	0.158876	0.00851462	0.024286	0.72589	57.9331	0.158876
rs7129706	finngen_R10_C3_COLORECTAL_EXALLC	11	126153592	C/T	0.378161	0.00709463	0.0182384	0.69728	94.6885	0.378161
rs583194	finngen_R10_C3_COLORECTAL_EXALLC	11	126081893	G/A	0.14627	0.00704473	0.0249613	0.77777	44.0102	0.14627
rs187442276	finngen_R10_C3_COLORECTAL_EXALLC	11	125954326	T/C	0.00854806	0.00676556	0.0929833	0.941996	47.4995	0.00854806
rs539073	finngen_R10_C3_COLORECTAL_EXALLC	11	126187194	A/G	0.306945	0.00676126	0.0192862	0.725907	715.648	0.306945
rs10790787	finngen_R10_C3_COLORECTAL_EXALLC	11	126116767	C/T	0.168386	0.00661029	0.0237987	0.781198	98.689	0.168386
rs9645654	finngen_R10_C3_COLORECTAL_EXALLC	11	126174082	A/C	0.0836298	0.00568112	0.0316195	0.857411	123.989	0.0836298
rs77996260	finngen_R10_C3_COLORECTAL_EXALLC	11	126160311	C/A	0.198693	0.00349414	0.0220836	0.874281	402.202	0.198693
rs149051048	finngen_R10_C3_COLORECTAL_EXALLC	11	126317180	T/C	0.0112593	0.00335098	0.0821281	0.967454	119.92	0.0112593
rs1000255	finngen_R10_C3_COLORECTAL_EXALLC	11	126490630	G/A	0.322966	0.00332593	0.0191374	0.862029	31.7757	0.322966
rs472926	finngen_R10_C3_COLORECTAL_EXALLC	11	126035363	C/T	0.173378	0.00263022	0.0235178	0.910951	47.6573	0.173378
rs519781	finngen_R10_C3_COLORECTAL_EXALLC	11	125983664	T/C	0.459976	0.00232646	0.0176934	0.89539	32.5356	0.459976
rs515917	finngen_R10_C3_COLORECTAL_EXALLC	11	126196145	T/C	0.357657	0.00220431	0.0184779	0.905042	205.653	0.357657
rs486144	finngen_R10_C3_COLORECTAL_EXALLC	11	125745899	C/T	0.107231	0.00220144	0.0285878	0.938618	108.961	0.107231
rs1695738	finngen_R10_C3_COLORECTAL_EXALLC	11	126368111	A/C	0.126797	0.00201867	0.0266365	0.93959	1511.25	0.126797
rs2248923	finngen_R10_C3_COLORECTAL_EXALLC	11	125363694	G/A	0.16855	0.00195595	0.0238112	0.934532	36.7021	0.16855
rs76466757	finngen_R10_C3_COLORECTAL_EXALLC	11	126421604	T/C	0.0908777	0.00187417	0.0310011	0.951793	148.689	0.0908777
rs11220400	finngen_R10_C3_COLORECTAL_EXALLC	11	126189082	T/C	0.0810746	0.0016484	0.0324136	0.959441	229.086	0.0810746
rs1000256	finngen_R10_C3_COLORECTAL_EXALLC	11	126490508	G/A	0.27374	0.000976841	0.0201288	0.961294	77.2887	0.27374
rs685903	finngen_R10_C3_COLORECTAL_EXALLC	11	126317942	C/T	0.490683	0.000857108	0.0176616	0.961294	1468.76	0.490683
rs674537	finngen_R10_C3_COLORECTAL_EXALLC	11	126526779	G/A	0.337339	0.00080295	0.0187373	0.965819	41.0318	0.337339
rs7933515	finngen_R10_C3_COLORECTAL_EXALLC	11	126499424	T/C	0.389184	-0.000443298	0.0183176	0.980692	85.6958	0.389184
rs522486	finngen_R10_C3_COLORECTAL_EXALLC	11	126190054	T/C	0.171819	-0.00164968	0.0234582	0.943936	921.441	0.171819
rs11220491	finngen_R10_C3_COLORECTAL_EXALLC	11	126430344	T/C	0.090092	-0.00171236	0.031029	0.955991	50.3731	0.090092
rs35879271	finngen_R10_C3_COLORECTAL_EXALLC	11	126434367	T/C	0.156274	-0.00181146	0.0245289	0.94113	82.4243	0.156274
rs562672	finngen_R10_C3_COLORECTAL_EXALLC	11	126113569	C/T	0.375375	-0.0020903	0.0182143	0.908634	52.0532	0.375375
rs171269	finngen_R10_C3_COLORECTAL_EXALLC	11	126345924	T/C	0.126729	-0.00285297	0.0267972	0.915213	80.4535	0.126729
rs12804228	finngen_R10_C3_COLORECTAL_EXALLC	11	126390789	G/A	0.152994	-0.00299766	0.0246544	0.903226	66.194	0.152994
rs3802815	finngen_R10_C3_COLORECTAL_EXALLC	11	126424366	C/T	0.47861	-0.0031119	0.0179136	0.862088	82.1089	0.47861
rs73026986	finngen_R10_C3_COLORECTAL_EXALLC	11	126198287	A/G	0.0389032	-0.00323927	0.0465907	0.944571	1109.06	0.0389032
rs602735	finngen_R10_C3_COLORECTAL_EXALLC	11	126210457	G/A	0.32105	-0.00355391	0.0189685	0.85138	716.653	0.32105
rs143392003	finngen_R10_C3_COLORECTAL_EXALLC	11	126240381	T/C	0.0133653	-0.00369629	0.0768035	0.961615	56.5171	0.0133653
rs12794472	finngen_R10_C3_COLORECTAL_EXALLC	11	125917566	A/G	0.484092	-0.00381834	0.0177343	0.829527	39.9803	0.484092
rs495356	finngen_R10_C3_COLORECTAL_EXALLC	11	125747572	G/T	0.20162	-0.00382835	0.0220509	0.862169	54.3667	0.20162
rs117291869	finngen_R10_C3_COLORECTAL_EXALLC	11	126438195	T/C	0.0388009	-0.00451768	0.046624	0.922809	170.804	0.0388009
rs12421687	finngen_R10_C3_COLORECTAL_EXALLC	11	126182707	A/G	0.142384	-0.00541481	0.0253321	0.83074	83.4014	0.142384
rs75259707	finngen_R10_C3_COLORECTAL_EXALLC	11	126105376	A/G	0.0936062	-0.00615606	0.030959	0.842383	32.1217	0.0936062
rs683399	finngen_R10_C3_COLORECTAL_EXALLC	11	126087765	G/A	0.050288	-0.0064656	0.0404121	0.872888	303.268	0.050288
rs59508497	finngen_R10_C3_COLORECTAL_EXALLC	11	125923994	G/A	0.395014	-0.00718508	0.0183102	0.694756	32.4786	0.395014
rs117334944	finngen_R10_C3_COLORECTAL_EXALLC	11	126104022	T/C	0.0582191	-0.00749605	0.0382211	0.844514	42.9577	0.0582191
rs687826	finngen_R10_C3_COLORECTAL_EXALLC	11	126111564	T/C	0.317841	-0.00900431	0.0191669	0.638509	77.789	0.317841
rs2043438	finngen_R10_C3_COLORECTAL_EXALLC	11	126060510	C/T	0.250478	-0.00953433	0.0204305	0.640734	127.198	0.250478
rs550467	finngen_R10_C3_COLORECTAL_EXALLC	11	125924017	T/C	0.446442	-0.00968503	0.0180175	0.590899	33.0625	0.446442
rs532604	finngen_R10_C3_COLORECTAL_EXALLC	11	126078041	T/C	0.147776	-0.0097408	0.0250546	0.697437	227.693	0.147776
rs11220355	finngen_R10_C3_COLORECTAL_EXALLC	11	126112899	A/G	0.0894355	-0.00997351	0.0310949	0.748404	43.4468	0.0894355
rs11220344	finngen_R10_C3_COLORECTAL_EXALLC	11	126086431	T/C	0.324095	-0.0101621	0.0189861	0.592485	32.5036	0.324095
rs659953	finngen_R10_C3_COLORECTAL_EXALLC	11	126543028	G/A	0.341656	-0.0109741	0.0187771	0.558924	36.0217	0.341656
rs582037	finngen_R10_C3_COLORECTAL_EXALLC	11	126347975	T/C	0.331669	-0.0126526	0.0189101	0.503437	1966.05	0.331669
rs530412	finngen_R10_C3_COLORECTAL_EXALLC	11	125756001	G/A	0.192889	-0.0134041	0.0223055	0.547884	32.7276	0.192889
rs7939100	finngen_R10_C3_COLORECTAL_EXALLC	11	125971211	G/A	0.243532	-0.0147971	0.0208213	0.477287	32.6432	0.243532
rs561164	finngen_R10_C3_COLORECTAL_EXALLC	11	126178889	G/A	0.343015	-0.0151318	0.018649	0.417137	1411.72	0.343015
rs240542	finngen_R10_C3_COLORECTAL_EXALLC	11	126338864	T/C	0.490999	-0.0154767	0.0178102	0.384858	3477.37	0.490999
rs117426860	finngen_R10_C3_COLORECTAL_EXALLC	11	126496762	C/T	0.0725775	-0.0163407	0.034253	0.63332	52.0905	0.0725775
rs117171932	finngen_R10_C3_COLORECTAL_EXALLC	11	126541770	C/T	0.0434481	-0.0168966	0.0439965	0.700945	78.51	0.0434481
rs11220487	finngen_R10_C3_COLORECTAL_EXALLC	11	126421684	A/G	0.0427246	-0.018697	0.0432637	0.665623	93.1575	0.0427246
rs139209566	finngen_R10_C3_COLORECTAL_EXALLC	11	126301095	A/G	0.022217	-0.0200344	0.0601171	0.73894	57.3687	0.022217
rs1785829	finngen_R10_C3_COLORECTAL_EXALLC	11	125937491	T/C	0.083583	-0.0203705	0.0318651	0.522644	47.5799	0.083583
rs4935969	finngen_R10_C3_COLORECTAL_EXALLC	11	126426694	T/C	0.451334	-0.0228398	0.0178848	0.201583	318.216	0.451334
rs7113465	finngen_R10_C3_COLORECTAL_EXALLC	11	126424193	T/C	0.287183	-0.0232513	0.019702	0.23794	207.146	0.287183
rs35887873	finngen_R10_C3_COLORECTAL_EXALLC	11	126349501	C/T	0.192649	-0.0233598	0.0223173	0.295232	313.502	0.192649
rs60437724	finngen_R10_C3_COLORECTAL_EXALLC	11	126460374	T/C	0.540201	-0.0234686	0.0177336	0.185704	60.199	0.459799
rs78725112	finngen_R10_C3_COLORECTAL_EXALLC	11	126444008	T/C	0.0343839	-0.0244218	0.0471101	0.604181	37.4739	0.0343839
rs11220384	finngen_R10_C3_COLORECTAL_EXALLC	11	126160344	C/T	0.252919	-0.0253469	0.0203588	0.213128	64.0416	0.252919
rs621381	finngen_R10_C3_COLORECTAL_EXALLC	11	126133431	T/C	0.421929	-0.0280598	0.0179855	0.118728	64.996	0.421929
rs657320	finngen_R10_C3_COLORECTAL_EXALLC	11	126549006	A/G	0.153996	-0.0287456	0.0255443	0.260453	44.1295	0.153996
rs7945668	finngen_R10_C3_COLORECTAL_EXALLC	11	126016845	T/C	0.443502	-0.0292277	0.0178656	0.101844	50.7486	0.443502
rs4937124	finngen_R10_C3_COLORECTAL_EXALLC	11	126408668	C/T	0.449061	-0.0324939	0.0177586	0.0672868	179.864	0.449061
rs564016	finngen_R10_C3_COLORECTAL_EXALLC	11	126032328	A/G	0.0760493	-0.0342808	0.0332365	0.302343	152.349	0.0760493
rs57861898	finngen_R10_C3_COLORECTAL_EXALLC	11	126144435	T/G	0.0474468	-0.0355038	0.0407917	0.384099	45.5494	0.0474468
rs12806364	finngen_R10_C3_COLORECTAL_EXALLC	11	126107894	G/A	0.169006	-0.0358538	0.0235911	0.128561	85.8662	0.169006
rs150079666	finngen_R10_C3_COLORECTAL_EXALLC	11	126287750	G/A	0.0495111	-0.0372342	0.0409597	0.363327	74.7637	0.0495111
rs142022403	finngen_R10_C3_COLORECTAL_EXALLC	11	126075349	C/T	0.00587955	-0.0382396	0.114444	0.73828	60.0253	0.00587955
rs143794510	finngen_R10_C3_COLORECTAL_EXALLC	11	126205448	T/C	0.0147795	-0.0388002	0.0763124	0.611146	178.863	0.0147795
rs67045536	finngen_R10_C3_COLORECTAL_EXALLC	11	126422248	T/C	0.0698379	-0.0395432	0.0343105	0.249111	225.276	0.0698379
rs142029184	finngen_R10_C3_COLORECTAL_EXALLC	11	126401713	A/G	0.0185867	-0.0415332	0.06496	0.522585	330.723	0.0185867
rs532559	finngen_R10_C3_COLORECTAL_EXALLC	11	126078059	C/T	0.33234	-0.0421081	0.018745	0.0246803	34.992	0.33234
rs141824792	finngen_R10_C3_COLORECTAL_EXALLC	11	126402338	T/C	0.013389	-0.0426755	0.076449	0.576692	159.941	0.013389
rs117810269	finngen_R10_C3_COLORECTAL_EXALLC	11	126562408	A/G	0.0247072	-0.0429592	0.0603452	0.476533	36.4285	0.0247072
rs512761	finngen_R10_C3_COLORECTAL_EXALLC	11	126003744	G/T	0.072782	-0.0431041	0.0336321	0.199971	100.878	0.072782
rs12270348	finngen_R10_C3_COLORECTAL_EXALLC	11	126518353	G/A	0.0761933	-0.0456585	0.0340211	0.179575	36.9178	0.0761933
rs74810833	finngen_R10_C3_COLORECTAL_EXALLC	11	126165345	G/A	0.0330894	-0.0465691	0.0485634	0.337592	50.4102	0.0330894
rs144640803	finngen_R10_C3_COLORECTAL_EXALLC	11	126126383	T/C	0.0457861	-0.0492396	0.0412929	0.233086	293.684	0.0457861
rs12798316	finngen_R10_C3_COLORECTAL_EXALLC	11	126370833	T/C	0.00693567	-0.0497511	0.107498	0.643501	46.9883	0.00693567
rs585383	finngen_R10_C3_COLORECTAL_EXALLC	11	126143391	G/A	0.0882925	-0.0549635	0.0317798	0.0837182	1026.02	0.0882925
rs34642230	finngen_R10_C3_COLORECTAL_EXALLC	11	126424342	A/G	0.0842875	-0.069182	0.032163	0.0314775	75.8816	0.0842875
rs80247534	finngen_R10_C3_COLORECTAL_EXALLC	11	126331749	T/C	0.0417823	-0.0768541	0.0434706	0.077069	247.294	0.0417823
rs117746719	finngen_R10_C3_COLORECTAL_EXALLC	11	125411734	T/C	0.0186548	-0.0971542	0.065125	0.135749	48.111	0.0186548
rs117221823	finngen_R10_C3_COLORECTAL_EXALLC	11	126135083	T/C	0.0205143	-0.109207	0.0619562	0.0779579	46.3955	0.0205143
rs79340868	finngen_R10_C3_COLORECTAL_EXALLC	11	126181485	A/G	0.0308804	-0.117357	0.0500944	0.0191439	528.666	0.0308804
rs117034569	finngen_R10_C3_COLORECTAL_EXALLC	11	126018613	A/G	0.00619078	-0.121919	0.117053	0.297612	67.3056	0.00619078
rs670263	finngen_R10_C3_COLORECTAL_EXALLC	11	125967443	T/C	0.0101006	-0.30119	0.0966194	0.00182524	31.2592	0.0101006
eQTLGen_PRDX5
rs11606528	ebi-a-GCST012879	11	63500778	A/G	0.0097179	0.254856	0.0957852	0.00779776	42.4374	0.0097179
rs181298269	ebi-a-GCST012879	11	63942832	G/A	0.0127298	0.142965	0.0728785	0.0497989	44.3451	0.0127298
rs61885673	ebi-a-GCST012879	11	64229977	T/C	0.0116838	0.128605	0.0834368	0.123232	195.932	0.0116838
rs151031483	ebi-a-GCST012879	11	64271549	A/G	0.0046113	0.106389	0.132131	0.420717	100.549	0.0046113
rs116483940	ebi-a-GCST012879	11	64055562	T/C	0.0159952	0.0977524	0.0678249	0.149515	530.582	0.0159952
rs72918491	ebi-a-GCST012879	11	63902987	C/T	0.0519003	0.0893878	0.0406368	0.0278298	45.8866	0.0519003
rs12801784	ebi-a-GCST012879	11	64338236	A/G	0.047987	0.0717794	0.0422025	0.0889734	66.5361	0.047987
rs11231603	ebi-a-GCST012879	11	63605663	A/G	0.0542371	0.0570429	0.0381676	0.135036	47.6621	0.0542371
rs56333178	ebi-a-GCST012879	11	63832999	C/T	0.210486	0.0559034	0.021792	0.0103079	101.759	0.210486
rs4930155	ebi-a-GCST012879	11	64117284	G/A	0.405919	0.0449504	0.0174784	0.0101181	412.016	0.405919
rs61886860	ebi-a-GCST012879	11	63957104	A/G	0.171363	0.0375794	0.022065	0.0885442	129.461	0.171363
rs7119252	ebi-a-GCST012879	11	64213897	C/T	0.352779	0.0298243	0.0177382	0.0926915	72.7473	0.352779
rs12420892	ebi-a-GCST012879	11	63841123	T/C	0.389621	0.0290997	0.0180624	0.107166	278.201	0.389621
rs61884414	ebi-a-GCST012879	11	64466542	G/T	0.0877488	0.0228942	0.0320358	0.474829	493.832	0.0877488
rs78593560	ebi-a-GCST012879	11	64163112	T/C	0.0388827	0.0183952	0.0430708	0.669313	64.154	0.0388827
rs7945579	ebi-a-GCST012879	11	63385578	G/A	0.392352	0.0183124	0.0187746	0.329371	37.4177	0.392352
rs6591849	ebi-a-GCST012879	11	64218143	G/A	0.299442	0.0175165	0.0188358	0.352392	186.263	0.299442
rs12420724	ebi-a-GCST012879	11	63795222	A/G	0.108139	0.0169493	0.0269419	0.529281	74.9848	0.108139
rs139705597	ebi-a-GCST012879	11	63297189	T/C	0.0116831	0.0159662	0.0847652	0.850596	32.8169	0.0116831
rs71581747	ebi-a-GCST012879	11	64357164	T/C	0.0304722	0.0148203	0.0525143	0.777779	54.6444	0.0304722
rs61886881	ebi-a-GCST012879	11	64098664	T/C	0.0344116	0.0145807	0.0474052	0.758405	50.7997	0.0344116
rs607969	ebi-a-GCST012879	11	64575505	T/C	0.0127822	0.0138039	0.0910775	0.879532	65.5579	0.0127822
rs610637	ebi-a-GCST012879	11	64530709	A/G	0.0489006	0.0126269	0.0400514	0.75256	43.7267	0.0489006
rs2701548	ebi-a-GCST012879	11	63843429	A/G	0.0766257	0.00817645	0.0325685	0.801773	60.0837	0.0766257
rs150146530	ebi-a-GCST012879	11	63474531	T/C	0.013692	0.00730919	0.0806706	0.927806	34.612	0.013692
rs1055933	ebi-a-GCST012879	11	63724175	A/G	0.243292	0.00375579	0.0187845	0.841527	43.9755	0.243292
rs578001	ebi-a-GCST012879	11	63792977	G/A	0.458325	0.00373724	0.0169627	0.825621	207.071	0.458325
rs11607366	ebi-a-GCST012879	11	64575769	T/C	0.0213992	0.00219648	0.0629052	0.972146	303.854	0.0213992
rs6591838	ebi-a-GCST012879	11	63959356	G/A	0.219833	0.00215637	0.0204024	0.915827	758.092	0.219833
rs34047150	ebi-a-GCST012879	11	64576831	T/C	0.0183314	0.00171983	0.0633268	0.978334	33.5147	0.0183314
rs2666563	ebi-a-GCST012879	11	64476445	C/A	0.37733	-7.21684e-05	0.0185007	0.996888	155.836	0.37733
rs10792431	ebi-a-GCST012879	11	64158950	T/C	0.369512	-0.000929021	0.0176486	0.958019	374.401	0.369512
rs7104900	ebi-a-GCST012879	11	64303696	G/A	0.202545	-0.00136936	0.0213579	0.948879	148.903	0.202545
rs77085155	ebi-a-GCST012879	11	64154981	C/T	0.0378804	-0.00189102	0.0431117	0.965014	54.4791	0.0378804
rs117058375	ebi-a-GCST012879	11	63789390	A/G	0.0605138	-0.00207069	0.0345736	0.952241	60.7654	0.0605138
rs117225766	ebi-a-GCST012879	11	64442481	C/T	0.0118896	-0.00366023	0.0816907	0.964262	224.527	0.0118896
rs3741403	ebi-a-GCST012879	11	63999529	T/C	0.459194	-0.00513043	0.0171852	0.765293	1048.3	0.459194
rs4963426	ebi-a-GCST012879	11	63434015	T/C	0.0527694	-0.00715312	0.0399757	0.857987	38.3412	0.0527694
rs529302	ebi-a-GCST012879	11	63570798	A/C	0.380133	-0.00930563	0.0175775	0.596524	56.8245	0.380133
rs530063	ebi-a-GCST012879	11	63562563	C/T	0.449433	-0.011388	0.01814	0.530144	139.802	0.449433
rs7941785	ebi-a-GCST012879	11	63861317	A/G	0.364749	-0.013421	0.0183086	0.463532	177.762	0.364749
rs11231776	ebi-a-GCST012879	11	64147642	A/C	0.0770781	-0.0160582	0.033897	0.635688	35.3711	0.0770781
rs74909261	ebi-a-GCST012879	11	63825626	C/T	0.0345038	-0.0161563	0.0480874	0.736887	227.703	0.0345038
rs12418702	ebi-a-GCST012879	11	64412959	G/A	0.0510184	-0.016887	0.0416998	0.685502	87.7066	0.0510184
rs656785	ebi-a-GCST012879	11	64213634	A/G	0.0972582	-0.0183731	0.0281295	0.513652	655.936	0.0972582
rs671976	ebi-a-GCST012879	11	64046029	G/A	0.452879	-0.018803	0.0169665	0.267755	1733.13	0.452879
rs640999	ebi-a-GCST012879	11	63869425	A/C	0.401063	-0.0190259	0.0173517	0.272864	1675.88	0.401063
rs7924999	ebi-a-GCST012879	11	63926007	A/G	0.0906771	-0.0198124	0.0310171	0.522982	30.1292	0.0906771
rs479329	ebi-a-GCST012879	11	63584374	T/C	0.439813	-0.023329	0.0181122	0.197737	75.4953	0.439813
rs12805664	ebi-a-GCST012879	11	63856635	G/A	0.186488	-0.0234429	0.022038	0.287443	301.473	0.186488
rs7947315	ebi-a-GCST012879	11	63859142	T/C	0.219598	-0.027953	0.0237303	0.238819	436.604	0.219598
rs145684272	ebi-a-GCST012879	11	63098249	C/T	0.0263923	-0.0340499	0.062601	0.586496	41.993	0.0263923
rs2014328	ebi-a-GCST012879	11	63815822	T/C	0.157252	-0.0343094	0.0220195	0.119201	369.908	0.157252
rs111799725	ebi-a-GCST012879	11	64018872	T/C	0.0981181	-0.0366466	0.0310233	0.2375	1669.64	0.0981181
rs7129412	ebi-a-GCST012879	11	63596641	A/G	0.49093	-0.037675	0.0177787	0.0340808	197.577	0.49093
rs11608180	ebi-a-GCST012879	11	63941110	G/A	0.0607532	-0.0391511	0.033271	0.239301	2114.18	0.0607532
rs75314697	ebi-a-GCST012879	11	64206672	G/A	0.020595	-0.0445279	0.0681101	0.513264	161.778	0.020595
rs632271	ebi-a-GCST012879	11	65042638	C/T	0.0271569	-0.0465005	0.0494882	0.347409	32.1761	0.0271569
rs10897505	ebi-a-GCST012879	11	64214474	T/C	0.376579	-0.0511914	0.018296	0.0051428	740.324	0.376579
rs11606702	ebi-a-GCST012879	11	63641439	A/G	0.0745001	-0.0523086	0.0299704	0.0809264	37.7266	0.0745001
rs10897473	ebi-a-GCST012879	11	63852716	T/C	0.247386	-0.0526483	0.0211261	0.0126993	1312.94	0.247386
rs76672095	ebi-a-GCST012879	11	63855859	A/G	0.0331401	-0.0526513	0.0460096	0.252476	330.375	0.0331401
rs74322760	ebi-a-GCST012879	11	63739339	T/C	0.0157175	-0.0535011	0.0759673	0.481268	49.2777	0.0157175
rs79403239	ebi-a-GCST012879	11	64155348	G/A	0.0656154	-0.0551132	0.033435	0.0992773	657.913	0.0656154
rs144912466	ebi-a-GCST012879	11	64167332	A/G	0.0235297	-0.0570463	0.0548249	0.298099	47.7342	0.0235297
rs12575710	ebi-a-GCST012879	11	63849330	A/G	0.178372	-0.0632366	0.0256229	0.0135881	237.508	0.178372
rs112936705	ebi-a-GCST012879	11	63468468	G/A	0.108543	-0.0639085	0.0282505	0.0236848	119.915	0.108543
rs7931171	ebi-a-GCST012879	11	64422987	A/G	0.0190866	-0.0639358	0.0681325	0.348037	102.556	0.0190866
rs72916323	ebi-a-GCST012879	11	63697383	A/G	0.0691642	-0.0679513	0.0355295	0.0558072	82.8173	0.0691642
rs588177	ebi-a-GCST012879	11	64024056	C/A	0.37535	-0.0708237	0.0182286	0.000102202	1176.61	0.37535
rs145345311	ebi-a-GCST012879	11	63809818	T/C	0.0354536	-0.078384	0.044955	0.0812269	728.957	0.0354536
rs12794369	ebi-a-GCST012879	11	64057082	T/C	0.0352465	-0.0803639	0.0464029	0.0832971	1484.89	0.0352465
rs144037797	ebi-a-GCST012879	11	64117106	T/C	0.0161787	-0.0862816	0.0696951	0.215721	862.768	0.0161787
rs75152214	ebi-a-GCST012879	11	64311113	A/G	0.0450063	-0.0917984	0.041372	0.0264966	363.482	0.0450063
rs117751711	ebi-a-GCST012879	11	63730825	G/A	0.0356618	-0.0926153	0.0505965	0.06718	317.182	0.0356618
rs113664380	ebi-a-GCST012879	11	64096354	T/C	0.0355214	-0.0960415	0.0485943	0.0481105	655.113	0.0355214
rs78810429	ebi-a-GCST012879	11	63978534	T/C	0.0107651	-0.0980708	0.083055	0.237685	117.501	0.0107651
rs72929102	ebi-a-GCST012879	11	64678013	A/G	0.0117194	-0.105064	0.0825098	0.202894	48.0833	0.0117194
rs77088542	ebi-a-GCST012879	11	63964447	T/C	0.00856362	-0.154818	0.0879549	0.0783754	376.438	0.00856362
rs77003097	ebi-a-GCST012879	11	64312706	A/G	0.00552983	-0.27121	0.129817	0.036691	43.157	0.00552983
rs77003097	finngen_R10_C3_COLORECTAL_EXALLC	11	64545234	A/G	0.00104252	0.169258	0.267645	0.527127	43.157	0.00104252
rs75314697	finngen_R10_C3_COLORECTAL_EXALLC	11	64439200	G/A	0.0105691	0.140715	0.0872339	0.106728	161.778	0.0105691
rs34047150	finngen_R10_C3_COLORECTAL_EXALLC	11	64809359	T/C	0.00742825	0.132155	0.105508	0.210365	33.5147	0.00742825
rs78593560	finngen_R10_C3_COLORECTAL_EXALLC	11	64395640	T/C	0.0448749	0.122615	0.041252	0.00295543	64.154	0.0448749
rs77088542	finngen_R10_C3_COLORECTAL_EXALLC	11	64196975	T/C	0.00223476	0.0930978	0.17987	0.604749	376.438	0.00223476
rs74322760	finngen_R10_C3_COLORECTAL_EXALLC	11	63971867	T/C	0.0146975	0.0788654	0.0742725	0.288309	49.2777	0.0146975
rs607969	finngen_R10_C3_COLORECTAL_EXALLC	11	64808033	T/C	0.00617948	0.0781444	0.112882	0.488769	65.5579	0.00617948
rs7931171	finngen_R10_C3_COLORECTAL_EXALLC	11	64655515	A/G	0.0108936	0.0764982	0.0858539	0.372914	102.556	0.0108936
rs116483940	finngen_R10_C3_COLORECTAL_EXALLC	11	64288090	T/C	0.017901	0.0682505	0.0660434	0.301407	530.582	0.017901
rs72916323	finngen_R10_C3_COLORECTAL_EXALLC	11	63929911	A/G	0.102389	0.0675092	0.02918	0.0206928	82.8173	0.102389
rs71581747	finngen_R10_C3_COLORECTAL_EXALLC	11	64589692	T/C	0.0514365	0.0642166	0.0394255	0.103354	54.6444	0.0514365
rs76672095	finngen_R10_C3_COLORECTAL_EXALLC	11	64088387	A/G	0.0170044	0.0515699	0.0690674	0.455268	330.375	0.0170044
rs12420724	finngen_R10_C3_COLORECTAL_EXALLC	11	64027750	A/G	0.148015	0.0452697	0.0252678	0.0731981	74.9848	0.148015
rs6591838	finngen_R10_C3_COLORECTAL_EXALLC	11	64191884	G/A	0.185435	0.0399304	0.022665	0.0781088	758.092	0.185435
rs656785	finngen_R10_C3_COLORECTAL_EXALLC	11	64446162	A/G	0.136526	0.0384934	0.026074	0.13986	655.936	0.136526
rs61886860	finngen_R10_C3_COLORECTAL_EXALLC	11	64189632	A/G	0.267521	0.0371942	0.0200689	0.0638366	129.461	0.267521
rs4930155	finngen_R10_C3_COLORECTAL_EXALLC	11	64349812	G/A	0.465992	0.0353061	0.0177761	0.0470165	412.016	0.465992
rs181298269	finngen_R10_C3_COLORECTAL_EXALLC	11	64175360	G/A	0.00930414	0.0352747	0.0891215	0.69225	44.3451	0.00930414
rs6591849	finngen_R10_C3_COLORECTAL_EXALLC	11	64450671	G/A	0.313279	0.0319774	0.0191033	0.0941456	186.263	0.313279
rs151031483	finngen_R10_C3_COLORECTAL_EXALLC	11	64504077	A/G	0.0321951	0.0314787	0.0497871	0.527212	100.549	0.0321951
rs150146530	finngen_R10_C3_COLORECTAL_EXALLC	11	63707059	T/C	0.0428003	0.0285341	0.0435285	0.512129	34.612	0.0428003
rs2701548	finngen_R10_C3_COLORECTAL_EXALLC	11	64075957	A/G	0.0748847	0.0283396	0.0336567	0.399776	60.0837	0.0748847
rs56333178	finngen_R10_C3_COLORECTAL_EXALLC	11	64065527	C/T	0.236152	0.027742	0.0212604	0.191938	101.759	0.236152
rs479329	finngen_R10_C3_COLORECTAL_EXALLC	11	63816902	T/C	0.458985	0.0276137	0.0178894	0.122689	75.4953	0.458985
rs7119252	finngen_R10_C3_COLORECTAL_EXALLC	11	64446425	C/T	0.340181	0.0212894	0.0188106	0.257728	72.7473	0.340181
rs112936705	finngen_R10_C3_COLORECTAL_EXALLC	11	63700996	G/A	0.121592	0.0199556	0.0270153	0.460104	119.915	0.121592
rs72918491	finngen_R10_C3_COLORECTAL_EXALLC	11	64135515	C/T	0.0652492	0.0189598	0.0359282	0.597698	45.8866	0.0652492
rs529302	finngen_R10_C3_COLORECTAL_EXALLC	11	63803326	A/C	0.446442	0.01751	0.0180501	0.332008	56.8245	0.446442
rs7941785	finngen_R10_C3_COLORECTAL_EXALLC	11	64093845	A/G	0.347138	0.0113428	0.0185542	0.540978	177.762	0.347138
rs74909261	finngen_R10_C3_COLORECTAL_EXALLC	11	64058154	C/T	0.0797686	0.00945319	0.0325979	0.77182	227.703	0.0797686
rs12801784	finngen_R10_C3_COLORECTAL_EXALLC	11	64570764	A/G	0.0526139	0.00868521	0.0395949	0.826376	66.5361	0.0526139
rs12418702	finngen_R10_C3_COLORECTAL_EXALLC	11	64645487	G/A	0.0483163	0.00814308	0.0411742	0.843224	87.7066	0.0483163
rs61886881	finngen_R10_C3_COLORECTAL_EXALLC	11	64331192	T/C	0.0434819	0.00788677	0.0434071	0.855824	50.7997	0.0434819
rs610637	finngen_R10_C3_COLORECTAL_EXALLC	11	64763237	A/G	0.0849936	0.0074115	0.0324212	0.81918	43.7267	0.0849936
rs11231603	finngen_R10_C3_COLORECTAL_EXALLC	11	63838191	A/G	0.0364264	0.00633284	0.0483403	0.895771	47.6621	0.0364264
rs578001	finngen_R10_C3_COLORECTAL_EXALLC	11	64025505	G/A	0.50609	0.0053095	0.017702	0.764225	207.071	0.49391
rs640999	finngen_R10_C3_COLORECTAL_EXALLC	11	64101953	A/C	0.368965	0.00518154	0.0182527	0.776505	1675.88	0.368965
rs12420892	finngen_R10_C3_COLORECTAL_EXALLC	11	64073651	T/C	0.391569	0.00260297	0.0182217	0.886409	278.201	0.391569
rs12794369	finngen_R10_C3_COLORECTAL_EXALLC	11	64289610	T/C	0.065408	0.00251156	0.035769	0.944022	1484.89	0.065408
rs530063	finngen_R10_C3_COLORECTAL_EXALLC	11	63795091	C/T	0.447364	0.00114996	0.0179193	0.948831	139.802	0.447364
rs10792431	finngen_R10_C3_COLORECTAL_EXALLC	11	64391478	T/C	0.319096	0.000994101	0.0190116	0.958298	374.401	0.319096
rs78810429	finngen_R10_C3_COLORECTAL_EXALLC	11	64211062	T/C	0.0131828	-0.0016084	0.0788528	0.983726	117.501	0.0131828
rs7924999	finngen_R10_C3_COLORECTAL_EXALLC	11	64158535	A/G	0.0651817	-0.0109249	0.0358526	0.760582	30.1292	0.0651817
rs7104900	finngen_R10_C3_COLORECTAL_EXALLC	11	64536224	G/A	0.191788	-0.011233	0.0223039	0.614517	148.903	0.191788
rs12275754	finngen_R10_C3_COLORECTAL_EXALLC	11	64452469	T/C	0.286593	-0.0118525	0.0198562	0.550563	97.3805	0.286593
rs61885673	finngen_R10_C3_COLORECTAL_EXALLC	11	64462505	T/C	0.0109663	-0.0122572	0.0845147	0.884687	195.932	0.0109663
rs145684272	finngen_R10_C3_COLORECTAL_EXALLC	11	63330777	C/T	0.0626913	-0.0138826	0.0369855	0.707398	41.993	0.0626913
rs7129412	finngen_R10_C3_COLORECTAL_EXALLC	11	63829169	A/G	0.469134	-0.0143109	0.0178946	0.423864	197.577	0.469134
rs75152214	finngen_R10_C3_COLORECTAL_EXALLC	11	64543641	A/G	0.0463897	-0.0172625	0.0427829	0.686588	363.482	0.0463897
rs111799725	finngen_R10_C3_COLORECTAL_EXALLC	11	64251400	T/C	0.10379	-0.0177945	0.0288527	0.537409	1669.64	0.10379
rs12805664	finngen_R10_C3_COLORECTAL_EXALLC	11	64089163	G/A	0.171527	-0.0195211	0.0235509	0.407166	301.473	0.171527
rs4963426	finngen_R10_C3_COLORECTAL_EXALLC	11	63666543	T/C	0.129297	-0.0200425	0.0268239	0.45495	38.3412	0.129297
rs11608180	finngen_R10_C3_COLORECTAL_EXALLC	11	64173638	G/A	0.0689506	-0.0217613	0.0348949	0.532875	2114.18	0.0689506
rs144037797	finngen_R10_C3_COLORECTAL_EXALLC	11	64349634	T/C	0.0234388	-0.0236497	0.0585294	0.686164	862.768	0.0234388
rs671976	finngen_R10_C3_COLORECTAL_EXALLC	11	64278557	G/A	0.425574	-0.0243799	0.0178339	0.171609	1733.13	0.425574
rs77085155	finngen_R10_C3_COLORECTAL_EXALLC	11	64387509	C/T	0.0385953	-0.0255287	0.0450039	0.570541	54.4791	0.0385953
rs1055933	finngen_R10_C3_COLORECTAL_EXALLC	11	63956703	A/G	0.277055	-0.028348	0.0197373	0.150928	43.9755	0.277055
rs10897473	finngen_R10_C3_COLORECTAL_EXALLC	11	64085244	T/C	0.213465	-0.0289125	0.0216558	0.181846	1312.94	0.213465
rs117751711	finngen_R10_C3_COLORECTAL_EXALLC	11	63963353	G/A	0.030335	-0.0305106	0.0521674	0.558643	317.182	0.030335
rs632271	finngen_R10_C3_COLORECTAL_EXALLC	11	65275167	C/T	0.105145	-0.0311989	0.0290097	0.282167	32.1761	0.105145
rs12575710	finngen_R10_C3_COLORECTAL_EXALLC	11	64081858	A/G	0.146794	-0.0321301	0.025151	0.20143	237.508	0.146794
rs588177	finngen_R10_C3_COLORECTAL_EXALLC	11	64256584	C/A	0.324225	-0.03216	0.0188989	0.0888137	1176.61	0.324225
rs7947315	finngen_R10_C3_COLORECTAL_EXALLC	11	64091670	T/C	0.198934	-0.0321804	0.0221852	0.14691	436.604	0.198934
rs61884414	finngen_R10_C3_COLORECTAL_EXALLC	11	64699070	G/T	0.150614	-0.0323387	0.0248698	0.193492	493.832	0.150614
rs2666563	finngen_R10_C3_COLORECTAL_EXALLC	11	64708973	C/A	0.401776	-0.0323956	0.0181454	0.0742062	155.836	0.401776
rs2014328	finngen_R10_C3_COLORECTAL_EXALLC	11	64048350	T/C	0.221077	-0.0332816	0.0213478	0.118992	369.908	0.221077
rs3741403	finngen_R10_C3_COLORECTAL_EXALLC	11	64232057	T/C	0.410987	-0.0337082	0.0180062	0.0612012	1048.3	0.410987
rs7945579	finngen_R10_C3_COLORECTAL_EXALLC	11	63618106	G/A	0.326669	-0.0346094	0.0189959	0.0684636	37.4177	0.326669
rs79403239	finngen_R10_C3_COLORECTAL_EXALLC	11	64387876	G/A	0.064049	-0.0363233	0.0364131	0.318505	657.913	0.064049
rs139705597	finngen_R10_C3_COLORECTAL_EXALLC	11	63529717	T/C	0.046792	-0.0398663	0.0424471	0.347629	32.8169	0.046792
rs113664380	finngen_R10_C3_COLORECTAL_EXALLC	11	64328882	T/C	0.0150498	-0.0458516	0.0711773	0.519453	655.113	0.0150498
rs11606528	finngen_R10_C3_COLORECTAL_EXALLC	11	63733306	A/G	0.0178294	-0.0465013	0.0665787	0.484901	42.4374	0.0178294
rs11231742	finngen_R10_C3_COLORECTAL_EXALLC	11	64280084	G/A	0.182288	-0.0490215	0.0229336	0.0325544	772.695	0.182288
rs10897505	finngen_R10_C3_COLORECTAL_EXALLC	11	64447002	T/C	0.326283	-0.053812	0.0189619	0.00454109	740.324	0.326283
rs145345311	finngen_R10_C3_COLORECTAL_EXALLC	11	64042346	T/C	0.0507284	-0.0564478	0.041005	0.168634	728.957	0.0507284
rs72929102	finngen_R10_C3_COLORECTAL_EXALLC	11	64910541	A/G	0.00604982	-0.0599768	0.112399	0.593614	48.0833	0.00604982
rs11607366	finngen_R10_C3_COLORECTAL_EXALLC	11	64808297	T/C	0.0426669	-0.0624266	0.0442924	0.158711	303.854	0.0426669
rs11606702	finngen_R10_C3_COLORECTAL_EXALLC	11	63873967	A/G	0.0736854	-0.0672555	0.0341937	0.0491949	37.7266	0.0736854
rs144912466	finngen_R10_C3_COLORECTAL_EXALLC	11	64399860	A/G	0.00450063	-0.0770387	0.131006	0.556495	47.7342	0.00450063
rs117225766	finngen_R10_C3_COLORECTAL_EXALLC	11	64675009	C/T	0.0273438	-0.117876	0.0555639	0.0338844	224.527	0.0273438
eQTLGen_OCIAD1
rs114517877	ebi-a-GCST012879	4	48882941	G/A	0.0246142	0.0930882	0.0596212	0.118447	41.569	0.0246142
rs147200796	ebi-a-GCST012879	4	48679409	G/A	0.0186127	0.078494	0.0761048	0.302356	41.8792	0.0186127
rs116044583	ebi-a-GCST012879	4	48851749	C/A	0.0515742	0.0770739	0.0447793	0.0852158	32.9245	0.0515742
rs73246044	ebi-a-GCST012879	4	48865758	A/C	0.0554102	0.0436413	0.041586	0.293984	42.7952	0.0554102
rs116579483	ebi-a-GCST012879	4	48824670	G/A	0.0235297	0.0397319	0.0648235	0.539927	45.8139	0.0235297
rs9992872	ebi-a-GCST012879	4	48728499	A/G	0.213903	0.030452	0.0223836	0.173684	201.566	0.213903
rs76723198	ebi-a-GCST012879	4	48271415	T/G	0.0270317	0.0280215	0.054581	0.607676	44.1029	0.0270317
rs79921570	ebi-a-GCST012879	4	48872890	A/G	0.0240546	0.0192305	0.0615412	0.754675	34.711	0.0240546
rs10004425	ebi-a-GCST012879	4	48368959	C/T	0.294221	0.0164248	0.0187104	0.38003	42.6749	0.294221
rs13114469	ebi-a-GCST012879	4	48301237	G/A	0.250234	0.013621	0.0193388	0.481224	31.3108	0.250234
rs34738700	ebi-a-GCST012879	4	48816857	C/T	0.0337243	0.0129709	0.0496164	0.793767	30.2413	0.0337243
rs745761	ebi-a-GCST012879	4	48473439	A/G	0.24457	0.0102993	0.0192734	0.59308	176.496	0.24457
rs75004632	ebi-a-GCST012879	4	48351064	C/T	0.0311583	0.00942106	0.0483055	0.845369	34.7182	0.0311583
rs309872	ebi-a-GCST012879	4	48336985	T/G	0.398046	0.00909231	0.0175127	0.603633	85.6217	0.398046
rs776602	ebi-a-GCST012879	4	48611929	C/A	0.208223	0.00614062	0.0214055	0.774212	246.521	0.208223
rs401463	ebi-a-GCST012879	4	48344791	A/G	0.280561	0.0043817	0.0186497	0.814249	32.417	0.280561
rs73244469	ebi-a-GCST012879	4	48014765	T/C	0.116584	0.00366112	0.0280003	0.895971	45.5379	0.116584
rs11732827	ebi-a-GCST012879	4	48575521	G/A	0.0960556	0.00237564	0.0279487	0.932261	80.1743	0.0960556
rs2247481	ebi-a-GCST012879	4	48936821	G/A	0.426707	0.00145688	0.0176114	0.934071	265.916	0.426707
rs17655765	ebi-a-GCST012879	4	48409555	G/A	0.0974485	0.00033447	0.0356657	0.992518	74.5526	0.0974485
rs116423847	ebi-a-GCST012879	4	48856052	T/C	0.0366466	-0.000887929	0.0576554	0.987713	56.5534	0.0366466
rs10938533	ebi-a-GCST012879	4	48492287	T/G	0.0938343	-0.0049941	0.0340657	0.883446	93.1153	0.0938343
rs116736272	ebi-a-GCST012879	4	48859825	T/C	0.0368655	-0.0118595	0.0497408	0.81155	56.9875	0.0368655
rs2572345	ebi-a-GCST012879	4	48854139	C/T	0.504824	-0.0196321	0.0169835	0.247701	723	0.495176
rs35457350	ebi-a-GCST012879	4	48995286	G/T	0.188933	-0.0261583	0.0216077	0.226048	31.5036	0.188933
rs17575727	ebi-a-GCST012879	4	48573038	C/T	0.0532331	-0.0296642	0.0373382	0.42692	39.7375	0.0532331
rs11731471	ebi-a-GCST012879	4	49037111	A/G	0.0773132	-0.0346299	0.0367943	0.346616	57.6753	0.0773132
rs114223690	ebi-a-GCST012879	4	48855647	A/G	0.0268689	-0.0413595	0.0501917	0.409922	40.6739	0.0268689
rs112264841	ebi-a-GCST012879	4	48647376	T/C	0.0318916	-0.0567557	0.0534564	0.288363	35.7938	0.0318916
rs190060146	ebi-a-GCST012879	4	48797007	T/C	0.0119457	-0.0965075	0.0800235	0.227822	37.0954	0.0119457
rs78156028	ebi-a-GCST012879	4	48380548	G/A	0.0258702	-0.122973	0.0615858	0.0458501	31.778	0.0258702
rs79921570	finngen_R10_C3_COLORECTAL_EXALLC	4	48870873	A/G	0.0135945	0.144548	0.0743595	0.0519063	34.711	0.0135945
rs116044583	finngen_R10_C3_COLORECTAL_EXALLC	4	48849732	C/A	0.0565786	0.0638526	0.0382119	0.0947196	32.9245	0.0565786
rs76723198	finngen_R10_C3_COLORECTAL_EXALLC	4	48269398	T/G	0.0273082	0.0557091	0.0536374	0.29898	44.1029	0.0273082
rs34738700	finngen_R10_C3_COLORECTAL_EXALLC	4	48814840	C/T	0.0258363	0.0484182	0.0547219	0.376262	30.2413	0.0258363
rs147200796	finngen_R10_C3_COLORECTAL_EXALLC	4	48677392	G/A	0.0106683	0.0423602	0.0849561	0.618052	41.8792	0.0106683
rs9992872	finngen_R10_C3_COLORECTAL_EXALLC	4	48726482	A/G	0.190351	0.0346811	0.0224598	0.122554	201.566	0.190351
rs112264841	finngen_R10_C3_COLORECTAL_EXALLC	4	48645359	T/C	0.0108003	0.0256534	0.082454	0.755706	35.7938	0.0108003
rs17575727	finngen_R10_C3_COLORECTAL_EXALLC	4	48571021	C/T	0.0259599	0.0255873	0.0549859	0.641687	39.7375	0.0259599
rs114517877	finngen_R10_C3_COLORECTAL_EXALLC	4	48880924	G/A	0.0168918	0.024515	0.0682865	0.719593	41.569	0.0168918
rs10938533	finngen_R10_C3_COLORECTAL_EXALLC	4	48490270	T/G	0.0655118	0.023588	0.0362099	0.514773	93.1153	0.0655118
rs75004632	finngen_R10_C3_COLORECTAL_EXALLC	4	48349047	C/T	0.020749	0.0167482	0.0619133	0.786767	34.7182	0.020749
rs10004425	finngen_R10_C3_COLORECTAL_EXALLC	4	48366942	C/T	0.275106	0.0149851	0.0196694	0.446151	42.6749	0.275106
rs116423847	finngen_R10_C3_COLORECTAL_EXALLC	4	48854035	T/C	0.0246041	0.0135967	0.0577649	0.813914	56.5534	0.0246041
rs78156028	finngen_R10_C3_COLORECTAL_EXALLC	4	48378531	G/A	0.0361777	0.00932695	0.0484594	0.847375	31.778	0.0361777
rs745761	finngen_R10_C3_COLORECTAL_EXALLC	4	48471422	A/G	0.247496	0.00751162	0.0206381	0.715881	176.496	0.247496
rs116579483	finngen_R10_C3_COLORECTAL_EXALLC	4	48822653	G/A	0.0312179	0.00154484	0.0502738	0.975486	45.8139	0.0312179
rs116736272	finngen_R10_C3_COLORECTAL_EXALLC	4	48857808	T/C	0.0228858	-0.000529672	0.0594587	0.992892	56.9875	0.0228858
rs11731471	finngen_R10_C3_COLORECTAL_EXALLC	4	49035094	A/G	0.0655887	-0.0012075	0.035901	0.973169	57.6753	0.0655887
rs13114469	finngen_R10_C3_COLORECTAL_EXALLC	4	48299220	G/A	0.279798	-0.00528182	0.0196046	0.787608	31.3108	0.279798
rs17655765	finngen_R10_C3_COLORECTAL_EXALLC	4	48407538	G/A	0.154727	-0.00566505	0.0247706	0.819101	74.5526	0.154727
rs11732827	finngen_R10_C3_COLORECTAL_EXALLC	4	48573504	G/A	0.0928457	-0.00636248	0.0301172	0.832686	80.1743	0.0928457
rs309872	finngen_R10_C3_COLORECTAL_EXALLC	4	48334968	T/G	0.462059	-0.0136139	0.0177948	0.444243	85.6217	0.462059
rs2247481	finngen_R10_C3_COLORECTAL_EXALLC	4	48934804	G/A	0.447164	-0.0140719	0.0177888	0.428913	265.916	0.447164
rs73246044	finngen_R10_C3_COLORECTAL_EXALLC	4	48863741	A/C	0.116833	-0.016966	0.0279479	0.543811	42.7952	0.116833
rs2572345	finngen_R10_C3_COLORECTAL_EXALLC	4	48852122	C/T	0.520024	-0.0172999	0.0177069	0.32856	723	0.479976
rs776602	finngen_R10_C3_COLORECTAL_EXALLC	4	48609912	C/A	0.22599	-0.0187738	0.0212041	0.375949	246.521	0.22599
rs73244469	finngen_R10_C3_COLORECTAL_EXALLC	4	48012748	T/C	0.150831	-0.0269184	0.0246851	0.275505	45.5379	0.150831
rs35457350	finngen_R10_C3_COLORECTAL_EXALLC	4	48993269	G/T	0.21491	-0.0292836	0.0216242	0.175671	31.5036	0.21491
rs190060146	finngen_R10_C3_COLORECTAL_EXALLC	4	48794990	T/C	0.0169921	-0.0377733	0.066224	0.568416	37.0954	0.0169921
rs114223690	finngen_R10_C3_COLORECTAL_EXALLC	4	48853630	A/G	0.00988211	-0.172292	0.0880301	0.0503246	40.6739	0.00988211
eQTLGen_GATB
rs193263698	ebi-a-GCST012879	4	152537749	T/C	0.0106312	0.127442	0.0928129	0.169718	42.7219	0.0106312
rs114045303	ebi-a-GCST012879	4	152419658	A/C	0.0132866	0.088622	0.0809368	0.273537	34.073	0.0132866
rs138829639	ebi-a-GCST012879	4	152663441	T/C	0.0227689	0.07777	0.0599371	0.19445	65.6004	0.0227689
rs72732119	ebi-a-GCST012879	4	152786941	T/C	0.0658015	0.0647571	0.0321129	0.0437431	42.7323	0.0658015
rs78920152	ebi-a-GCST012879	4	152692936	T/C	0.0219284	0.061547	0.0669717	0.358096	117.918	0.0219284
rs79547924	ebi-a-GCST012879	4	152527034	T/G	0.037503	0.0589304	0.0452636	0.192938	98.744	0.037503
rs35114660	ebi-a-GCST012879	4	152725959	A/G	0.0702771	0.0571338	0.0340736	0.093588	53.5528	0.0702771
rs570426	ebi-a-GCST012879	4	152782099	T/C	0.0493493	0.0493937	0.0419772	0.239323	55.6723	0.0493493
rs80348846	ebi-a-GCST012879	4	152292629	G/A	0.085113	0.0448453	0.0310268	0.148353	41.5278	0.085113
rs114899411	ebi-a-GCST012879	4	152953100	A/G	0.01479	0.0441752	0.069433	0.524627	46.2997	0.01479
rs145023745	ebi-a-GCST012879	4	152808475	T/C	0.0220466	0.0412858	0.0543805	0.447731	39.9071	0.0220466
rs17360789	ebi-a-GCST012879	4	152843776	C/T	0.0514642	0.0380243	0.0380855	0.318089	33.3971	0.0514642
rs72734238	ebi-a-GCST012879	4	153008034	T/G	0.0407666	0.0379069	0.0414925	0.360935	34.4239	0.0407666
rs7657092	ebi-a-GCST012879	4	152779838	T/C	0.15009	0.0369147	0.0239463	0.123181	49.3589	0.15009
rs140844211	ebi-a-GCST012879	4	152978145	G/A	0.0202396	0.0346563	0.0591466	0.557916	36.7598	0.0202396
rs17027874	ebi-a-GCST012879	4	152743678	T/C	0.052594	0.0337335	0.0387653	0.384192	116.761	0.052594
rs3811794	ebi-a-GCST012879	4	152682397	A/G	0.153712	0.0334016	0.0260759	0.200215	393.623	0.153712
rs11930433	ebi-a-GCST012879	4	152292015	G/A	0.339079	0.0319878	0.0196663	0.103838	79.5706	0.339079
rs4561914	ebi-a-GCST012879	4	152726714	A/G	0.00583088	0.0316607	0.109301	0.772074	83.1194	0.00583088
rs2003377	ebi-a-GCST012879	4	153114071	A/G	0.0296545	0.0292824	0.0538378	0.586509	37.3589	0.0296545
rs114494799	ebi-a-GCST012879	4	152205368	C/T	0.0311407	0.0248105	0.0478097	0.603801	53.2491	0.0311407
rs750090	ebi-a-GCST012879	4	152931436	C/T	0.414719	0.0186874	0.0179826	0.298716	91.2675	0.414719
rs72730175	ebi-a-GCST012879	4	152731958	T/C	0.0810341	0.0168025	0.0293915	0.567539	160.716	0.0810341
rs12509302	ebi-a-GCST012879	4	152164786	A/G	0.226832	0.0148944	0.0208024	0.473993	49.9878	0.226832
rs115696569	ebi-a-GCST012879	4	152544119	A/G	0.0261647	0.0132908	0.05564	0.811205	102.455	0.0261647
rs115049041	ebi-a-GCST012879	4	152658438	A/G	0.0239919	0.0130114	0.0673654	0.846844	38.5813	0.0239919
rs11931996	ebi-a-GCST012879	4	152291909	C/T	0.102161	0.00694022	0.0344258	0.84023	82.8651	0.102161
rs12646254	ebi-a-GCST012879	4	152234938	A/G	0.396806	0.00411959	0.0176925	0.815883	80.723	0.396806
rs361163	ebi-a-GCST012879	4	152799883	A/G	0.401165	0.00302954	0.0170128	0.858665	71.9376	0.401165
rs116558900	ebi-a-GCST012879	4	152606198	A/G	0.0252323	-0.00158514	0.0525416	0.975932	155.916	0.0252323
rs74819711	ebi-a-GCST012879	4	152782184	T/C	0.0649092	-0.00364031	0.0359595	0.919365	106.445	0.0649092
rs2651321	ebi-a-GCST012879	4	152235635	T/C	0.072439	-0.0041761	0.0337992	0.901667	54.2666	0.072439
rs79997784	ebi-a-GCST012879	4	152219666	G/T	0.178571	-0.00599702	0.0219113	0.784319	70.5734	0.178571
rs10006386	ebi-a-GCST012879	4	152703696	A/G	0.103106	-0.00650434	0.0271463	0.810638	714.731	0.103106
rs76094485	ebi-a-GCST012879	4	152076562	C/T	0.0547788	-0.00797238	0.0391075	0.838464	30.5232	0.0547788
rs6832872	ebi-a-GCST012879	4	152640305	A/G	0.380136	-0.00818382	0.0177576	0.644896	295.482	0.380136
rs114617132	ebi-a-GCST012879	4	151733384	G/A	0.0370213	-0.0085955	0.0443762	0.846414	59.8305	0.0370213
rs28665936	ebi-a-GCST012879	4	152545063	T/C	0.0865045	-0.00883923	0.0375954	0.81412	129.231	0.0865045
rs72728190	ebi-a-GCST012879	4	152495096	A/G	0.0355497	-0.00973131	0.0516032	0.850422	77.4158	0.0355497
rs17028403	ebi-a-GCST012879	4	152943626	A/G	0.086911	-0.0129499	0.0329607	0.6944	32.226	0.086911
rs361201	ebi-a-GCST012879	4	152758400	G/A	0.448898	-0.0175773	0.0171577	0.30562	66.8861	0.448898
rs147391141	ebi-a-GCST012879	4	152993691	A/G	0.0336233	-0.0202275	0.053799	0.706931	41.9539	0.0336233
rs17275898	ebi-a-GCST012879	4	152786468	T/G	0.0626859	-0.0205291	0.0342457	0.548864	55.1184	0.0626859
rs111317630	ebi-a-GCST012879	4	152569962	A/G	0.0173082	-0.021079	0.0649051	0.745358	94.6806	0.0173082
rs144970065	ebi-a-GCST012879	4	152870555	T/C	0.0153747	-0.0229331	0.0722863	0.75105	47.6017	0.0153747
rs6846361	ebi-a-GCST012879	4	151761599	G/A	0.248416	-0.0272374	0.0193823	0.159941	53.5848	0.248416
rs76981518	ebi-a-GCST012879	4	152777207	T/C	0.0257947	-0.0312902	0.0498216	0.529975	45.7924	0.0257947
rs17505984	ebi-a-GCST012879	4	152184264	T/C	0.0215234	-0.0357737	0.0604694	0.554118	39.5568	0.0215234
rs715947	ebi-a-GCST012879	4	152801922	A/C	0.262398	-0.0376159	0.0216809	0.0827447	124.729	0.262398
rs72725955	ebi-a-GCST012879	4	152249154	A/G	0.0219651	-0.0384129	0.0599679	0.521811	29.7855	0.0219651
rs62327345	ebi-a-GCST012879	4	152610669	G/A	0.0154041	-0.0412343	0.0802582	0.607413	76.5136	0.0154041
rs77490361	ebi-a-GCST012879	4	152066736	A/G	0.0751157	-0.0414522	0.0327971	0.206267	125.803	0.0751157
rs146013524	ebi-a-GCST012879	4	152870751	G/T	0.0171114	-0.0417651	0.0665597	0.530343	51.2829	0.0171114
rs77252688	ebi-a-GCST012879	4	152495027	T/G	0.0428389	-0.0427316	0.0432419	0.323055	106.375	0.0428389
rs72730131	ebi-a-GCST012879	4	152606582	T/C	0.0423283	-0.0633839	0.0465898	0.173682	33.4012	0.0423283
rs75891989	ebi-a-GCST012879	4	152614864	A/G	0.0165336	-0.0774628	0.0656957	0.238352	30.7447	0.0165336
rs115049041	finngen_R10_C3_COLORECTAL_EXALLC	4	151737286	A/G	0.0121045	0.189126	0.0792139	0.0169617	38.5813	0.0121045
rs147391141	finngen_R10_C3_COLORECTAL_EXALLC	4	152072539	A/G	0.00842954	0.143736	0.094704	0.129081	41.9539	0.00842954
rs17027874	finngen_R10_C3_COLORECTAL_EXALLC	4	151822526	T/C	0.0290206	0.0946748	0.0519191	0.0682276	116.761	0.0290206
rs78920152	finngen_R10_C3_COLORECTAL_EXALLC	4	151771784	T/C	0.0139359	0.0789881	0.0747148	0.290422	117.918	0.0139359
rs72725955	finngen_R10_C3_COLORECTAL_EXALLC	4	151328002	A/G	0.0199495	0.0481041	0.0630102	0.445205	29.7855	0.0199495
rs193263698	finngen_R10_C3_COLORECTAL_EXALLC	4	151616597	T/C	0.00595328	0.0475259	0.111906	0.671059	42.7219	0.00595328
rs114494799	finngen_R10_C3_COLORECTAL_EXALLC	4	151284216	C/T	0.0278686	0.0457173	0.0549487	0.405409	53.2491	0.0278686
rs72728190	finngen_R10_C3_COLORECTAL_EXALLC	4	151573944	A/G	0.016158	0.0446473	0.0678128	0.510288	77.4158	0.016158
rs76094485	finngen_R10_C3_COLORECTAL_EXALLC	4	151155410	C/T	0.077452	0.0432565	0.0331692	0.192194	30.5232	0.077452
rs72730131	finngen_R10_C3_COLORECTAL_EXALLC	4	151685430	T/C	0.0335118	0.0398212	0.0502086	0.427711	33.4012	0.0335118
rs62327345	finngen_R10_C3_COLORECTAL_EXALLC	4	151689517	G/A	0.00377951	0.0363496	0.137664	0.791744	76.5136	0.00377951
rs12646254	finngen_R10_C3_COLORECTAL_EXALLC	4	151313786	A/G	0.440121	0.0352833	0.0177917	0.0473522	80.723	0.440121
rs6832872	finngen_R10_C3_COLORECTAL_EXALLC	4	151719153	A/G	0.378548	0.0293529	0.0182636	0.108016	295.482	0.378548
rs7657092	finngen_R10_C3_COLORECTAL_EXALLC	4	151858686	T/C	0.149085	0.0154486	0.0247766	0.532946	49.3589	0.149085
rs72730175	finngen_R10_C3_COLORECTAL_EXALLC	4	151810806	T/C	0.0412464	0.0146825	0.0441515	0.739476	160.716	0.0412464
rs138829639	finngen_R10_C3_COLORECTAL_EXALLC	4	151742289	T/C	0.0376404	0.00892611	0.0468031	0.848748	65.6004	0.0376404
rs115696569	finngen_R10_C3_COLORECTAL_EXALLC	4	151622967	A/G	0.0406848	0.00531088	0.0450931	0.906245	102.455	0.0406848
rs62327185	finngen_R10_C3_COLORECTAL_EXALLC	4	151390316	C/T	0.511281	0.00512277	0.0176816	0.772028	72.5604	0.488719
rs72732119	finngen_R10_C3_COLORECTAL_EXALLC	4	151865789	T/C	0.0426482	0.00432061	0.0431965	0.920327	42.7323	0.0426482
rs12509302	finngen_R10_C3_COLORECTAL_EXALLC	4	151243634	A/G	0.211138	0.00363763	0.0219241	0.86822	49.9878	0.211138
rs17028403	finngen_R10_C3_COLORECTAL_EXALLC	4	152022474	A/G	0.164387	0.00263533	0.0240758	0.912838	32.226	0.164387
rs76981518	finngen_R10_C3_COLORECTAL_EXALLC	4	151856055	T/C	0.0345844	0.00181443	0.048617	0.970229	45.7924	0.0345844
rs361163	finngen_R10_C3_COLORECTAL_EXALLC	4	151878731	A/G	0.399444	0.000810565	0.0181001	0.964281	71.9376	0.399444
rs3811794	finngen_R10_C3_COLORECTAL_EXALLC	4	151761245	A/G	0.075771	-0.00140007	0.0332376	0.966401	393.623	0.075771
rs77252688	finngen_R10_C3_COLORECTAL_EXALLC	4	151573875	T/G	0.0512601	-0.00240928	0.0400738	0.952059	106.375	0.0512601
rs186646817	finngen_R10_C3_COLORECTAL_EXALLC	4	151552244	T/C	0.0372098	-0.00300289	0.0459056	0.947844	90.0943	0.0372098
rs361201	finngen_R10_C3_COLORECTAL_EXALLC	4	151837248	G/A	0.455388	-0.00539693	0.0177569	0.761178	66.8861	0.455388
rs145023745	finngen_R10_C3_COLORECTAL_EXALLC	4	151887323	T/C	0.0112238	-0.00759517	0.0824587	0.926612	39.9071	0.0112238
rs2651321	finngen_R10_C3_COLORECTAL_EXALLC	4	151314483	T/C	0.138418	-0.00768336	0.0258497	0.76629	54.2666	0.138418
rs35114660	finngen_R10_C3_COLORECTAL_EXALLC	4	151804807	A/G	0.0342191	-0.00862248	0.0485567	0.859057	53.5528	0.0342191
rs715947	finngen_R10_C3_COLORECTAL_EXALLC	4	151880770	A/C	0.291156	-0.00932718	0.019542	0.633156	124.729	0.291156
rs114617132	finngen_R10_C3_COLORECTAL_EXALLC	4	150812232	G/A	0.0659408	-0.0134601	0.0357635	0.706646	59.8305	0.0659408
rs116558900	finngen_R10_C3_COLORECTAL_EXALLC	4	151685046	A/G	0.0495573	-0.0136179	0.0414455	0.742477	155.916	0.0495573
rs74819711	finngen_R10_C3_COLORECTAL_EXALLC	4	151861032	T/C	0.0639384	-0.0136884	0.036353	0.706514	106.445	0.0639384
rs17275898	finngen_R10_C3_COLORECTAL_EXALLC	4	151865316	T/G	0.0880237	-0.0138151	0.031488	0.660849	55.1184	0.0880237
rs750090	finngen_R10_C3_COLORECTAL_EXALLC	4	152010284	C/T	0.412395	-0.0167273	0.017935	0.350995	91.2675	0.412395
rs79547924	finngen_R10_C3_COLORECTAL_EXALLC	4	151605882	T/G	0.0187613	-0.0168742	0.0652285	0.795871	98.744	0.0187613
rs17360789	finngen_R10_C3_COLORECTAL_EXALLC	4	151922624	C/T	0.114813	-0.0177716	0.0280628	0.526552	33.3971	0.114813
rs140844211	finngen_R10_C3_COLORECTAL_EXALLC	4	152056993	G/A	0.018124	-0.0185775	0.0684807	0.786175	36.7598	0.018124
rs6846361	finngen_R10_C3_COLORECTAL_EXALLC	4	150840447	G/A	0.30088	-0.0215958	0.0193111	0.263435	53.5848	0.30088
rs11930433	finngen_R10_C3_COLORECTAL_EXALLC	4	151370863	G/A	0.303162	-0.0266678	0.0195011	0.171468	79.5706	0.303162
rs2003377	finngen_R10_C3_COLORECTAL_EXALLC	4	152192919	A/G	0.0330181	-0.0266776	0.0499464	0.593256	37.3589	0.0330181
rs17505984	finngen_R10_C3_COLORECTAL_EXALLC	4	151263112	T/C	0.027486	-0.0269071	0.0544412	0.621135	39.5568	0.027486
rs28665936	finngen_R10_C3_COLORECTAL_EXALLC	4	151623911	T/C	0.0405822	-0.0286423	0.0444533	0.519367	129.231	0.0405822
rs10006386	finngen_R10_C3_COLORECTAL_EXALLC	4	151782544	A/G	0.103078	-0.0296538	0.0289127	0.305065	714.731	0.103078
rs79997784	finngen_R10_C3_COLORECTAL_EXALLC	4	151298514	G/T	0.17109	-0.0320963	0.02352	0.172366	70.5734	0.17109
rs80348846	finngen_R10_C3_COLORECTAL_EXALLC	4	151371477	G/A	0.0680714	-0.0329958	0.0353631	0.350791	41.5278	0.0680714
rs11931996	finngen_R10_C3_COLORECTAL_EXALLC	4	151370757	C/T	0.0539262	-0.0343	0.0392836	0.382588	82.8651	0.0539262
rs146013524	finngen_R10_C3_COLORECTAL_EXALLC	4	151949599	G/T	0.0318737	-0.0353114	0.0506447	0.485654	51.2829	0.0318737
rs77490361	finngen_R10_C3_COLORECTAL_EXALLC	4	151145584	A/G	0.0968904	-0.036794	0.0301773	0.222744	125.803	0.0968904
rs570426	finngen_R10_C3_COLORECTAL_EXALLC	4	151860947	T/C	0.0406567	-0.0507014	0.0461387	0.271816	55.6723	0.0406567
rs114045303	finngen_R10_C3_COLORECTAL_EXALLC	4	151498506	A/C	0.00562768	-0.0581318	0.117749	0.621524	34.073	0.00562768
rs114899411	finngen_R10_C3_COLORECTAL_EXALLC	4	152031948	A/G	0.056474	-0.0606328	0.0395222	0.124994	46.2997	0.056474
rs144970065	finngen_R10_C3_COLORECTAL_EXALLC	4	151949403	T/C	0.0278896	-0.0628828	0.0543827	0.247557	47.6017	0.0278896
rs72734238	finngen_R10_C3_COLORECTAL_EXALLC	4	152086882	T/G	0.0661132	-0.0669671	0.036249	0.064686	34.4239	0.0661132
rs4561914	finngen_R10_C3_COLORECTAL_EXALLC	4	151805562	A/G	0.0195953	-0.067348	0.0656223	0.304752	83.1194	0.0195953
rs75891989	finngen_R10_C3_COLORECTAL_EXALLC	4	151693712	A/G	0.00529946	-0.155027	0.126146	0.219093	30.7447	0.00529946
rs111317630	finngen_R10_C3_COLORECTAL_EXALLC	4	151648810	A/G	0.00384571	-0.346591	0.136408	0.0110583	94.6806	0.00384571
eQTLGen_PARL
rs13088984	ebi-a-GCST012879	3	183556726	C/T	0.0605618	0.0655318	0.0360412	0.0690272	269.178	0.0605618
rs9858492	ebi-a-GCST012879	3	183923248	A/G	0.199382	0.0395122	0.0204041	0.0528093	38.5567	0.199382
rs11712163	ebi-a-GCST012879	3	183311165	G/A	0.0599725	0.0364726	0.0385311	0.343855	49.469	0.0599725
rs12639043	ebi-a-GCST012879	3	183477480	T/C	0.145471	0.0284446	0.02635	0.280368	86.609	0.145471
rs7434228	ebi-a-GCST012879	3	183634518	C/T	0.254289	0.0268494	0.0217437	0.2169	42.4195	0.254289
rs12107202	ebi-a-GCST012879	3	183572790	T/C	0.187621	0.0160226	0.0225627	0.477619	122.451	0.187621
rs56333453	ebi-a-GCST012879	3	183773250	T/C	0.124125	0.0119321	0.0251504	0.635192	34.5063	0.124125
rs6779545	ebi-a-GCST012879	3	183754045	A/C	0.479107	0.0109178	0.017113	0.523487	57.0358	0.479107
rs116122075	ebi-a-GCST012879	3	183797386	A/G	0.0295328	0.00892121	0.0472675	0.850298	101.651	0.0295328
rs897604	ebi-a-GCST012879	3	183535763	A/G	0.449031	0.00428157	0.0170857	0.802129	92.0718	0.449031
rs7431350	ebi-a-GCST012879	3	183763531	T/C	0.50923	0.00154119	0.0171733	0.928491	40.9243	0.49077
rs11719665	ebi-a-GCST012879	3	183316025	C/T	0.436957	-0.00144814	0.0181798	0.936511	43.4282	0.436957
rs12186095	ebi-a-GCST012879	3	183410967	A/C	0.359598	-0.00385365	0.0177758	0.828371	59.9417	0.359598
rs1554395	ebi-a-GCST012879	3	183664873	C/T	0.215284	-0.00424144	0.0197346	0.829827	136.237	0.215284
rs13096895	ebi-a-GCST012879	3	183329439	T/C	0.0209782	-0.00516906	0.0575613	0.928445	94.9379	0.0209782
rs11714581	ebi-a-GCST012879	3	183626801	T/C	0.152319	-0.00894854	0.0249417	0.71976	78.1549	0.152319
rs7644746	ebi-a-GCST012879	3	183596184	T/C	0.447647	-0.010973	0.0171231	0.521632	413.698	0.447647
rs7611339	ebi-a-GCST012879	3	183312587	A/C	0.189834	-0.0121253	0.0225582	0.590912	32.6681	0.189834
rs56029225	ebi-a-GCST012879	3	183443889	C/T	0.00962271	-0.0144771	0.0910651	0.873688	77.6372	0.00962271
rs2606224	ebi-a-GCST012879	3	183533624	A/G	0.022514	-0.0404375	0.0577343	0.483673	34.6802	0.022514
rs139399349	ebi-a-GCST012879	3	183753646	C/A	0.0343919	-0.0501943	0.0460768	0.275994	34.6684	0.0343919
rs263002	ebi-a-GCST012879	3	183548217	T/C	0.080275	-0.0665261	0.0301553	0.027376	85.6356	0.080275
rs139399349	finngen_R10_C3_COLORECTAL_EXALLC	3	184035858	C/A	0.0419284	0.0775174	0.0449909	0.0848965	34.6684	0.0419284
rs56029225	finngen_R10_C3_COLORECTAL_EXALLC	3	183726101	C/T	0.0166892	0.0471702	0.0684816	0.490949	77.6372	0.0166892
rs1554395	finngen_R10_C3_COLORECTAL_EXALLC	3	183947085	C/T	0.322894	0.0346465	0.0190345	0.0687306	136.237	0.322894
rs12186095	finngen_R10_C3_COLORECTAL_EXALLC	3	183693179	A/C	0.38138	0.0345064	0.0182595	0.0587868	59.9417	0.38138
rs263002	finngen_R10_C3_COLORECTAL_EXALLC	3	183830429	T/C	0.117447	0.0272943	0.0278035	0.326253	85.6356	0.117447
rs13088984	finngen_R10_C3_COLORECTAL_EXALLC	3	183838938	C/T	0.0782718	0.0270227	0.0329906	0.412727	269.178	0.0782718
rs12107202	finngen_R10_C3_COLORECTAL_EXALLC	3	183855002	T/C	0.170822	0.0132743	0.0235776	0.573432	122.451	0.170822
rs11719665	finngen_R10_C3_COLORECTAL_EXALLC	3	183598237	C/T	0.491784	0.00645332	0.0177939	0.716851	43.4282	0.491784
rs897604	finngen_R10_C3_COLORECTAL_EXALLC	3	183817975	A/G	0.560988	0.0046914	0.0178751	0.79297	92.0718	0.439012
rs6779545	finngen_R10_C3_COLORECTAL_EXALLC	3	184036257	A/C	0.336027	-0.000878902	0.0188001	0.962712	57.0358	0.336027
rs12639043	finngen_R10_C3_COLORECTAL_EXALLC	3	183759692	T/C	0.143727	-0.000894972	0.0253733	0.971863	86.609	0.143727
rs7611339	finngen_R10_C3_COLORECTAL_EXALLC	3	183594799	A/C	0.161089	-0.00289888	0.0242179	0.904721	32.6681	0.161089
rs56333453	finngen_R10_C3_COLORECTAL_EXALLC	3	184055462	T/C	0.163768	-0.00731228	0.0239625	0.760247	34.5063	0.163768
rs7644746	finngen_R10_C3_COLORECTAL_EXALLC	3	183878396	T/C	0.568378	-0.00944206	0.0178549	0.596929	413.698	0.431622
rs13096895	finngen_R10_C3_COLORECTAL_EXALLC	3	183611651	T/C	0.0416464	-0.0169678	0.0452575	0.707722	94.9379	0.0416464
rs2606224	finngen_R10_C3_COLORECTAL_EXALLC	3	183815836	A/G	0.047413	-0.023109	0.0423016	0.584867	34.6802	0.047413
rs116122075	finngen_R10_C3_COLORECTAL_EXALLC	3	184079598	A/G	0.0646459	-0.0305296	0.0359741	0.396073	101.651	0.0646459
rs7431350	finngen_R10_C3_COLORECTAL_EXALLC	3	184045743	T/C	0.442298	-0.0391784	0.0178945	0.0285674	40.9243	0.442298
rs9858492	finngen_R10_C3_COLORECTAL_EXALLC	3	184205460	A/G	0.200626	-0.0414578	0.0220055	0.059569	38.5567	0.200626
rs7434228	finngen_R10_C3_COLORECTAL_EXALLC	3	183916730	C/T	0.215111	-0.0453459	0.0215542	0.0353957	42.4195	0.215111
rs11714581	finngen_R10_C3_COLORECTAL_EXALLC	3	183909013	T/C	0.219224	-0.0454935	0.021413	0.0336217	78.1549	0.219224
eQTLGen_AIFM2
rs7909843	ebi-a-GCST012879	10	71833401	A/G	0.0373059	0.0561086	0.0441788	0.204073	53.3459	0.0373059
rs3750772	ebi-a-GCST012879	10	71881150	C/A	0.0884584	0.0374441	0.0396406	0.344869	48.8883	0.0884584
rs77770967	ebi-a-GCST012879	10	71923406	A/G	0.0291212	0.0368394	0.0480841	0.44359	251.215	0.0291212
rs7094128	ebi-a-GCST012879	10	72058534	T/C	0.107143	0.0332147	0.028132	0.237733	43.7209	0.107143
rs10762365	ebi-a-GCST012879	10	72093631	C/T	0.328012	0.0205352	0.0186452	0.270735	32.2329	0.328012
rs12780856	ebi-a-GCST012879	10	72056168	A/G	0.0279981	0.0179089	0.0482596	0.710567	56.2592	0.0279981
rs4746966	ebi-a-GCST012879	10	71895781	A/G	0.463081	0.0143477	0.0171953	0.404058	186.634	0.463081
rs34023753	ebi-a-GCST012879	10	71898516	T/C	0.0513555	0.013078	0.0386866	0.735326	160.686	0.0513555
rs112322017	ebi-a-GCST012879	10	72017686	C/A	0.203158	0.0112576	0.0231645	0.626979	39.6167	0.203158
rs1904589	ebi-a-GCST012879	10	72195439	T/C	0.393685	0.0101489	0.0171711	0.554492	31.0695	0.393685
rs2394646	ebi-a-GCST012879	10	71896885	A/G	0.519247	0.00801155	0.0179345	0.655083	289.223	0.480753
rs4746027	ebi-a-GCST012879	10	72103868	G/A	0.479707	0.00717196	0.0169843	0.672828	40.2995	0.479707
rs7093644	ebi-a-GCST012879	10	71926288	T/C	0.135193	0.00492109	0.0259811	0.849771	135.98	0.135193
rs10823486	ebi-a-GCST012879	10	71896576	T/G	0.0996855	0.00478243	0.0360958	0.894595	88.9477	0.0996855
rs10762358	ebi-a-GCST012879	10	72052480	T/G	0.410807	0.00454003	0.017575	0.796158	91.5389	0.410807
rs2244916	ebi-a-GCST012879	10	71969133	C/T	0.0922318	0.00310665	0.0324303	0.923684	45.2197	0.0922318
rs77121069	ebi-a-GCST012879	10	72107709	T/C	0.0487268	-0.00529988	0.0438503	0.9038	55.2854	0.0487268
rs77156132	ebi-a-GCST012879	10	72027622	A/G	0.029474	-0.00856682	0.055094	0.876431	75.3564	0.029474
rs10823508	ebi-a-GCST012879	10	72038464	G/T	0.365197	-0.00925459	0.0175789	0.598567	157.689	0.365197
rs6480448	ebi-a-GCST012879	10	72018243	T/G	0.0642601	-0.0105853	0.0342974	0.7576	38.0664	0.0642601
rs6480442	ebi-a-GCST012879	10	71900246	T/C	0.298896	-0.011204	0.017907	0.531527	681.469	0.298896
rs868075	ebi-a-GCST012879	10	72038399	A/G	0.15186	-0.0214284	0.0235686	0.363249	120.288	0.15186
rs2985537	ebi-a-GCST012879	10	71691812	T/C	0.354764	-0.0224328	0.0178657	0.209248	30.8113	0.354764
rs72807021	ebi-a-GCST012879	10	71749059	A/G	0.254217	-0.0304695	0.0193567	0.115463	30.1577	0.254217
rs12266432	ebi-a-GCST012879	10	71896927	C/A	0.177641	-0.0305728	0.024648	0.214836	114.077	0.177641
rs10443940	ebi-a-GCST012879	10	72076419	A/C	0.260625	-0.0321981	0.0185267	0.0822243	112.759	0.260625
rs184645302	ebi-a-GCST012879	10	71998800	A/G	0.0244513	-0.033172	0.0575718	0.56449	45.5222	0.0244513
rs10999060	ebi-a-GCST012879	10	71737248	G/A	0.362393	-0.0356196	0.0180962	0.0490275	41.7342	0.362393
rs3750779	ebi-a-GCST012879	10	71712502	T/C	0.264793	-0.0367353	0.0194553	0.0590011	54.2521	0.264793
rs56693077	ebi-a-GCST012879	10	71924112	A/C	0.0509961	-0.0455928	0.0535783	0.394794	56.5264	0.0509961
rs117458908	ebi-a-GCST012879	10	71932068	T/C	0.0147074	-0.0677666	0.0698162	0.331726	38.9601	0.0147074
rs16927349	ebi-a-GCST012879	10	71897195	T/C	0.0690896	-0.0756379	0.0396639	0.0565236	36.714	0.0690896
rs74377266	ebi-a-GCST012879	10	71953623	G/A	0.0282873	-0.0768973	0.0527959	0.145254	37.1708	0.0282873
rs117551645	ebi-a-GCST012879	10	71747478	T/C	0.0377202	-0.0852897	0.040965	0.0373413	36.5205	0.0377202
rs56693077	finngen_R10_C3_COLORECTAL_EXALLC	10	70164356	A/C	0.0130629	0.0912766	0.0779399	0.241553	56.5264	0.0130629
rs16927349	finngen_R10_C3_COLORECTAL_EXALLC	10	70137439	T/C	0.0684454	0.0667224	0.0353217	0.0588925	36.714	0.0684454
rs77770967	finngen_R10_C3_COLORECTAL_EXALLC	10	70163650	A/G	0.0533937	0.0652066	0.039326	0.0972971	251.215	0.0533937
rs34023753	finngen_R10_C3_COLORECTAL_EXALLC	10	70138760	T/C	0.0628063	0.0459501	0.0366881	0.210404	160.686	0.0628063
rs77121069	finngen_R10_C3_COLORECTAL_EXALLC	10	70347953	T/C	0.0733216	0.0457502	0.0339654	0.177991	55.2854	0.0733216
rs10762358	finngen_R10_C3_COLORECTAL_EXALLC	10	70292724	T/G	0.377532	0.0427264	0.0182862	0.0194635	91.5389	0.377532
rs12780856	finngen_R10_C3_COLORECTAL_EXALLC	10	70296412	A/G	0.0291741	0.0397899	0.0524072	0.447706	56.2592	0.0291741
rs2244916	finngen_R10_C3_COLORECTAL_EXALLC	10	70209377	C/T	0.0377331	0.0373484	0.0466395	0.423254	45.2197	0.0377331
rs10762365	finngen_R10_C3_COLORECTAL_EXALLC	10	70333875	C/T	0.259125	0.0308501	0.0202301	0.127268	32.2329	0.259125
rs12266432	finngen_R10_C3_COLORECTAL_EXALLC	10	70137171	C/A	0.275646	0.0205827	0.0202777	0.310086	114.077	0.275646
rs10823486	finngen_R10_C3_COLORECTAL_EXALLC	10	70136820	T/G	0.074645	0.0190215	0.0338278	0.573909	88.9477	0.074645
rs77156132	finngen_R10_C3_COLORECTAL_EXALLC	10	70267866	A/G	0.0361836	0.0188293	0.0490026	0.700793	75.3564	0.0361836
rs4746966	finngen_R10_C3_COLORECTAL_EXALLC	10	70136025	A/G	0.445856	0.0114279	0.0178984	0.523156	186.634	0.445856
rs7094128	finngen_R10_C3_COLORECTAL_EXALLC	10	70298778	T/C	0.144979	0.0109197	0.0253492	0.666636	43.7209	0.144979
rs117458908	finngen_R10_C3_COLORECTAL_EXALLC	10	70172312	T/C	0.0205261	0.0106589	0.0626574	0.86492	38.9601	0.0205261
rs868075	finngen_R10_C3_COLORECTAL_EXALLC	10	70278643	A/G	0.118039	0.00901505	0.0274968	0.743019	120.288	0.118039
rs112322017	finngen_R10_C3_COLORECTAL_EXALLC	10	70257930	C/A	0.173193	0.00772244	0.0236963	0.744506	39.6167	0.173193
rs2394646	finngen_R10_C3_COLORECTAL_EXALLC	10	70137129	A/G	0.520426	0.00596853	0.0178674	0.738346	289.223	0.479574
rs1904589	finngen_R10_C3_COLORECTAL_EXALLC	10	70435683	T/C	0.416742	0.00254717	0.0179284	0.887021	31.0695	0.416742
rs4746027	finngen_R10_C3_COLORECTAL_EXALLC	10	70344112	G/A	0.51903	-0.00290627	0.0177671	0.870065	40.2995	0.48097
rs10823508	finngen_R10_C3_COLORECTAL_EXALLC	10	70278708	G/T	0.455645	-0.002933	0.0177998	0.86912	157.689	0.455645
rs184645302	finngen_R10_C3_COLORECTAL_EXALLC	10	70239044	A/G	0.0216462	-0.00551099	0.0631047	0.930408	45.5222	0.0216462
rs117551645	finngen_R10_C3_COLORECTAL_EXALLC	10	69987722	T/C	0.0251928	-0.0133435	0.0570674	0.815124	36.5205	0.0251928
rs10999060	finngen_R10_C3_COLORECTAL_EXALLC	10	69977492	G/A	0.331092	-0.0150755	0.0187465	0.421295	41.7342	0.331092
rs3750772	finngen_R10_C3_COLORECTAL_EXALLC	10	70121394	C/A	0.0844914	-0.0158233	0.0326489	0.627924	48.8883	0.0844914
rs72807021	finngen_R10_C3_COLORECTAL_EXALLC	10	69989303	A/G	0.19736	-0.0225548	0.0222132	0.309925	30.1577	0.19736
rs6480442	finngen_R10_C3_COLORECTAL_EXALLC	10	70140490	T/C	0.426912	-0.0228319	0.0179382	0.203086	681.469	0.426912
rs7093644	finngen_R10_C3_COLORECTAL_EXALLC	10	70166532	T/C	0.063698	-0.031176	0.0361255	0.388141	135.98	0.063698
rs3750779	finngen_R10_C3_COLORECTAL_EXALLC	10	69952746	T/C	0.223178	-0.031573	0.0212574	0.137473	54.2521	0.223178
rs10443940	finngen_R10_C3_COLORECTAL_EXALLC	10	70316663	A/C	0.399272	-0.0347149	0.0180933	0.0550275	112.759	0.399272
rs74377266	finngen_R10_C3_COLORECTAL_EXALLC	10	70193867	G/A	0.0402387	-0.0369307	0.045702	0.419046	37.1708	0.0402387
rs6480448	finngen_R10_C3_COLORECTAL_EXALLC	10	70258487	T/G	0.0581702	-0.040726	0.0374256	0.276513	38.0664	0.0581702
rs2985537	finngen_R10_C3_COLORECTAL_EXALLC	10	69932056	T/C	0.291512	-0.0442331	0.0194377	0.0228681	30.8113	0.291512
rs7909843	finngen_R10_C3_COLORECTAL_EXALLC	10	70073645	A/G	0.0717105	-0.0502318	0.0343837	0.144038	53.3459	0.0717105
eQTLGen_LAP3
rs181783313	ebi-a-GCST012879	4	17509191	G/A	0.00223048	0.19616	0.185896	0.291328	44.1029	0.00223048
rs191000956	ebi-a-GCST012879	4	17863192	G/T	0.00903624	0.180507	0.0902084	0.0453931	49.8293	0.00903624
rs150530659	ebi-a-GCST012879	4	17797314	C/T	0.0168457	0.170994	0.0719236	0.0174333	101.369	0.0168457
rs145271633	ebi-a-GCST012879	4	17648344	C/A	0.0133952	0.16025	0.0757115	0.0342949	31.1006	0.0133952
rs150059988	ebi-a-GCST012879	4	18224218	A/G	0.0131689	0.133729	0.085089	0.116035	49.4745	0.0131689
rs147391655	ebi-a-GCST012879	4	17292865	G/T	0.0123043	0.118221	0.0931808	0.204538	46.0308	0.0123043
rs77774592	ebi-a-GCST012879	4	18141880	T/C	0.0198858	0.110683	0.065129	0.0892339	36.6898	0.0198858
rs73241668	ebi-a-GCST012879	4	18381128	A/G	0.0109766	0.108665	0.0931932	0.243609	32.1512	0.0109766
rs73234972	ebi-a-GCST012879	4	17531436	T/G	0.00932105	0.0955937	0.0882311	0.27861	69.1625	0.00932105
rs114321713	ebi-a-GCST012879	4	18111636	G/A	0.0258573	0.088711	0.0557907	0.111819	77.1969	0.0258573
rs116795562	ebi-a-GCST012879	4	18018225	G/T	0.0336791	0.0774252	0.0485513	0.110778	104.559	0.0336791
rs184936577	ebi-a-GCST012879	4	17772285	T/C	0.0228417	0.0733586	0.0637244	0.249656	136.091	0.0228417
rs67723858	ebi-a-GCST012879	4	17287997	A/G	0.0161634	0.0659438	0.0767052	0.389952	37.68	0.0161634
rs77137476	ebi-a-GCST012879	4	18380151	G/A	0.0366809	0.0652631	0.0458813	0.1549	43.4969	0.0366809
rs114719848	ebi-a-GCST012879	4	17927816	T/C	0.0191798	0.0587761	0.060183	0.328756	99.6559	0.0191798
rs138961994	ebi-a-GCST012879	4	17611825	T/C	0.0270786	0.0586521	0.0506175	0.246565	138.34	0.0270786
rs61741403	ebi-a-GCST012879	4	17635336	A/G	0.0321177	0.0580353	0.0474623	0.221419	784.81	0.0321177
rs2660964	ebi-a-GCST012879	4	17952209	A/G	0.060138	0.0569551	0.0356372	0.11	352.442	0.060138
rs181567247	ebi-a-GCST012879	4	17782424	A/C	0.0141899	0.0563582	0.0753242	0.454335	39.3404	0.0141899
rs34870485	ebi-a-GCST012879	4	17544637	T/C	0.103496	0.0519275	0.0277856	0.061641	437.344	0.103496
rs116083615	ebi-a-GCST012879	4	17587018	G/A	0.0335496	0.0507874	0.0460375	0.269952	722.693	0.0335496
rs76625886	ebi-a-GCST012879	4	17593791	A/C	0.0300816	0.0456357	0.0533379	0.392222	207.221	0.0300816
rs148858957	ebi-a-GCST012879	4	18307700	C/A	0.0735951	0.0455787	0.0319756	0.154036	114.653	0.0735951
rs76182690	ebi-a-GCST012879	4	18216699	T/C	0.0168383	0.0440526	0.0638338	0.490123	41.1548	0.0168383
rs114838597	ebi-a-GCST012879	4	17579994	T/C	0.0198574	0.0434095	0.0584653	0.457794	70.2847	0.0198574
rs115621465	ebi-a-GCST012879	4	18153103	G/A	0.0313821	0.0424283	0.0460672	0.357046	262.959	0.0313821
rs2320288	ebi-a-GCST012879	4	18124421	T/C	0.385493	0.0384293	0.0175708	0.0287343	74.2976	0.385493
rs147425773	ebi-a-GCST012879	4	17370359	T/G	0.0114508	0.0361061	0.0788189	0.646888	33.5518	0.0114508
rs2079894	ebi-a-GCST012879	4	17553843	G/A	0.482236	0.033084	0.0176028	0.0601811	1992.81	0.482236
rs143946603	ebi-a-GCST012879	4	18223575	A/G	0.22023	0.0327855	0.0223528	0.142449	45.4303	0.22023
rs74559214	ebi-a-GCST012879	4	18295819	T/C	0.0287027	0.031982	0.0510763	0.531208	31.8753	0.0287027
rs1901169	ebi-a-GCST012879	4	17465414	G/A	0.268112	0.02952	0.0213446	0.166659	105.382	0.268112
rs77726502	ebi-a-GCST012879	4	17603909	T/C	0.0583572	0.0288512	0.0379427	0.447022	377.441	0.0583572
rs10009584	ebi-a-GCST012879	4	17398947	A/G	0.293452	0.0288417	0.0182616	0.114253	79.9163	0.293452
rs189550054	ebi-a-GCST012879	4	18308548	A/G	0.0148371	0.025702	0.0727958	0.724036	33.6816	0.0148371
rs4698604	ebi-a-GCST012879	4	17525558	G/A	0.0942391	0.0248742	0.0404648	0.538745	75.1305	0.0942391
rs73230782	ebi-a-GCST012879	4	17315853	T/C	0.170035	0.0240255	0.0248537	0.333706	57.1203	0.170035
rs34872714	ebi-a-GCST012879	4	17948045	G/A	0.0261823	0.0227384	0.0542341	0.675024	123.055	0.0261823
rs116188448	ebi-a-GCST012879	4	17417415	G/A	0.0293839	0.0212539	0.0499641	0.670556	34.5577	0.0293839
rs7684006	ebi-a-GCST012879	4	18140181	A/G	0.398784	0.0194915	0.0173124	0.260221	161.677	0.398784
rs13138153	ebi-a-GCST012879	4	17291796	C/T	0.322734	0.0183837	0.0181965	0.312358	64.1633	0.322734
rs11735144	ebi-a-GCST012879	4	17553438	G/T	0.103146	0.0167487	0.0357323	0.639264	166.561	0.103146
rs76354200	ebi-a-GCST012879	4	17292326	T/C	0.0900555	0.0140121	0.0308573	0.649762	73.6372	0.0900555
rs2535224	ebi-a-GCST012879	4	17536608	C/T	0.465097	0.0130086	0.017	0.444144	425.068	0.465097
rs114971350	ebi-a-GCST012879	4	17304946	A/C	0.0153749	0.0121301	0.0725157	0.867153	33.0441	0.0153749
rs35662238	ebi-a-GCST012879	4	17782705	A/G	0.258494	0.0118811	0.0194295	0.540868	800.917	0.258494
rs28553924	ebi-a-GCST012879	4	17686090	A/G	0.268032	0.0114742	0.0209226	0.583409	1439.1	0.268032
rs4631043	ebi-a-GCST012879	4	17727941	A/G	0.299769	0.00896936	0.0188361	0.633947	2919.03	0.299769
rs4358399	ebi-a-GCST012879	4	18262156	A/C	0.376846	0.00869697	0.0174838	0.618885	43.7344	0.376846
rs1981693	ebi-a-GCST012879	4	17279997	G/A	0.313439	0.00749672	0.0212342	0.724051	37.921	0.313439
rs12647355	ebi-a-GCST012879	4	17415315	C/T	0.425815	0.00615344	0.0174458	0.724299	145.285	0.425815
rs35199699	ebi-a-GCST012879	4	17324702	C/T	0.150122	0.00505844	0.0228791	0.825019	65.6422	0.150122
rs28414923	ebi-a-GCST012879	4	17467219	T/C	0.202784	0.00385133	0.0219443	0.860683	32.7206	0.202784
rs2597749	ebi-a-GCST012879	4	17472734	G/T	0.276795	0.00252044	0.0201501	0.900458	37.003	0.276795
rs6854757	ebi-a-GCST012879	4	17932555	G/A	0.180871	0.00236494	0.0216262	0.912921	248.591	0.180871
rs77506232	ebi-a-GCST012879	4	17421241	G/T	0.0313435	0.00186891	0.05009	0.970237	217.928	0.0313435
rs2109606	ebi-a-GCST012879	4	17288830	T/C	0.435417	0.00148619	0.0189608	0.937524	29.7723	0.435417
rs116224911	ebi-a-GCST012879	4	17347417	C/T	0.0870311	0.00120932	0.0311843	0.969066	29.8335	0.0870311
rs41268403	ebi-a-GCST012879	4	17654653	T/G	0.014783	0.000280148	0.0695573	0.996786	272.626	0.014783
rs6811009	ebi-a-GCST012879	4	18190420	A/C	0.365544	0.000270957	0.0183698	0.988232	64.542	0.365544
rs13138275	ebi-a-GCST012879	4	17483682	G/A	0.203026	-0.00131722	0.0210317	0.950061	55.4344	0.203026
rs79792134	ebi-a-GCST012879	4	18163790	A/G	0.114609	-0.00136515	0.0266326	0.959119	86.2975	0.114609
rs1860590	ebi-a-GCST012879	4	17596951	A/G	0.0255801	-0.00274355	0.0602782	0.963697	365.391	0.0255801
rs34271150	ebi-a-GCST012879	4	17275331	G/T	0.281677	-0.00286727	0.0205398	0.888979	33.6682	0.281677
rs1079736	ebi-a-GCST012879	4	18152988	T/G	0.314221	-0.00470315	0.0181368	0.795392	88.8796	0.314221
rs61741460	ebi-a-GCST012879	4	17707449	T/C	0.0571233	-0.00477072	0.0338434	0.887898	791.497	0.0571233
rs2053882	ebi-a-GCST012879	4	17465704	A/G	0.246078	-0.00529509	0.0202429	0.793646	40.026	0.246078
rs73232831	ebi-a-GCST012879	4	17413426	G/A	0.047726	-0.00665458	0.0394187	0.86594	37.3301	0.047726
rs76236231	ebi-a-GCST012879	4	18000776	A/G	0.0179056	-0.0070965	0.0684879	0.917473	93.0069	0.0179056
rs79624274	ebi-a-GCST012879	4	17501475	T/C	0.0685325	-0.00762556	0.0326366	0.815256	343.466	0.0685325
rs13105967	ebi-a-GCST012879	4	17558829	A/G	0.344176	-0.0076542	0.0177518	0.666339	7159.09	0.344176
rs147454864	ebi-a-GCST012879	4	17647070	A/G	0.0378073	-0.00803162	0.0462757	0.862211	236.41	0.0378073
rs2597782	ebi-a-GCST012879	4	17514277	T/G	0.084663	-0.00818365	0.0289032	0.77707	96.8845	0.084663
rs2697685	ebi-a-GCST012879	4	17470475	C/T	0.489263	-0.00882185	0.0171721	0.607439	98.6365	0.489263
rs62410228	ebi-a-GCST012879	4	18166298	A/G	0.0863158	-0.0096264	0.0300963	0.74908	70.6006	0.0863158
rs13148600	ebi-a-GCST012879	4	17363775	T/C	0.0788956	-0.01008	0.0324614	0.756164	31.2057	0.0788956
rs7663121	ebi-a-GCST012879	4	17291007	C/T	0.189009	-0.0111013	0.0223842	0.619933	133.242	0.189009
rs111665875	ebi-a-GCST012879	4	17619176	G/A	0.0224392	-0.0142661	0.0587687	0.808199	35.8681	0.0224392
rs4698208	ebi-a-GCST012879	4	17778937	T/G	0.461523	-0.0153986	0.0176289	0.382397	324.808	0.461523
rs34493861	ebi-a-GCST012879	4	17688611	C/T	0.367554	-0.015624	0.0174997	0.371958	3071.14	0.367554
rs115188491	ebi-a-GCST012879	4	17821328	C/T	0.019505	-0.0165401	0.067192	0.805557	59.3301	0.019505
rs115189991	ebi-a-GCST012879	4	17595536	G/A	0.033957	-0.018146	0.0496645	0.714834	254.338	0.033957
rs80075038	ebi-a-GCST012879	4	17938417	C/A	0.0825879	-0.0192857	0.0323803	0.551443	451.3	0.0825879
rs13117976	ebi-a-GCST012879	4	18371359	T/C	0.070168	-0.0203839	0.0338884	0.547506	48.9324	0.070168
rs115943731	ebi-a-GCST012879	4	17537333	A/G	0.0132051	-0.0208694	0.0780164	0.789084	56.8428	0.0132051
rs148736505	ebi-a-GCST012879	4	18092901	A/G	0.0348445	-0.0217554	0.0450553	0.629195	114.546	0.0348445
rs2707454	ebi-a-GCST012879	4	18051023	T/C	0.250676	-0.0217741	0.020753	0.294086	135.578	0.250676
rs7675225	ebi-a-GCST012879	4	17573707	A/G	0.0503635	-0.0241732	0.0403606	0.54922	375.463	0.0503635
rs13110572	ebi-a-GCST012879	4	17341145	T/C	0.0489726	-0.0244243	0.0416445	0.557544	54.8042	0.0489726
rs189101031	ebi-a-GCST012879	4	17605535	T/C	0.0249254	-0.0270484	0.0619797	0.662541	214.822	0.0249254
rs929617	ebi-a-GCST012879	4	18240774	A/G	0.15311	-0.0310715	0.0229714	0.176179	62.5335	0.15311
rs113897883	ebi-a-GCST012879	4	17566561	T/C	0.048605	-0.031208	0.0394322	0.428691	965.956	0.048605
rs2610989	ebi-a-GCST012879	4	18022834	T/C	0.282071	-0.0312575	0.01991	0.116428	291.222	0.282071
rs148021887	ebi-a-GCST012879	4	18093497	A/C	0.0432584	-0.0319335	0.0414701	0.441278	39.7003	0.0432584
rs41268395	ebi-a-GCST012879	4	17598840	A/G	0.0295552	-0.0335807	0.0490958	0.493986	765.984	0.0295552
rs114517053	ebi-a-GCST012879	4	17825862	T/C	0.0114727	-0.0337484	0.0878833	0.700968	68.7935	0.0114727
rs35546694	ebi-a-GCST012879	4	17543721	T/C	0.248138	-0.0353773	0.0194855	0.0694352	734.787	0.248138
rs57499163	ebi-a-GCST012879	4	18038642	G/A	0.0208508	-0.0412917	0.05581	0.459383	93.0264	0.0208508
rs73233430	ebi-a-GCST012879	4	17557321	C/T	0.221101	-0.041635	0.0212117	0.0496649	551.664	0.221101
rs1506043	ebi-a-GCST012879	4	18403632	G/A	0.0442408	-0.0455611	0.041826	0.27602	95.9613	0.0442408
rs73800322	ebi-a-GCST012879	4	17645236	A/G	0.0858924	-0.0459074	0.0306818	0.134591	533.694	0.0858924
rs112374782	ebi-a-GCST012879	4	17783592	A/G	0.012178	-0.0470578	0.0786715	0.549736	33.0741	0.012178
rs115808526	ebi-a-GCST012879	4	17398854	A/G	0.0157463	-0.0483674	0.0665436	0.467316	65.2509	0.0157463
rs138278869	ebi-a-GCST012879	4	18309898	G/A	0.0268764	-0.0496831	0.0474373	0.294942	31.0339	0.0268764
rs79365683	ebi-a-GCST012879	4	17483729	C/T	0.026056	-0.0501119	0.0501614	0.317788	185.619	0.026056
rs114542342	ebi-a-GCST012879	4	17301175	G/A	0.0155871	-0.0521769	0.0726853	0.472852	44.7267	0.0155871
rs111615986	ebi-a-GCST012879	4	18040190	T/C	0.0247267	-0.0527173	0.0583467	0.366251	41.3371	0.0247267
rs74711796	ebi-a-GCST012879	4	17282108	C/T	0.0323028	-0.0543823	0.0478788	0.256027	42.3173	0.0323028
rs73233440	ebi-a-GCST012879	4	17580936	T/C	0.0355107	-0.0547758	0.0450858	0.224395	929.265	0.0355107
rs62410179	ebi-a-GCST012879	4	17863793	C/T	0.0279741	-0.0570516	0.0484893	0.239363	326.049	0.0279741
rs76421231	ebi-a-GCST012879	4	17373377	T/C	0.0357936	-0.0572921	0.0454979	0.207949	106.887	0.0357936
rs62298071	ebi-a-GCST012879	4	17638395	A/G	0.0228219	-0.0682532	0.059092	0.248077	155.7	0.0228219
rs115158534	ebi-a-GCST012879	4	17410789	C/T	0.0108673	-0.0714486	0.0837531	0.393612	86.7061	0.0108673
rs78249498	ebi-a-GCST012879	4	17821499	C/A	0.027302	-0.0720973	0.0512253	0.159293	51.5463	0.027302
rs80290935	ebi-a-GCST012879	4	17979810	C/T	0.0270884	-0.073727	0.0524694	0.159978	39.3581	0.0270884
rs139046970	ebi-a-GCST012879	4	17551778	T/C	0.0172779	-0.0765314	0.0625275	0.220966	94.1676	0.0172779
rs78471118	ebi-a-GCST012879	4	18249987	T/G	0.0119461	-0.0781472	0.0822882	0.342276	42.1643	0.0119461
rs75218392	ebi-a-GCST012879	4	17402549	G/A	0.0482533	-0.0801838	0.03812	0.0354258	94.549	0.0482533
rs139263177	ebi-a-GCST012879	4	17544892	C/T	0.0093788	-0.0869752	0.0896294	0.331853	57.7236	0.0093788
rs71603374	ebi-a-GCST012879	4	17572742	A/G	0.0197503	-0.0947301	0.062341	0.128625	319.852	0.0197503
rs115883966	ebi-a-GCST012879	4	18219446	T/G	0.00807011	-0.0977325	0.0948169	0.302658	34.4899	0.00807011
rs150177782	ebi-a-GCST012879	4	18461947	A/G	0.00904424	-0.140918	0.0917009	0.124363	41.4529	0.00904424
rs79720570	ebi-a-GCST012879	4	17572065	G/A	0.00654069	-0.166841	0.10951	0.12763	62.796	0.00654069
rs76935470	ebi-a-GCST012879	4	17571307	G/A	0.0150861	-0.197536	0.0712093	0.00553694	103.526	0.0150861
rs116004497	ebi-a-GCST012879	4	17622313	T/C	0.000194677	-0.729334	0.787963	0.354657	68.9433	0.000194677
rs76935470	finngen_R10_C3_COLORECTAL_EXALLC	4	17569684	G/A	0.00196477	0.247737	0.196729	0.20793	103.526	0.00196477
rs147425773	finngen_R10_C3_COLORECTAL_EXALLC	4	17368736	T/G	0.00248333	0.228548	0.180219	0.204739	33.5518	0.00248333
rs150059988	finngen_R10_C3_COLORECTAL_EXALLC	4	18222595	A/G	0.00501554	0.171486	0.127598	0.178962	49.4745	0.00501554
rs181567247	finngen_R10_C3_COLORECTAL_EXALLC	4	17780801	A/C	0.00799026	0.136817	0.100211	0.172162	39.3404	0.00799026
rs115188491	finngen_R10_C3_COLORECTAL_EXALLC	4	17819705	C/T	0.0236633	0.100247	0.0577549	0.0826114	59.3301	0.0236633
rs138278869	finngen_R10_C3_COLORECTAL_EXALLC	4	18308275	G/A	0.0076777	0.0979482	0.10318	0.342473	31.0339	0.0076777
rs139263177	finngen_R10_C3_COLORECTAL_EXALLC	4	17543269	C/T	0.0130909	0.0903498	0.0769268	0.240198	57.7236	0.0130909
rs73241668	finngen_R10_C3_COLORECTAL_EXALLC	4	18379505	A/G	0.00396861	0.085083	0.138511	0.539038	32.1512	0.00396861
rs116083615	finngen_R10_C3_COLORECTAL_EXALLC	4	17585395	G/A	0.0357477	0.0829281	0.0478075	0.0828076	722.693	0.0357477
rs115943731	finngen_R10_C3_COLORECTAL_EXALLC	4	17535710	A/G	0.0189364	0.0758755	0.0654498	0.246337	56.8428	0.0189364
rs73234972	finngen_R10_C3_COLORECTAL_EXALLC	4	17529813	T/G	0.00464975	0.0738011	0.127056	0.561337	69.1625	0.00464975
rs111665875	finngen_R10_C3_COLORECTAL_EXALLC	4	17617553	G/A	0.0103976	0.070487	0.0873745	0.419826	35.8681	0.0103976
rs145271633	finngen_R10_C3_COLORECTAL_EXALLC	4	17646721	C/A	0.00604688	0.0653535	0.113585	0.565041	31.1006	0.00604688
rs76354200	finngen_R10_C3_COLORECTAL_EXALLC	4	17290703	T/C	0.077254	0.0625571	0.0334691	0.0616098	73.6372	0.077254
rs138961994	finngen_R10_C3_COLORECTAL_EXALLC	4	17610202	T/C	0.00876272	0.0540134	0.0910095	0.552852	138.34	0.00876272
rs67723858	finngen_R10_C3_COLORECTAL_EXALLC	4	17286374	A/G	0.0112873	0.0457999	0.0825636	0.579085	37.68	0.0112873
rs150530659	finngen_R10_C3_COLORECTAL_EXALLC	4	17795691	C/T	0.0131301	0.044566	0.0784242	0.569853	101.369	0.0131301
rs78471118	finngen_R10_C3_COLORECTAL_EXALLC	4	18248364	T/G	0.0240013	0.0396795	0.059122	0.502127	42.1643	0.0240013
rs147454864	finngen_R10_C3_COLORECTAL_EXALLC	4	17645447	A/G	0.0414691	0.0396329	0.0452721	0.381335	236.41	0.0414691
rs13138153	finngen_R10_C3_COLORECTAL_EXALLC	4	17290173	C/T	0.278342	0.0390437	0.0197837	0.0484362	64.1633	0.278342
rs77774592	finngen_R10_C3_COLORECTAL_EXALLC	4	18140257	T/C	0.00559705	0.0389849	0.114987	0.734582	36.6898	0.00559705
rs111615986	finngen_R10_C3_COLORECTAL_EXALLC	4	18038567	T/C	0.0636326	0.0376335	0.0377474	0.318773	41.3371	0.0636326
rs77137476	finngen_R10_C3_COLORECTAL_EXALLC	4	18378528	G/A	0.0190591	0.0369159	0.0641747	0.565128	43.4969	0.0190591
rs115883966	finngen_R10_C3_COLORECTAL_EXALLC	4	18217823	T/G	0.0289384	0.0351519	0.0518115	0.497482	34.4899	0.0289384
rs80290935	finngen_R10_C3_COLORECTAL_EXALLC	4	17978187	C/T	0.0322473	0.0347295	0.0497024	0.484709	39.3581	0.0322473
rs13148600	finngen_R10_C3_COLORECTAL_EXALLC	4	17362152	T/C	0.0735851	0.0331791	0.0344234	0.335121	31.2057	0.0735851
rs189550054	finngen_R10_C3_COLORECTAL_EXALLC	4	18306925	A/G	0.0252133	0.0309379	0.0557643	0.579033	33.6816	0.0252133
rs41268395	finngen_R10_C3_COLORECTAL_EXALLC	4	17597217	A/G	0.069818	0.0307071	0.0354555	0.38645	765.984	0.069818
rs1506043	finngen_R10_C3_COLORECTAL_EXALLC	4	18402009	G/A	0.0561157	0.0306964	0.0379457	0.41854	95.9613	0.0561157
rs114517053	finngen_R10_C3_COLORECTAL_EXALLC	4	17824239	T/C	0.0248462	0.0302024	0.057953	0.60226	68.7935	0.0248462
rs4698208	finngen_R10_C3_COLORECTAL_EXALLC	4	17777314	T/G	0.514564	0.0295364	0.0177577	0.0962521	324.808	0.485436
rs73233440	finngen_R10_C3_COLORECTAL_EXALLC	4	17579313	T/C	0.0333035	0.0246245	0.0486593	0.612816	929.265	0.0333035
rs929617	finngen_R10_C3_COLORECTAL_EXALLC	4	18239151	A/G	0.228422	0.0244209	0.0210619	0.24626	62.5335	0.228422
rs116188448	finngen_R10_C3_COLORECTAL_EXALLC	4	17415792	G/A	0.0264578	0.0241459	0.0550201	0.660766	34.5577	0.0264578
rs77726502	finngen_R10_C3_COLORECTAL_EXALLC	4	17602286	T/C	0.0318085	0.0226049	0.0498537	0.650243	377.441	0.0318085
rs2535224	finngen_R10_C3_COLORECTAL_EXALLC	4	17534985	C/T	0.493005	0.0225769	0.0176462	0.200749	425.068	0.493005
rs34271150	finngen_R10_C3_COLORECTAL_EXALLC	4	17273708	G/T	0.281949	0.0213217	0.0203394	0.2945	33.6682	0.281949
rs13110572	finngen_R10_C3_COLORECTAL_EXALLC	4	17339522	T/C	0.064991	0.0209791	0.0363411	0.563749	54.8042	0.064991
rs80075038	finngen_R10_C3_COLORECTAL_EXALLC	4	17936794	C/A	0.147938	0.0201481	0.0253109	0.426017	451.3	0.147938
rs7675225	finngen_R10_C3_COLORECTAL_EXALLC	4	17572084	A/G	0.102498	0.0190504	0.029456	0.517799	375.463	0.102498
rs34872714	finngen_R10_C3_COLORECTAL_EXALLC	4	17946422	G/A	0.00939308	0.0187587	0.0905674	0.835913	123.055	0.00939308
rs112016613	finngen_R10_C3_COLORECTAL_EXALLC	4	18472128	T/C	0.190578	0.0186753	0.0226445	0.409532	37.938	0.190578
rs1901169	finngen_R10_C3_COLORECTAL_EXALLC	4	17463791	G/A	0.226233	0.018375	0.0214766	0.392228	105.382	0.226233
rs79624274	finngen_R10_C3_COLORECTAL_EXALLC	4	17499852	T/C	0.0420141	0.0171766	0.0438214	0.69508	343.466	0.0420141
rs139046970	finngen_R10_C3_COLORECTAL_EXALLC	4	17550155	T/C	0.0335439	0.0170671	0.0491447	0.728378	94.1676	0.0335439
rs2697685	finngen_R10_C3_COLORECTAL_EXALLC	4	17468852	C/T	0.407529	0.0156352	0.0180681	0.386848	98.6365	0.407529
rs35199699	finngen_R10_C3_COLORECTAL_EXALLC	4	17323079	C/T	0.236812	0.0111804	0.0206712	0.588598	65.6422	0.236812
rs13105967	finngen_R10_C3_COLORECTAL_EXALLC	4	17557206	A/G	0.318626	0.0111689	0.0190047	0.556739	7159.09	0.318626
rs75218392	finngen_R10_C3_COLORECTAL_EXALLC	4	17400926	G/A	0.0582352	0.010457	0.0379769	0.783046	94.549	0.0582352
rs13138275	finngen_R10_C3_COLORECTAL_EXALLC	4	17482059	G/A	0.201014	0.0103361	0.0220718	0.639573	55.4344	0.201014
rs35546694	finngen_R10_C3_COLORECTAL_EXALLC	4	17542098	T/C	0.252109	0.0102495	0.0203624	0.614715	734.787	0.252109
rs1079736	finngen_R10_C3_COLORECTAL_EXALLC	4	18151365	T/G	0.381026	0.00944285	0.018159	0.603056	88.8796	0.381026
rs1860590	finngen_R10_C3_COLORECTAL_EXALLC	4	17595328	A/G	0.044924	0.0082897	0.0433975	0.848511	365.391	0.044924
rs113897883	finngen_R10_C3_COLORECTAL_EXALLC	4	17564938	T/C	0.0592667	0.00796882	0.0372787	0.830732	965.956	0.0592667
rs7663121	finngen_R10_C3_COLORECTAL_EXALLC	4	17289384	C/T	0.273426	0.00700521	0.0198055	0.723564	133.242	0.273426
rs2320288	finngen_R10_C3_COLORECTAL_EXALLC	4	18122798	T/C	0.447027	0.005859	0.0179151	0.743635	74.2976	0.447027
rs76182690	finngen_R10_C3_COLORECTAL_EXALLC	4	18215076	T/C	0.01017	0.00560728	0.0903652	0.950522	41.1548	0.01017
rs114838597	finngen_R10_C3_COLORECTAL_EXALLC	4	17578371	T/C	0.0113004	0.00550959	0.0830739	0.947122	70.2847	0.0113004
rs73800322	finngen_R10_C3_COLORECTAL_EXALLC	4	17643613	A/G	0.0780884	0.00482406	0.0325133	0.882049	533.694	0.0780884
rs2660964	finngen_R10_C3_COLORECTAL_EXALLC	4	17950586	A/G	0.0733396	0.00380706	0.0343189	0.91167	352.442	0.0733396
rs143946603	finngen_R10_C3_COLORECTAL_EXALLC	4	18221952	A/G	0.211273	0.00354911	0.0217564	0.870416	45.4303	0.211273
rs2079894	finngen_R10_C3_COLORECTAL_EXALLC	4	17552220	G/A	0.517948	0.000203936	0.0176791	0.990796	1992.81	0.482052
rs4631043	finngen_R10_C3_COLORECTAL_EXALLC	4	17726318	A/G	0.176003	-0.000572048	0.023111	0.980253	2919.03	0.176003
rs79792134	finngen_R10_C3_COLORECTAL_EXALLC	4	18162167	A/G	0.141655	-0.00083444	0.0252727	0.973661	86.2975	0.141655
rs7684006	finngen_R10_C3_COLORECTAL_EXALLC	4	18138558	A/G	0.337276	-0.00122554	0.0186767	0.947681	161.677	0.337276
rs2053882	finngen_R10_C3_COLORECTAL_EXALLC	4	17464081	A/G	0.215413	-0.00136207	0.0215138	0.949518	40.026	0.215413
rs34493861	finngen_R10_C3_COLORECTAL_EXALLC	4	17686988	C/T	0.425002	-0.00391006	0.01792	0.827277	3071.14	0.425002
rs116795562	finngen_R10_C3_COLORECTAL_EXALLC	4	18016602	G/T	0.0181809	-0.00603948	0.0657197	0.926779	104.559	0.0181809
rs10009584	finngen_R10_C3_COLORECTAL_EXALLC	4	17397324	A/G	0.326395	-0.00647481	0.0187996	0.730535	79.9163	0.326395
rs148858957	finngen_R10_C3_COLORECTAL_EXALLC	4	18306077	C/A	0.102723	-0.00674128	0.0290408	0.816436	114.653	0.102723
rs2610989	finngen_R10_C3_COLORECTAL_EXALLC	4	18021211	T/C	0.324355	-0.00796816	0.0188541	0.672571	291.222	0.324355
rs114321713	finngen_R10_C3_COLORECTAL_EXALLC	4	18110013	G/A	0.0370336	-0.0084509	0.0467665	0.8566	77.1969	0.0370336
rs2109606	finngen_R10_C3_COLORECTAL_EXALLC	4	17287207	T/C	0.405939	-0.00867726	0.0181163	0.631956	29.7723	0.405939
rs2597749	finngen_R10_C3_COLORECTAL_EXALLC	4	17471111	G/T	0.27813	-0.0093813	0.0199167	0.637622	37.003	0.27813
rs76421231	finngen_R10_C3_COLORECTAL_EXALLC	4	17371754	T/C	0.0330039	-0.00939287	0.0505306	0.852535	106.887	0.0330039
rs28553924	finngen_R10_C3_COLORECTAL_EXALLC	4	17684467	A/G	0.266743	-0.00961854	0.0200582	0.631561	1439.1	0.266743
rs191000956	finngen_R10_C3_COLORECTAL_EXALLC	4	17861569	G/T	0.00163666	-0.0100134	0.216302	0.963076	49.8293	0.00163666
rs148736505	finngen_R10_C3_COLORECTAL_EXALLC	4	18091278	A/G	0.0334139	-0.0103717	0.0483654	0.8302	114.546	0.0334139
rs12647355	finngen_R10_C3_COLORECTAL_EXALLC	4	17413692	C/T	0.368182	-0.0105416	0.0183901	0.566492	145.285	0.368182
rs148021887	finngen_R10_C3_COLORECTAL_EXALLC	4	18091874	A/C	0.0632899	-0.0106727	0.036366	0.769157	39.7003	0.0632899
rs11735144	finngen_R10_C3_COLORECTAL_EXALLC	4	17551815	G/T	0.104728	-0.0123164	0.0288287	0.669212	166.561	0.104728
rs2707454	finngen_R10_C3_COLORECTAL_EXALLC	4	18049400	T/C	0.248598	-0.013489	0.0204177	0.508835	135.578	0.248598
rs62410228	finngen_R10_C3_COLORECTAL_EXALLC	4	18164675	A/G	0.115487	-0.0135145	0.0277983	0.626852	70.6006	0.115487
rs79365683	finngen_R10_C3_COLORECTAL_EXALLC	4	17482106	C/T	0.0103151	-0.0136039	0.086857	0.875541	185.619	0.0103151
rs4358399	finngen_R10_C3_COLORECTAL_EXALLC	4	18260533	A/C	0.334709	-0.0144682	0.0187397	0.440077	43.7344	0.334709
rs73233430	finngen_R10_C3_COLORECTAL_EXALLC	4	17555698	C/T	0.215833	-0.0148139	0.021541	0.491637	551.664	0.215833
rs73232831	finngen_R10_C3_COLORECTAL_EXALLC	4	17411803	G/A	0.0348695	-0.0158008	0.0473609	0.738662	37.3301	0.0348695
rs34870485	finngen_R10_C3_COLORECTAL_EXALLC	4	17543014	T/C	0.131639	-0.0172324	0.0265356	0.516075	437.344	0.131639
rs2597782	finngen_R10_C3_COLORECTAL_EXALLC	4	17512654	T/G	0.0761136	-0.0174532	0.0329499	0.596328	96.8845	0.0761136
rs115621465	finngen_R10_C3_COLORECTAL_EXALLC	4	18151480	G/A	0.0210401	-0.0184658	0.061331	0.763351	262.959	0.0210401
rs28414923	finngen_R10_C3_COLORECTAL_EXALLC	4	17465596	T/C	0.26731	-0.02354	0.0200002	0.239202	32.7206	0.26731
rs76625886	finngen_R10_C3_COLORECTAL_EXALLC	4	17592168	A/C	0.0425205	-0.0235672	0.0447986	0.59884	207.221	0.0425205
rs184936577	finngen_R10_C3_COLORECTAL_EXALLC	4	17770662	T/C	0.0549361	-0.0243409	0.0389327	0.531836	136.091	0.0549361
rs183041721	finngen_R10_C3_COLORECTAL_EXALLC	4	18175361	G/A	0.018094	-0.0246387	0.0673048	0.714309	29.9843	0.018094
rs35662238	finngen_R10_C3_COLORECTAL_EXALLC	4	17781082	A/G	0.154363	-0.0258326	0.024537	0.292432	800.917	0.154363
rs78249498	finngen_R10_C3_COLORECTAL_EXALLC	4	17819876	C/A	0.0334905	-0.0263747	0.0482307	0.584485	51.5463	0.0334905
rs57499163	finngen_R10_C3_COLORECTAL_EXALLC	4	18037019	G/A	0.0178587	-0.0273271	0.0658728	0.678255	93.0264	0.0178587
rs73230782	finngen_R10_C3_COLORECTAL_EXALLC	4	17314230	T/C	0.100256	-0.0287192	0.0292625	0.32638	57.1203	0.100256
rs115808526	finngen_R10_C3_COLORECTAL_EXALLC	4	17397231	A/G	0.0110135	-0.0294411	0.0850213	0.729133	65.2509	0.0110135
rs1981693	finngen_R10_C3_COLORECTAL_EXALLC	4	17278374	G/A	0.255507	-0.029719	0.0203884	0.144939	37.921	0.255507
rs76236231	finngen_R10_C3_COLORECTAL_EXALLC	4	17999153	A/G	0.0174967	-0.0298987	0.0665734	0.653353	93.0069	0.0174967
rs62410179	finngen_R10_C3_COLORECTAL_EXALLC	4	17862170	C/T	0.0165581	-0.03014	0.0676024	0.655712	326.049	0.0165581
rs189101031	finngen_R10_C3_COLORECTAL_EXALLC	4	17603912	T/C	0.0383428	-0.0309763	0.0470228	0.510055	214.822	0.0383428
rs181783313	finngen_R10_C3_COLORECTAL_EXALLC	4	17507568	G/A	0.0259043	-0.0314785	0.0551972	0.56848	44.1029	0.0259043
rs116224911	finngen_R10_C3_COLORECTAL_EXALLC	4	17345794	C/T	0.0705466	-0.0318841	0.0353595	0.36721	29.8335	0.0705466
rs61741460	finngen_R10_C3_COLORECTAL_EXALLC	4	17705826	T/C	0.0161301	-0.0362672	0.0692514	0.600485	791.497	0.0161301
rs77506232	finngen_R10_C3_COLORECTAL_EXALLC	4	17419618	G/T	0.0372301	-0.0365072	0.048131	0.448154	217.928	0.0372301
rs13117976	finngen_R10_C3_COLORECTAL_EXALLC	4	18369736	T/C	0.124479	-0.046599	0.0270375	0.0847989	48.9324	0.124479
rs6854757	finngen_R10_C3_COLORECTAL_EXALLC	4	17930932	G/A	0.101015	-0.0488821	0.0292851	0.0950824	248.591	0.101015
rs4698604	finngen_R10_C3_COLORECTAL_EXALLC	4	17523935	G/A	0.0801963	-0.0490363	0.0328489	0.135494	75.1305	0.0801963
rs41268403	finngen_R10_C3_COLORECTAL_EXALLC	4	17653030	T/G	0.0137109	-0.0541968	0.0746185	0.467644	272.626	0.0137109
rs61741403	finngen_R10_C3_COLORECTAL_EXALLC	4	17633713	A/G	0.0252588	-0.0543831	0.0563645	0.334622	784.81	0.0252588
rs74559214	finngen_R10_C3_COLORECTAL_EXALLC	4	18294196	T/C	0.006694	-0.0556452	0.104831	0.59555	31.8753	0.006694
rs150177782	finngen_R10_C3_COLORECTAL_EXALLC	4	18460324	A/G	0.0110526	-0.0591636	0.0832239	0.477148	41.4529	0.0110526
rs62298071	finngen_R10_C3_COLORECTAL_EXALLC	4	17636772	A/G	0.0262414	-0.0611394	0.0557435	0.272729	155.7	0.0262414
rs74711796	finngen_R10_C3_COLORECTAL_EXALLC	4	17280485	C/T	0.029683	-0.0614265	0.0521597	0.238931	42.3173	0.029683
rs115189991	finngen_R10_C3_COLORECTAL_EXALLC	4	17593913	G/A	0.0700955	-0.06852	0.0346348	0.0478884	254.338	0.0700955
rs114542342	finngen_R10_C3_COLORECTAL_EXALLC	4	17299552	G/A	0.0134218	-0.0700326	0.0760106	0.356866	44.7267	0.0134218
rs71603374	finngen_R10_C3_COLORECTAL_EXALLC	4	17571119	A/G	0.010842	-0.0962826	0.0862132	0.264082	319.852	0.010842
rs114971350	finngen_R10_C3_COLORECTAL_EXALLC	4	17303323	A/C	0.0171477	-0.0973506	0.0681634	0.153236	33.0441	0.0171477
rs115158534	finngen_R10_C3_COLORECTAL_EXALLC	4	17409166	C/T	0.0116315	-0.101124	0.0806505	0.209896	86.7061	0.0116315
rs147391655	finngen_R10_C3_COLORECTAL_EXALLC	4	17291242	G/T	0.00484328	-0.111405	0.129087	0.388123	46.0308	0.00484328
rs112374782	finngen_R10_C3_COLORECTAL_EXALLC	4	17781969	A/G	0.00819124	-0.171385	0.0941666	0.0687559	33.0741	0.00819124
rs79720570	finngen_R10_C3_COLORECTAL_EXALLC	4	17570442	G/A	0.00112765	-0.277101	0.275098	0.3138	62.796	0.00112765
rs114719848	finngen_R10_C3_COLORECTAL_EXALLC	4	17926193	T/C	0.00495107	-0.290496	0.127653	0.0228665	99.6559	0.00495107
eQTLGen_RMND1
rs140959177	ebi-a-GCST012879	6	151764688	A/G	0.0122573	0.075328	0.0748052	0.31394	35.8634	0.0122573
rs12529763	ebi-a-GCST012879	6	151681762	G/T	0.040556	0.0749289	0.0465773	0.107682	99.2855	0.040556
rs4869741	ebi-a-GCST012879	6	151906293	C/T	0.371464	0.0332788	0.0184753	0.0716622	61.4812	0.371464
rs13208555	ebi-a-GCST012879	6	151750365	G/T	0.089429	0.0315336	0.0283384	0.265815	63.009	0.089429
rs13198669	ebi-a-GCST012879	6	151799924	T/C	0.152634	0.0309977	0.0259982	0.233143	148.312	0.152634
rs9371519	ebi-a-GCST012879	6	151749769	T/C	0.177307	0.0273726	0.0235922	0.245951	281.996	0.177307
rs7761636	ebi-a-GCST012879	6	151711077	G/A	0.107937	0.0231492	0.0321223	0.471119	82.9735	0.107937
rs1532401	ebi-a-GCST012879	6	151857370	T/C	0.301678	0.0132062	0.0183552	0.471847	114.761	0.301678
rs35730760	ebi-a-GCST012879	6	151753702	C/T	0.0475845	0.0105341	0.037615	0.779439	55.1075	0.0475845
rs3734797	ebi-a-GCST012879	6	151672812	A/G	0.0409594	0.0076978	0.0523196	0.883029	36.5664	0.0409594
rs6557138	ebi-a-GCST012879	6	151732017	T/C	0.452958	0.00736205	0.0171375	0.667495	948.19	0.452958
rs72997903	ebi-a-GCST012879	6	151713405	A/G	0.0793223	0.00235913	0.0290037	0.935172	86.0364	0.0793223
rs17686786	ebi-a-GCST012879	6	151756879	C/T	0.0322807	0.000431213	0.0460012	0.992521	50.5236	0.0322807
rs12525051	ebi-a-GCST012879	6	151913710	A/G	0.436077	-0.00126224	0.0190563	0.947189	30.2476	0.436077
rs11155794	ebi-a-GCST012879	6	151842809	G/A	0.0826545	-0.00268975	0.0399044	0.946259	81.3389	0.0826545
rs146566945	ebi-a-GCST012879	6	151731334	T/C	0.0126334	-0.00662283	0.0761067	0.930655	30.5963	0.0126334
rs9371522	ebi-a-GCST012879	6	151808248	G/A	0.0534407	-0.00873353	0.0494084	0.859695	53.855	0.0534407
rs7451577	ebi-a-GCST012879	6	151660786	C/T	0.151177	-0.00885909	0.0237243	0.708836	114.79	0.151177
rs111529730	ebi-a-GCST012879	6	151904428	G/T	0.017641	-0.00941366	0.0623651	0.88002	64.79	0.017641
rs61176871	ebi-a-GCST012879	6	151990488	A/G	0.0745248	-0.0105534	0.0494852	0.831122	32.5242	0.0745248
rs9478207	ebi-a-GCST012879	6	151793095	G/A	0.137193	-0.0154757	0.0231464	0.503751	294.912	0.137193
rs75067782	ebi-a-GCST012879	6	151900930	A/G	0.0656679	-0.0487473	0.0321193	0.12909	68.0028	0.0656679
rs4455680	ebi-a-GCST012879	6	151863505	A/G	0.172251	-0.0507533	0.0236232	0.0316774	168.039	0.172251
rs148576231	ebi-a-GCST012879	6	151794280	C/T	0.0165079	-0.102487	0.0647568	0.113504	41.0292	0.0165079
rs3734797	finngen_R10_C3_COLORECTAL_EXALLC	6	151351677	A/G	0.0100148	0.113771	0.0909388	0.210908	36.5664	0.0100148
rs13208555	finngen_R10_C3_COLORECTAL_EXALLC	6	151429230	G/T	0.0581264	0.108746	0.0365763	0.00294788	63.009	0.0581264
rs13198669	finngen_R10_C3_COLORECTAL_EXALLC	6	151478789	T/C	0.101951	0.0525665	0.0291001	0.0708549	148.312	0.101951
rs9371522	finngen_R10_C3_COLORECTAL_EXALLC	6	151487113	G/A	0.0272362	0.0476935	0.0538143	0.375478	53.855	0.0272362
rs72997903	finngen_R10_C3_COLORECTAL_EXALLC	6	151392270	A/G	0.11102	0.0402811	0.028714	0.160665	86.0364	0.11102
rs12529763	finngen_R10_C3_COLORECTAL_EXALLC	6	151360627	G/T	0.0267161	0.0402385	0.0557348	0.470316	99.2855	0.0267161
rs62444265	finngen_R10_C3_COLORECTAL_EXALLC	6	151443115	G/A	0.21735	0.0370207	0.0217947	0.0893943	287.402	0.21735
rs35730760	finngen_R10_C3_COLORECTAL_EXALLC	6	151432567	C/T	0.0264549	0.0342318	0.055552	0.537754	55.1075	0.0264549
rs6557138	finngen_R10_C3_COLORECTAL_EXALLC	6	151410882	T/C	0.385866	0.0285452	0.0181687	0.116155	948.19	0.385866
rs7761636	finngen_R10_C3_COLORECTAL_EXALLC	6	151389942	G/A	0.077947	0.0259179	0.0328151	0.429634	82.9735	0.077947
rs12525051	finngen_R10_C3_COLORECTAL_EXALLC	6	151592575	A/G	0.441527	0.0257147	0.0180779	0.1549	30.2476	0.441527
rs148576231	finngen_R10_C3_COLORECTAL_EXALLC	6	151473145	C/T	0.0115269	0.0184623	0.0842884	0.826621	41.0292	0.0115269
rs61176871	finngen_R10_C3_COLORECTAL_EXALLC	6	151669353	A/G	0.054176	0.0172031	0.0388984	0.658303	32.5242	0.054176
rs111529730	finngen_R10_C3_COLORECTAL_EXALLC	6	151583293	G/T	0.0357064	0.00510337	0.0484981	0.916195	64.79	0.0357064
rs9478207	finngen_R10_C3_COLORECTAL_EXALLC	6	151471960	G/A	0.132477	0.00461933	0.026152	0.859796	294.912	0.132477
rs7451577	finngen_R10_C3_COLORECTAL_EXALLC	6	151339651	C/T	0.110678	0.00339087	0.028154	0.904135	114.79	0.110678
rs9371519	finngen_R10_C3_COLORECTAL_EXALLC	6	151428634	T/C	0.140211	-0.00138994	0.0258664	0.957146	281.996	0.140211
rs4869741	finngen_R10_C3_COLORECTAL_EXALLC	6	151585158	C/T	0.296056	-0.00151571	0.0194512	0.937889	61.4812	0.296056
rs4455680	finngen_R10_C3_COLORECTAL_EXALLC	6	151542370	A/G	0.257209	-0.0040159	0.0204513	0.844325	168.039	0.257209
rs1532401	finngen_R10_C3_COLORECTAL_EXALLC	6	151536235	T/C	0.224887	-0.01376	0.0210667	0.51365	114.761	0.224887
rs11155794	finngen_R10_C3_COLORECTAL_EXALLC	6	151521674	G/A	0.0517068	-0.025932	0.0401003	0.51784	81.3389	0.0517068
rs140959177	finngen_R10_C3_COLORECTAL_EXALLC	6	151443553	A/G	0.025291	-0.0368651	0.0574382	0.520988	35.8634	0.025291
rs75067782	finngen_R10_C3_COLORECTAL_EXALLC	6	151579795	A/G	0.0517863	-0.0669145	0.0396167	0.0912116	68.0028	0.0517863
rs17686786	finngen_R10_C3_COLORECTAL_EXALLC	6	151435744	C/T	0.0341189	-0.12378	0.0488479	0.0112774	50.5236	0.0341189
rs146566945	finngen_R10_C3_COLORECTAL_EXALLC	6	151410199	T/C	0.00526596	-0.186323	0.122847	0.129342	30.5963	0.00526596
eQTLGen_CASP9
rs34279773	ebi-a-GCST012879	1	15809141	A/G	0.0263146	0.173126	0.0580827	0.00287614	148.299	0.0263146
rs4646043	ebi-a-GCST012879	1	15832110	G/T	0.0264299	0.0927011	0.0610263	0.128753	139.513	0.0264299
rs147187133	ebi-a-GCST012879	1	15739777	A/G	0.0136832	0.0806691	0.0715438	0.259511	85.54	0.0136832
rs116046573	ebi-a-GCST012879	1	15885444	C/T	0.0197421	0.0633686	0.0625388	0.310932	166.75	0.0197421
rs79003989	ebi-a-GCST012879	1	16317381	A/C	0.0271618	0.0296664	0.057148	0.60368	94.3303	0.0271618
rs80200735	ebi-a-GCST012879	1	15841868	A/C	0.0124805	0.0291671	0.0775021	0.706664	76.3142	0.0124805
rs148298575	ebi-a-GCST012879	1	15738365	C/A	0.0192516	0.027432	0.0630947	0.663726	32.6543	0.0192516
rs532633	ebi-a-GCST012879	1	15782170	G/A	0.157388	0.026028	0.0258822	0.314593	31.1946	0.157388
rs114521883	ebi-a-GCST012879	1	16111430	A/G	0.0329783	0.0257443	0.0533383	0.629337	33.2145	0.0329783
rs3765373	ebi-a-GCST012879	1	15769139	A/G	0.159851	0.0197012	0.0276842	0.476688	230.257	0.159851
rs35549389	ebi-a-GCST012879	1	15987602	G/A	0.0217993	0.019201	0.0556778	0.7302	32.3281	0.0217993
rs72865196	ebi-a-GCST012879	1	15801214	A/G	0.281644	0.0183298	0.0202427	0.365202	1246.56	0.281644
rs80139230	ebi-a-GCST012879	1	15761043	A/G	0.0221248	0.0159286	0.0617546	0.796458	51.2998	0.0221248
rs143073914	ebi-a-GCST012879	1	15799955	T/C	0.0193576	0.0106104	0.0658733	0.872037	57.4869	0.0193576
rs74054849	ebi-a-GCST012879	1	16069928	A/G	0.0652788	0.0095501	0.0325828	0.769444	33.9351	0.0652788
rs61782448	ebi-a-GCST012879	1	16051349	A/C	0.128615	0.00472325	0.0242369	0.845488	40.2314	0.128615
rs34974656	ebi-a-GCST012879	1	15704565	T/C	0.0527468	0.0042151	0.0364711	0.90799	54.7192	0.0527468
rs12731262	ebi-a-GCST012879	1	16080942	T/C	0.276561	0.0037534	0.0185274	0.839458	152.188	0.276561
rs61783873	ebi-a-GCST012879	1	16119737	G/A	0.175175	0.000617458	0.0232888	0.978848	48.2443	0.175175
rs12041627	ebi-a-GCST012879	1	16104145	T/C	0.496094	-0.000589011	0.0171365	0.972581	84.6732	0.496094
rs79757554	ebi-a-GCST012879	1	16067710	T/C	0.0432655	-0.0016915	0.0455329	0.970366	110.192	0.0432655
rs867321	ebi-a-GCST012879	1	16087164	T/C	0.153853	-0.00205484	0.0238716	0.931404	57.0869	0.153853
rs10927892	ebi-a-GCST012879	1	16359051	C/A	0.437106	-0.00216974	0.0171728	0.899457	34.5838	0.437106
rs1000997	ebi-a-GCST012879	1	16125961	G/A	0.313899	-0.00255193	0.0193769	0.895222	36.1177	0.313899
rs848189	ebi-a-GCST012879	1	16277647	T/C	0.206202	-0.00316902	0.021604	0.883379	31.5394	0.206202
rs11577707	ebi-a-GCST012879	1	16063560	A/G	0.17657	-0.00523598	0.0237697	0.825653	238.681	0.17657
rs35365738	ebi-a-GCST012879	1	16068364	A/G	0.285517	-0.00869708	0.0181438	0.631694	156.556	0.285517
rs35495014	ebi-a-GCST012879	1	16101979	G/A	0.361253	-0.00926804	0.0178104	0.602804	153.701	0.361253
rs4646049	ebi-a-GCST012879	1	15831460	C/T	0.135796	-0.0116267	0.023769	0.624732	951.585	0.135796
rs10803383	ebi-a-GCST012879	1	15765825	A/G	0.377207	-0.0125275	0.0178641	0.483137	86.2893	0.377207
rs10803397	ebi-a-GCST012879	1	16051260	C/T	0.4334	-0.0138121	0.0180837	0.444996	660.626	0.4334
rs7522578	ebi-a-GCST012879	1	15784019	C/T	0.454276	-0.023228	0.0171758	0.176257	301.119	0.454276
rs67833669	ebi-a-GCST012879	1	16359254	A/G	0.0590381	-0.0252759	0.0343052	0.461246	47.2412	0.0590381
rs2473357	ebi-a-GCST012879	1	15757044	G/A	0.340828	-0.0268791	0.0181797	0.139269	140.408	0.340828
rs2473349	ebi-a-GCST012879	1	15733811	C/T	0.102463	-0.0278352	0.0277208	0.315317	40.9753	0.102463
rs150360338	ebi-a-GCST012879	1	16125143	A/G	0.1042	-0.0311934	0.0265518	0.240071	34.6734	0.1042
rs114438956	ebi-a-GCST012879	1	15884089	T/C	0.0295002	-0.0347643	0.0499881	0.486772	178.945	0.0295002
rs2303195	ebi-a-GCST012879	1	15783222	T/C	0.100425	-0.0362916	0.026453	0.170086	76.0795	0.100425
rs34809534	ebi-a-GCST012879	1	16000037	A/G	0.0400616	-0.0446778	0.043952	0.309385	41.9565	0.0400616
rs61782447	ebi-a-GCST012879	1	16045174	A/G	0.0500164	-0.045194	0.0411112	0.271633	94.2251	0.0500164
rs151190228	ebi-a-GCST012879	1	15958361	T/C	0.0315626	-0.0486237	0.0458364	0.288777	139.75	0.0315626
rs34025793	ebi-a-GCST012879	1	16113027	A/G	0.0194704	-0.0496025	0.0596641	0.405769	65.555	0.0194704
rs150450809	ebi-a-GCST012879	1	15763128	T/C	0.0151811	-0.0520441	0.0750348	0.487933	39.2652	0.0151811
rs2308941	ebi-a-GCST012879	1	15844718	A/G	0.0132642	-0.0549071	0.08097	0.497697	52.0186	0.0132642
rs12137566	ebi-a-GCST012879	1	15882839	T/C	0.0335562	-0.0583383	0.0475845	0.220201	112.178	0.0335562
rs116081892	ebi-a-GCST012879	1	15835378	T/C	0.0100902	-0.0752935	0.0983535	0.44395	51.1082	0.0100902
rs111778267	ebi-a-GCST012879	1	15785229	A/G	0.0204072	-0.0856464	0.0572686	0.134778	50.6288	0.0204072
rs41307798	ebi-a-GCST012879	1	15768997	T/C	0.0344003	-0.106094	0.0479794	0.027019	49.5901	0.0344003
rs3820070	finngen_R10_C3_COLORECTAL_EXALLC	1	15471938	C/T	0.034382	0.116925	0.049293	0.0176901	172.88	0.034382
rs143073914	finngen_R10_C3_COLORECTAL_EXALLC	1	15473460	T/C	0.0235897	0.11498	0.0585763	0.0496569	57.4869	0.0235897
rs34809534	finngen_R10_C3_COLORECTAL_EXALLC	1	15673542	A/G	0.0155495	0.0965041	0.0704495	0.170739	41.9565	0.0155495
rs41307798	finngen_R10_C3_COLORECTAL_EXALLC	1	15442501	T/C	0.0143296	0.0826009	0.0739587	0.264058	49.5901	0.0143296
rs80139230	finngen_R10_C3_COLORECTAL_EXALLC	1	15434547	A/G	0.00787637	0.0720512	0.10029	0.472493	51.2998	0.00787637
rs148298575	finngen_R10_C3_COLORECTAL_EXALLC	1	15411869	C/A	0.0180006	0.0697493	0.0664705	0.294028	32.6543	0.0180006
rs79757554	finngen_R10_C3_COLORECTAL_EXALLC	1	15741215	T/C	0.0361468	0.0552978	0.0481347	0.250633	110.192	0.0361468
rs150450809	finngen_R10_C3_COLORECTAL_EXALLC	1	15436632	T/C	0.0290355	0.0445093	0.0537525	0.407647	39.2652	0.0290355
rs4646043	finngen_R10_C3_COLORECTAL_EXALLC	1	15505615	G/T	0.0355964	0.0321188	0.0481701	0.504915	139.513	0.0355964
rs67833669	finngen_R10_C3_COLORECTAL_EXALLC	1	16032759	A/G	0.089595	0.0265757	0.0309748	0.390905	47.2412	0.089595
rs10803397	finngen_R10_C3_COLORECTAL_EXALLC	1	15724765	C/T	0.480925	0.0221048	0.0177569	0.213183	660.626	0.480925
rs35549389	finngen_R10_C3_COLORECTAL_EXALLC	1	15661107	G/A	0.0259323	0.0216941	0.0547	0.691661	32.3281	0.0259323
rs61782448	finngen_R10_C3_COLORECTAL_EXALLC	1	15724854	A/C	0.112547	0.0197386	0.027602	0.474538	40.2314	0.112547
rs532633	finngen_R10_C3_COLORECTAL_EXALLC	1	15455675	G/A	0.174542	0.0186717	0.0234658	0.426207	31.1946	0.174542
rs3765373	finngen_R10_C3_COLORECTAL_EXALLC	1	15442643	A/G	0.17406	0.0159338	0.0236568	0.500605	230.257	0.17406
rs114521883	finngen_R10_C3_COLORECTAL_EXALLC	1	15784935	A/G	0.0131044	0.015333	0.0782768	0.844703	33.2145	0.0131044
rs111778267	finngen_R10_C3_COLORECTAL_EXALLC	1	15458734	A/G	0.00392315	0.0147844	0.140726	0.91633	50.6288	0.00392315
rs34025793	finngen_R10_C3_COLORECTAL_EXALLC	1	15786532	A/G	0.0210346	0.0128672	0.0607128	0.832157	65.555	0.0210346
rs11577707	finngen_R10_C3_COLORECTAL_EXALLC	1	15737065	A/G	0.147353	0.0123835	0.0251484	0.622425	238.681	0.147353
rs10803383	finngen_R10_C3_COLORECTAL_EXALLC	1	15439329	A/G	0.295564	0.010427	0.0193529	0.590035	86.2893	0.295564
rs2308941	finngen_R10_C3_COLORECTAL_EXALLC	1	15518223	A/G	0.0148994	0.0078143	0.0735922	0.915436	52.0186	0.0148994
rs12137566	finngen_R10_C3_COLORECTAL_EXALLC	1	15556344	T/C	0.0458708	0.0021945	0.041977	0.958307	112.178	0.0458708
rs61783873	finngen_R10_C3_COLORECTAL_EXALLC	1	15793242	G/A	0.187364	-0.00424493	0.0229227	0.853084	48.2443	0.187364
rs10927892	finngen_R10_C3_COLORECTAL_EXALLC	1	16032556	C/A	0.470328	-0.00642176	0.0177525	0.717546	34.5838	0.470328
rs116081892	finngen_R10_C3_COLORECTAL_EXALLC	1	15508883	T/C	0.00783972	-0.00667834	0.103847	0.948724	51.1082	0.00783972
rs34279773	finngen_R10_C3_COLORECTAL_EXALLC	1	15482646	A/G	0.0139055	-0.00840725	0.0760962	0.912027	148.299	0.0139055
rs1000997	finngen_R10_C3_COLORECTAL_EXALLC	1	15799466	G/A	0.312444	-0.0144074	0.0192207	0.453509	36.1177	0.312444
rs151190228	finngen_R10_C3_COLORECTAL_EXALLC	1	15631866	T/C	0.045013	-0.0152837	0.0431399	0.723126	139.75	0.045013
rs74054849	finngen_R10_C3_COLORECTAL_EXALLC	1	15743433	A/G	0.135326	-0.0197734	0.0261889	0.450231	33.9351	0.135326
rs12041627	finngen_R10_C3_COLORECTAL_EXALLC	1	15777650	T/C	0.551253	-0.0256453	0.0178078	0.149835	84.6732	0.448747
rs7522578	finngen_R10_C3_COLORECTAL_EXALLC	1	15457524	C/T	0.414348	-0.0266302	0.0179307	0.137498	301.119	0.414348
rs848189	finngen_R10_C3_COLORECTAL_EXALLC	1	15951152	T/C	0.273624	-0.0332347	0.0198865	0.0946782	31.5394	0.273624
rs12731262	finngen_R10_C3_COLORECTAL_EXALLC	1	15754447	T/C	0.298316	-0.034669	0.0193745	0.0735495	152.188	0.298316
rs80200735	finngen_R10_C3_COLORECTAL_EXALLC	1	15515373	A/C	0.0130965	-0.0407441	0.0773665	0.598446	76.3142	0.0130965
rs2473357	finngen_R10_C3_COLORECTAL_EXALLC	1	15430548	G/A	0.379139	-0.0453759	0.0182354	0.0128339	140.408	0.379139
rs35495014	finngen_R10_C3_COLORECTAL_EXALLC	1	15775484	G/A	0.423327	-0.0471755	0.0179437	0.00856131	153.701	0.423327
rs35365738	finngen_R10_C3_COLORECTAL_EXALLC	1	15741869	A/G	0.256917	-0.0487689	0.0201639	0.0155794	156.556	0.256917
rs2303195	finngen_R10_C3_COLORECTAL_EXALLC	1	15456727	T/C	0.127814	-0.0560137	0.0265997	0.0352217	76.0795	0.127814
rs79003989	finngen_R10_C3_COLORECTAL_EXALLC	1	15990886	A/C	0.0633112	-0.0573398	0.0362848	0.114044	94.3303	0.0633112
rs4646049	finngen_R10_C3_COLORECTAL_EXALLC	1	15504965	C/T	0.152125	-0.0832627	0.0250053	0.00086908	951.585	0.152125
rs34974656	finngen_R10_C3_COLORECTAL_EXALLC	1	15378069	T/C	0.0736195	-0.0860623	0.0342048	0.0118667	54.7192	0.0736195
rs867321	finngen_R10_C3_COLORECTAL_EXALLC	1	15760669	T/C	0.167015	-0.087409	0.0240406	0.000277019	57.0869	0.167015
rs114438956	finngen_R10_C3_COLORECTAL_EXALLC	1	15557594	T/C	0.0511019	-0.0910417	0.0401518	0.0233636	178.945	0.0511019
rs2473349	finngen_R10_C3_COLORECTAL_EXALLC	1	15407315	C/T	0.062934	-0.0923733	0.0364255	0.0112142	40.9753	0.062934
rs147187133	finngen_R10_C3_COLORECTAL_EXALLC	1	15413281	A/G	0.0299693	-0.15094	0.0538851	0.00509214	85.54	0.0299693
rs116046573	finngen_R10_C3_COLORECTAL_EXALLC	1	15558949	C/T	0.0360398	-0.168541	0.0496547	0.000688145	166.75	0.0360398
eQTLGen_SLC25A34
rs189267941	ebi-a-GCST012879	1	15766394	T/C	0.00735432	0.323824	0.108261	0.00277952	32.2192	0.00735432
rs148467822	ebi-a-GCST012879	1	16377900	G/A	0.00629932	0.297759	0.129564	0.0215526	55.6428	0.00629932
rs141303731	ebi-a-GCST012879	1	16581991	A/G	0.0104637	0.170349	0.0967252	0.0782114	49.6463	0.0104637
rs113382998	ebi-a-GCST012879	1	16555972	T/C	0.0166435	0.124328	0.0729892	0.0884993	46.8898	0.0166435
rs115041526	ebi-a-GCST012879	1	16417553	T/C	0.0138696	0.118928	0.0880154	0.176626	56.1031	0.0138696
rs140001370	ebi-a-GCST012879	1	15685859	C/T	0.00528103	0.113146	0.13334	0.396132	34.0169	0.00528103
rs111962633	ebi-a-GCST012879	1	15975939	A/G	0.043651	0.10958	0.0420419	0.00914892	78.4779	0.043651
rs4646043	ebi-a-GCST012879	1	15832110	G/T	0.0264299	0.0927011	0.0610263	0.128753	38.7357	0.0264299
rs113819405	ebi-a-GCST012879	1	16429439	T/C	0.0441958	0.090779	0.0492519	0.065307	64.0894	0.0441958
rs116455686	ebi-a-GCST012879	1	16057029	G/A	0.0102443	0.0790357	0.0829377	0.340614	41.7858	0.0102443
rs149497307	ebi-a-GCST012879	1	16050226	T/C	0.0185805	0.073806	0.0650386	0.256458	215.708	0.0185805
rs115547585	ebi-a-GCST012879	1	16329215	A/G	0.0327554	0.0554323	0.0537793	0.302664	183.37	0.0327554
rs113412145	ebi-a-GCST012879	1	16088991	T/C	0.0424403	0.0495233	0.0416697	0.234647	538.362	0.0424403
rs113151268	ebi-a-GCST012879	1	16131324	A/G	0.204967	0.0352576	0.0219782	0.108667	56.4997	0.204967
rs113572951	ebi-a-GCST012879	1	16330075	A/G	0.0276295	0.0352428	0.0480112	0.462917	138.91	0.0276295
rs115987755	ebi-a-GCST012879	1	16304101	T/C	0.0291168	0.0272096	0.054808	0.619575	72.4373	0.0291168
rs11260703	ebi-a-GCST012879	1	16538272	C/T	0.107169	0.0271109	0.0279519	0.33209	37.5132	0.107169
rs12116447	ebi-a-GCST012879	1	16097221	A/C	0.0310096	0.0266291	0.0478406	0.577786	64.5357	0.0310096
rs113639621	ebi-a-GCST012879	1	16037412	A/G	0.079241	0.0262151	0.0312174	0.401043	125.628	0.079241
rs10927844	ebi-a-GCST012879	1	16068615	A/G	0.236639	0.0178481	0.0211596	0.39895	289.441	0.236639
rs56673124	ebi-a-GCST012879	1	16414497	T/C	0.0691031	0.0168194	0.0355406	0.636039	59.7406	0.0691031
rs146916007	ebi-a-GCST012879	1	15781431	T/C	0.0244344	0.0165888	0.0551441	0.763547	160.332	0.0244344
rs72643662	ebi-a-GCST012879	1	15744004	C/T	0.0682523	0.0159568	0.032587	0.624369	149.754	0.0682523
rs113942728	ebi-a-GCST012879	1	16739484	A/G	0.214316	0.0143503	0.0206727	0.487579	35.1104	0.214316
rs41301997	ebi-a-GCST012879	1	15895550	T/C	0.0124065	0.0140987	0.0777092	0.856031	129.486	0.0124065
rs4661741	ebi-a-GCST012879	1	16685930	C/A	0.2181	0.0140452	0.0205249	0.493787	29.8203	0.2181
rs59522972	ebi-a-GCST012879	1	16040125	T/G	0.0449268	0.0133524	0.0395231	0.735485	278.691	0.0449268
rs12724755	ebi-a-GCST012879	1	16055039	T/C	0.18466	0.0133057	0.021106	0.528417	2449.89	0.18466
rs1240333	ebi-a-GCST012879	1	15988957	G/A	0.275739	0.01216	0.0186986	0.51549	360.854	0.275739
rs74722532	ebi-a-GCST012879	1	16191212	A/G	0.0401283	0.0112178	0.0491607	0.819502	37.1028	0.0401283
rs12140611	ebi-a-GCST012879	1	16099175	A/G	0.462834	0.0108005	0.0173434	0.533453	82.1996	0.462834
rs12030108	ebi-a-GCST012879	1	15722751	A/G	0.468607	0.00832026	0.0172509	0.629587	29.8466	0.468607
rs3737696	ebi-a-GCST012879	1	15788269	A/C	0.273663	0.00744012	0.0190726	0.696466	125.717	0.273663
rs72865181	ebi-a-GCST012879	1	15791784	A/G	0.0886131	0.00640485	0.0291656	0.82618	374.932	0.0886131
rs61771056	ebi-a-GCST012879	1	16349336	T/C	0.141788	0.00391463	0.026319	0.88176	74.3941	0.141788
rs55654432	ebi-a-GCST012879	1	15743118	G/A	0.126642	0.00294119	0.0251953	0.90707	49.6292	0.126642
rs6656299	ebi-a-GCST012879	1	16118928	T/G	0.290266	0.00279984	0.0181838	0.87763	216.607	0.290266
rs115784384	ebi-a-GCST012879	1	16131378	T/C	0.028978	0.00139559	0.0470273	0.976325	53.5149	0.028978
rs12146078	ebi-a-GCST012879	1	16096893	T/C	0.187877	0.00104304	0.0214509	0.961218	75.5265	0.187877
rs71631741	ebi-a-GCST012879	1	16016376	T/C	0.180267	0.00100685	0.0210322	0.961818	927.772	0.180267
rs41339145	ebi-a-GCST012879	1	16296695	G/T	0.121325	-0.00206143	0.025096	0.934534	43.4364	0.121325
rs1000997	ebi-a-GCST012879	1	16125961	G/A	0.313899	-0.00255193	0.0193769	0.895222	112.861	0.313899
rs11577707	ebi-a-GCST012879	1	16063560	A/G	0.17657	-0.00523598	0.0237697	0.825653	97.9005	0.17657
rs111921195	ebi-a-GCST012879	1	16821164	A/C	0.03835	-0.00648079	0.0424624	0.878695	37.1124	0.03835
rs12057308	ebi-a-GCST012879	1	16549615	G/A	0.27941	-0.00681125	0.0185176	0.713004	54.8221	0.27941
rs61136562	ebi-a-GCST012879	1	16379823	A/G	0.0505165	-0.00781781	0.0369591	0.832477	35.1483	0.0505165
rs2496315	ebi-a-GCST012879	1	15745282	C/T	0.377361	-0.00839464	0.0177804	0.636835	34.3162	0.377361
rs2282263	ebi-a-GCST012879	1	16374590	T/C	0.104165	-0.0140636	0.0261787	0.591119	35.7342	0.104165
rs74503197	ebi-a-GCST012879	1	16073134	A/G	0.0211195	-0.0154715	0.056664	0.784824	177.492	0.0211195
rs10803398	ebi-a-GCST012879	1	16097237	G/A	0.144506	-0.0159977	0.022423	0.475566	137.724	0.144506
rs12741198	ebi-a-GCST012879	1	16028817	A/G	0.3804	-0.0185892	0.018062	0.303393	289.394	0.3804
rs111687706	ebi-a-GCST012879	1	15800407	C/T	0.0256568	-0.0188415	0.0526557	0.720473	195.016	0.0256568
rs4661630	ebi-a-GCST012879	1	15797670	A/G	0.414971	-0.0205828	0.017134	0.22964	624.048	0.414971
rs72645859	ebi-a-GCST012879	1	15920206	T/C	0.0576369	-0.0234958	0.0359101	0.512922	87.917	0.0576369
rs61769950	ebi-a-GCST012879	1	16481366	T/C	0.227012	-0.0239297	0.0238348	0.315389	31.8817	0.227012
rs7538103	ebi-a-GCST012879	1	16147854	A/G	0.30797	-0.0247034	0.0176799	0.162335	40.8577	0.30797
rs6702946	ebi-a-GCST012879	1	15782344	A/G	0.217979	-0.0273063	0.0200796	0.173861	35.7795	0.217979
rs45598134	ebi-a-GCST012879	1	15709669	T/C	0.0170727	-0.0318676	0.0749148	0.670556	49.5137	0.0170727
rs113688937	ebi-a-GCST012879	1	16365684	T/C	0.0602704	-0.0330478	0.0359941	0.358543	35.2359	0.0602704
rs34809534	ebi-a-GCST012879	1	16000037	A/G	0.0400616	-0.0446778	0.043952	0.309385	408.568	0.0400616
rs111422886	ebi-a-GCST012879	1	16068687	T/G	0.0274346	-0.0483538	0.0494783	0.328435	32.714	0.0274346
rs77937534	ebi-a-GCST012879	1	15871376	C/A	0.0334342	-0.0592726	0.0475378	0.212452	34.6521	0.0334342
rs72643649	ebi-a-GCST012879	1	15683402	T/C	0.0199819	-0.0768999	0.067683	0.255882	95.8987	0.0199819
rs111778267	ebi-a-GCST012879	1	15785229	A/G	0.0204072	-0.0856464	0.0572686	0.134778	54.63	0.0204072
rs12141308	ebi-a-GCST012879	1	15771545	G/T	0.0276976	-0.0873644	0.049616	0.0782708	31.1787	0.0276976
rs182948145	ebi-a-GCST012879	1	16297923	C/T	0.000896319	-0.655634	0.842923	0.436681	30.1619	0.000896319
rs148569899	finngen_R10_C3_COLORECTAL_EXALLC	1	15555675	T/C	0.013182	0.159337	0.0780354	0.0411652	31.4004	0.013182
rs111422886	finngen_R10_C3_COLORECTAL_EXALLC	1	15742192	T/G	0.0151507	0.154007	0.0740161	0.0374593	32.714	0.0151507
rs3820070	finngen_R10_C3_COLORECTAL_EXALLC	1	15471938	C/T	0.034382	0.116925	0.049293	0.0176901	39.8971	0.034382
rs189267941	finngen_R10_C3_COLORECTAL_EXALLC	1	15439898	T/C	0.00374099	0.112347	0.133887	0.401406	32.2192	0.00374099
rs34809534	finngen_R10_C3_COLORECTAL_EXALLC	1	15673542	A/G	0.0155495	0.0965041	0.0704495	0.170739	408.568	0.0155495
rs113412145	finngen_R10_C3_COLORECTAL_EXALLC	1	15762496	T/C	0.0219668	0.0891847	0.0598578	0.136239	538.362	0.0219668
rs113688937	finngen_R10_C3_COLORECTAL_EXALLC	1	16039189	T/C	0.0667743	0.056042	0.0362689	0.122303	35.2359	0.0667743
rs74722532	finngen_R10_C3_COLORECTAL_EXALLC	1	15864717	A/G	0.0385549	0.0433043	0.0458651	0.345083	37.1028	0.0385549
rs7538103	finngen_R10_C3_COLORECTAL_EXALLC	1	15821359	A/G	0.263854	0.0416208	0.0200156	0.0375785	40.8577	0.263854
rs41339145	finngen_R10_C3_COLORECTAL_EXALLC	1	15970200	G/T	0.138109	0.0357458	0.0255616	0.161988	43.4364	0.138109
rs4646043	finngen_R10_C3_COLORECTAL_EXALLC	1	15505615	G/T	0.0355964	0.0321188	0.0481701	0.504915	38.7357	0.0355964
rs6656299	finngen_R10_C3_COLORECTAL_EXALLC	1	15792433	T/G	0.323812	0.0313947	0.0189234	0.0971069	216.607	0.323812
rs12741198	finngen_R10_C3_COLORECTAL_EXALLC	1	15702322	A/G	0.439087	0.0299052	0.0178534	0.0939269	289.394	0.439087
rs55654432	finngen_R10_C3_COLORECTAL_EXALLC	1	15416622	G/A	0.103286	0.0294425	0.0290569	0.310932	49.6292	0.103286
rs113819405	finngen_R10_C3_COLORECTAL_EXALLC	1	16102944	T/C	0.0355244	0.0292674	0.0471424	0.534712	64.0894	0.0355244
rs12140611	finngen_R10_C3_COLORECTAL_EXALLC	1	15772680	A/G	0.387387	0.0288984	0.0181972	0.11227	82.1996	0.387387
rs12146078	finngen_R10_C3_COLORECTAL_EXALLC	1	15770398	T/C	0.184148	0.0204407	0.0226664	0.367161	75.5265	0.184148
rs59522972	finngen_R10_C3_COLORECTAL_EXALLC	1	15713630	T/G	0.0521449	0.0190243	0.0391421	0.626944	278.691	0.0521449
rs2282263	finngen_R10_C3_COLORECTAL_EXALLC	1	16048095	T/C	0.157734	0.018432	0.0243795	0.449621	35.7342	0.157734
rs12116447	finngen_R10_C3_COLORECTAL_EXALLC	1	15770726	A/C	0.0278339	0.01759	0.0535777	0.742677	64.5357	0.0278339
rs12141308	finngen_R10_C3_COLORECTAL_EXALLC	1	15445050	G/T	0.0311787	0.0165927	0.050841	0.744149	31.1787	0.0311787
rs113572951	finngen_R10_C3_COLORECTAL_EXALLC	1	16003580	A/G	0.0337255	0.0164116	0.0496453	0.740964	138.91	0.0337255
rs111778267	finngen_R10_C3_COLORECTAL_EXALLC	1	15458734	A/G	0.00392315	0.0147844	0.140726	0.91633	54.63	0.00392315
rs61769950	finngen_R10_C3_COLORECTAL_EXALLC	1	16154871	T/C	0.172756	0.0135135	0.0235049	0.565343	31.8817	0.172756
rs74503197	finngen_R10_C3_COLORECTAL_EXALLC	1	15746639	A/G	0.0258097	0.0133095	0.0549259	0.808535	177.492	0.0258097
rs11577707	finngen_R10_C3_COLORECTAL_EXALLC	1	15737065	A/G	0.147353	0.0123835	0.0251484	0.622425	97.9005	0.147353
rs113639621	finngen_R10_C3_COLORECTAL_EXALLC	1	15710917	A/G	0.085428	0.0121346	0.0312027	0.697354	125.628	0.085428
rs3737696	finngen_R10_C3_COLORECTAL_EXALLC	1	15461774	A/C	0.226764	0.0110298	0.0210359	0.600048	125.717	0.226764
rs4661741	finngen_R10_C3_COLORECTAL_EXALLC	1	16359435	C/A	0.256789	0.0102851	0.0203342	0.612997	29.8203	0.256789
rs12057308	finngen_R10_C3_COLORECTAL_EXALLC	1	16223120	G/A	0.278848	0.0102392	0.019792	0.604917	54.8221	0.278848
rs10927844	finngen_R10_C3_COLORECTAL_EXALLC	1	15742120	A/G	0.222717	0.00989759	0.021373	0.643301	289.441	0.222717
rs72643662	finngen_R10_C3_COLORECTAL_EXALLC	1	15417508	C/T	0.0737618	0.00661959	0.0346881	0.848658	149.754	0.0737618
rs11260703	finngen_R10_C3_COLORECTAL_EXALLC	1	16211777	C/T	0.173193	0.00531924	0.0234157	0.820295	37.5132	0.173193
rs111687706	finngen_R10_C3_COLORECTAL_EXALLC	1	15473912	C/T	0.0274907	0.00402352	0.0533069	0.939834	195.016	0.0274907
rs113942728	finngen_R10_C3_COLORECTAL_EXALLC	1	16412989	A/G	0.216958	0.00295238	0.0215726	0.891143	35.1104	0.216958
rs77937534	finngen_R10_C3_COLORECTAL_EXALLC	1	15544881	C/A	0.0458916	0.00250049	0.0419598	0.95248	34.6521	0.0458916
rs113151268	finngen_R10_C3_COLORECTAL_EXALLC	1	15804829	A/G	0.17722	0.00232634	0.0232213	0.9202	56.4997	0.17722
rs2496315	finngen_R10_C3_COLORECTAL_EXALLC	1	15418786	C/T	0.290601	0.000190284	0.0194977	0.992213	34.3162	0.290601
rs10803398	finngen_R10_C3_COLORECTAL_EXALLC	1	15770742	G/A	0.191484	-0.000376762	0.0226498	0.986728	137.724	0.191484
rs1240333	finngen_R10_C3_COLORECTAL_EXALLC	1	15662462	G/A	0.245931	-0.00347314	0.0204714	0.865279	360.854	0.245931
rs56673124	finngen_R10_C3_COLORECTAL_EXALLC	1	16088002	T/C	0.10851	-0.0120821	0.0285887	0.672572	59.7406	0.10851
rs1000997	finngen_R10_C3_COLORECTAL_EXALLC	1	15799466	G/A	0.312444	-0.0144074	0.0192207	0.453509	112.861	0.312444
rs6702946	finngen_R10_C3_COLORECTAL_EXALLC	1	15455849	A/G	0.192202	-0.0148791	0.022473	0.507915	35.7795	0.192202
rs141303731	finngen_R10_C3_COLORECTAL_EXALLC	1	16255496	A/G	0.0311297	-0.0171329	0.0507947	0.735894	49.6463	0.0311297
rs12030108	finngen_R10_C3_COLORECTAL_EXALLC	1	15396255	A/G	0.432491	-0.0237157	0.0178669	0.184391	29.8466	0.432491
rs4661630	finngen_R10_C3_COLORECTAL_EXALLC	1	15471175	A/G	0.410125	-0.0247078	0.0180282	0.170528	624.048	0.410125
rs115784384	finngen_R10_C3_COLORECTAL_EXALLC	1	15804883	T/C	0.0624041	-0.0252059	0.0371317	0.497249	53.5149	0.0624041
rs111962633	finngen_R10_C3_COLORECTAL_EXALLC	1	15649444	A/G	0.0296102	-0.0272414	0.0526863	0.605122	78.4779	0.0296102
rs61771056	finngen_R10_C3_COLORECTAL_EXALLC	1	16022841	T/C	0.190617	-0.0281688	0.0226183	0.212984	74.3941	0.190617
rs116455686	finngen_R10_C3_COLORECTAL_EXALLC	1	15730534	G/A	0.00770382	-0.031293	0.100696	0.755978	41.7858	0.00770382
rs71631741	finngen_R10_C3_COLORECTAL_EXALLC	1	15689881	T/C	0.188152	-0.0359911	0.0224829	0.109416	927.772	0.188152
rs111921195	finngen_R10_C3_COLORECTAL_EXALLC	1	16494669	A/C	0.047858	-0.037556	0.0419211	0.37032	37.1124	0.047858
rs41301997	finngen_R10_C3_COLORECTAL_EXALLC	1	15569055	T/C	0.0131088	-0.0408404	0.0773402	0.597457	129.486	0.0131088
rs61136562	finngen_R10_C3_COLORECTAL_EXALLC	1	16053328	A/G	0.0565392	-0.0414374	0.0391108	0.289378	35.1483	0.0565392
rs115547585	finngen_R10_C3_COLORECTAL_EXALLC	1	16002720	A/G	0.0187141	-0.0447072	0.0632417	0.479612	183.37	0.0187141
rs72643649	finngen_R10_C3_COLORECTAL_EXALLC	1	15356906	T/C	0.0195362	-0.0527295	0.0653221	0.419538	95.8987	0.0195362
rs12724755	finngen_R10_C3_COLORECTAL_EXALLC	1	15728544	T/C	0.154049	-0.0563478	0.024349	0.0206581	2449.89	0.154049
rs72645859	finngen_R10_C3_COLORECTAL_EXALLC	1	15593711	T/C	0.0460813	-0.0622139	0.0418684	0.137295	87.917	0.0460813
rs116085794	finngen_R10_C3_COLORECTAL_EXALLC	1	16505847	T/C	0.0343636	-0.0626766	0.0487543	0.198596	31.3266	0.0343636
rs113382998	finngen_R10_C3_COLORECTAL_EXALLC	1	16229477	T/C	0.0139869	-0.0695554	0.0743389	0.349452	46.8898	0.0139869
rs72865181	finngen_R10_C3_COLORECTAL_EXALLC	1	15465289	A/G	0.0625523	-0.0737405	0.036725	0.0446529	374.932	0.0625523
rs140001370	finngen_R10_C3_COLORECTAL_EXALLC	1	15359363	C/T	0.0194274	-0.0908028	0.0651965	0.163694	34.0169	0.0194274
rs148467822	finngen_R10_C3_COLORECTAL_EXALLC	1	16051405	G/A	0.00550132	-0.102991	0.118533	0.384915	55.6428	0.00550132
rs146916007	finngen_R10_C3_COLORECTAL_EXALLC	1	15454936	T/C	0.0379729	-0.159882	0.0488011	0.00105213	160.332	0.0379729
rs115041526	finngen_R10_C3_COLORECTAL_EXALLC	1	16091058	T/C	0.0321311	-0.186996	0.0525203	0.000370212	56.1031	0.0321311
rs45598134	finngen_R10_C3_COLORECTAL_EXALLC	1	15383173	T/C	0.00374965	-0.268642	0.146336	0.0663896	49.5137	0.00374965
eQTLGen_NUDT9
rs116433265	ebi-a-GCST012879	4	88385170	T/C	0.0320064	0.0773065	0.0482165	0.108864	49.3339	0.0320064
rs4693163	ebi-a-GCST012879	4	88355182	A/G	0.245273	0.0489801	0.0203489	0.0160835	170.177	0.245273
rs12498659	ebi-a-GCST012879	4	88393100	A/G	0.20094	0.0353219	0.023032	0.125127	51.0023	0.20094
rs2904166	ebi-a-GCST012879	4	88477532	C/T	0.201999	0.0340629	0.0216964	0.116419	33.3946	0.201999
rs7687666	ebi-a-GCST012879	4	88155568	A/G	0.359999	0.0230178	0.0177242	0.194059	118.753	0.359999
rs6531980	ebi-a-GCST012879	4	88282709	G/A	0.500018	0.0181751	0.0170165	0.28548	213.381	0.499982
rs6847980	ebi-a-GCST012879	4	88180631	T/G	0.362645	0.0138545	0.017642	0.432268	32.3601	0.362645
rs62319081	ebi-a-GCST012879	4	88283825	T/C	0.0629351	0.00628288	0.0332467	0.85011	44.7105	0.0629351
rs4693823	ebi-a-GCST012879	4	88423284	C/T	0.428853	0.00492833	0.0175032	0.778275	135.653	0.428853
rs34052949	ebi-a-GCST012879	4	88392585	G/A	0.209654	0.00411764	0.0203364	0.839544	104.432	0.209654
rs62305721	ebi-a-GCST012879	4	88228545	C/A	0.133036	0.00278892	0.0235055	0.905553	65.445	0.133036
rs66527077	ebi-a-GCST012879	4	88109998	A/G	0.26832	-0.00163083	0.0203447	0.93611	31.6744	0.26832
rs10010424	ebi-a-GCST012879	4	88249267	C/T	0.404213	-0.00442953	0.0172945	0.797855	47.784	0.404213
rs11097148	ebi-a-GCST012879	4	88308415	G/T	0.208077	-0.00452371	0.0204515	0.824943	133.356	0.208077
rs111297471	ebi-a-GCST012879	4	88230501	C/A	0.298587	-0.00736612	0.0180347	0.682949	83.558	0.298587
rs7678571	ebi-a-GCST012879	4	87754713	A/G	0.231486	-0.0119581	0.0205086	0.559843	44.8418	0.231486
rs28624955	ebi-a-GCST012879	4	88378818	G/A	0.372136	-0.0131124	0.0176116	0.456555	461.226	0.372136
rs28366407	ebi-a-GCST012879	4	88313876	A/G	0.140353	-0.0169871	0.0256864	0.508403	63.6839	0.140353
rs113160195	ebi-a-GCST012879	4	88378608	T/C	0.109287	-0.0199622	0.031663	0.528395	58.6689	0.109287
rs10013990	ebi-a-GCST012879	4	88385446	T/C	0.386858	-0.0225501	0.01779	0.20495	139.845	0.386858
rs111268353	ebi-a-GCST012879	4	88072604	C/T	0.0733763	-0.033612	0.0317442	0.289672	51.4317	0.0733763
rs144518672	ebi-a-GCST012879	4	88423099	G/T	0.0170001	-0.0434539	0.0675166	0.519832	45.1853	0.0170001
rs62319081	finngen_R10_C3_COLORECTAL_EXALLC	4	87362673	T/C	0.053229	0.0953022	0.0395431	0.0159489	44.7105	0.053229
rs62305721	finngen_R10_C3_COLORECTAL_EXALLC	4	87307393	C/A	0.111928	0.0564402	0.0278952	0.0430427	65.445	0.111928
rs28366407	finngen_R10_C3_COLORECTAL_EXALLC	4	87392724	A/G	0.125083	0.0524531	0.0267237	0.0496707	63.6839	0.125083
rs4693163	finngen_R10_C3_COLORECTAL_EXALLC	4	87434030	A/G	0.175171	0.0432513	0.0233217	0.0636605	170.177	0.175171
rs116433265	finngen_R10_C3_COLORECTAL_EXALLC	4	87464018	T/C	0.0311539	0.0427871	0.0509145	0.4007	49.3339	0.0311539
rs111268353	finngen_R10_C3_COLORECTAL_EXALLC	4	87151452	C/T	0.0616859	0.0424367	0.0369245	0.250438	51.4317	0.0616859
rs66527077	finngen_R10_C3_COLORECTAL_EXALLC	4	87188846	A/G	0.262054	0.0306794	0.0201948	0.128719	31.6744	0.262054
rs6531980	finngen_R10_C3_COLORECTAL_EXALLC	4	87361557	G/A	0.406989	0.0300897	0.0180413	0.095352	213.381	0.406989
rs34052949	finngen_R10_C3_COLORECTAL_EXALLC	4	87471433	G/A	0.167752	0.0300761	0.0236456	0.203391	104.432	0.167752
rs12498659	finngen_R10_C3_COLORECTAL_EXALLC	4	87471948	A/G	0.175821	0.0284573	0.0232638	0.221237	51.0023	0.175821
rs2904166	finngen_R10_C3_COLORECTAL_EXALLC	4	87556380	C/T	0.196461	0.021689	0.0223205	0.331194	33.3946	0.196461
rs7687666	finngen_R10_C3_COLORECTAL_EXALLC	4	87234416	A/G	0.242594	0.0157524	0.020655	0.445677	118.753	0.242594
rs7678571	finngen_R10_C3_COLORECTAL_EXALLC	4	86833560	A/G	0.262006	0.0120767	0.0201184	0.548319	44.8418	0.262006
rs4693823	finngen_R10_C3_COLORECTAL_EXALLC	4	87502132	C/T	0.410473	0.0107645	0.0180075	0.549986	135.653	0.410473
rs113160195	finngen_R10_C3_COLORECTAL_EXALLC	4	87457456	T/C	0.221973	0.0101643	0.0215809	0.637651	58.6689	0.221973
rs10013990	finngen_R10_C3_COLORECTAL_EXALLC	4	87464294	T/C	0.410003	-0.00685153	0.0180794	0.704711	139.845	0.410003
rs28624955	finngen_R10_C3_COLORECTAL_EXALLC	4	87457666	G/A	0.430723	-0.0117367	0.0179205	0.512512	461.226	0.430723
rs11097148	finngen_R10_C3_COLORECTAL_EXALLC	4	87387263	G/T	0.184239	-0.0119961	0.0228452	0.599512	133.356	0.184239
rs10010424	finngen_R10_C3_COLORECTAL_EXALLC	4	87328115	C/T	0.412409	-0.0176194	0.0179569	0.32649	47.784	0.412409
rs144518672	finngen_R10_C3_COLORECTAL_EXALLC	4	87501947	G/T	0.0152861	-0.0940337	0.0714571	0.188192	45.1853	0.0152861
eQTLGen_DMPK
rs80076445	ebi-a-GCST012879	19	46302503	A/G	0.0268342	0.0976025	0.0561586	0.0822148	61.0116	0.0268342
rs150024905	ebi-a-GCST012879	19	46408026	A/G	0.0152024	0.0806348	0.0753901	0.284814	30.6894	0.0152024
rs76618306	ebi-a-GCST012879	19	46265222	T/C	0.0189523	0.0783111	0.0641548	0.222215	46.205	0.0189523
rs112382785	ebi-a-GCST012879	19	46255242	C/T	0.0213263	0.0619904	0.062192	0.318881	30.5079	0.0213263
rs62111293	ebi-a-GCST012879	19	46441950	C/T	0.125973	0.0519406	0.0269587	0.0540207	41.2629	0.125973
rs11083790	ebi-a-GCST012879	19	46459965	T/C	0.226582	0.0492582	0.0205869	0.0167251	47.0898	0.226582
rs4803840	ebi-a-GCST012879	19	46153130	T/C	0.058594	0.04848	0.0363753	0.182607	45.4979	0.058594
rs34863090	ebi-a-GCST012879	19	46385540	A/G	0.228032	0.0453225	0.0217839	0.0374757	49.2467	0.228032
rs12460313	ebi-a-GCST012879	19	46419447	G/A	0.351976	0.0413546	0.0174928	0.0180742	33.4315	0.351976
rs8111071	ebi-a-GCST012879	19	46307406	G/A	0.0848516	0.0267716	0.0296458	0.3665	172.663	0.0848516
rs34995718	ebi-a-GCST012879	19	46115114	T/C	0.119943	0.0253457	0.0256119	0.322367	37.7681	0.119943
rs1422626	ebi-a-GCST012879	19	46431372	C/T	0.464171	0.0195633	0.0171344	0.253558	47.3867	0.464171
rs8100129	ebi-a-GCST012879	19	46211352	T/C	0.0450397	0.0131515	0.0385625	0.733071	47.0023	0.0450397
rs59093775	ebi-a-GCST012879	19	46374037	A/G	0.304087	0.0114275	0.0183539	0.533534	243.173	0.304087
rs59063421	ebi-a-GCST012879	19	46101492	T/C	0.28423	0.010612	0.0193092	0.582606	70.9772	0.28423
rs35723317	ebi-a-GCST012879	19	46392970	A/G	0.321503	0.0102011	0.0182995	0.577217	159.988	0.321503
rs77216131	ebi-a-GCST012879	19	46266740	T/C	0.0152782	0.00961994	0.0696843	0.890201	36.6438	0.0152782
rs11545326	ebi-a-GCST012879	19	46289509	A/G	0.117069	0.00948932	0.0267551	0.722835	342.732	0.117069
rs78558452	ebi-a-GCST012879	19	46439188	T/C	0.0419581	0.00700063	0.0462546	0.8797	44.2356	0.0419581
rs7256920	ebi-a-GCST012879	19	46203083	G/A	0.512743	0.00450157	0.0170987	0.792343	162.638	0.487257
rs62109856	ebi-a-GCST012879	19	46363441	T/C	0.0193228	0.00349021	0.0647969	0.957044	36.0315	0.0193228
rs35732815	ebi-a-GCST012879	19	46224156	G/A	0.49887	0.00052233	0.0171921	0.975762	1228.53	0.49887
rs10404142	ebi-a-GCST012879	19	46160698	A/C	0.353348	2.07543e-05	0.0183422	0.999097	140.1	0.353348
rs11668847	ebi-a-GCST012879	19	46210365	T/G	0.514927	-0.000999867	0.0171652	0.95355	367.726	0.485073
rs62111755	ebi-a-GCST012879	19	46253766	G/T	0.211285	-0.00346185	0.023252	0.881645	127.013	0.211285
rs4802269	ebi-a-GCST012879	19	46167469	G/A	0.31323	-0.00392274	0.0185124	0.832186	225.389	0.31323
rs75766246	ebi-a-GCST012879	19	46371260	A/G	0.0291807	-0.0057106	0.0488072	0.906857	45.936	0.0291807
rs12610052	ebi-a-GCST012879	19	46239123	C/T	0.0804846	-0.00795001	0.0441304	0.857036	54.7716	0.0804846
rs2080968	ebi-a-GCST012879	19	46395240	T/C	0.353064	-0.00837404	0.0176783	0.635722	183.956	0.353064
rs66796860	ebi-a-GCST012879	19	46214244	G/A	0.135001	-0.00940868	0.0246152	0.702291	143.028	0.135001
rs62111265	ebi-a-GCST012879	19	46394187	T/C	0.173518	-0.0108196	0.0225088	0.630742	40.1142	0.173518
rs35247304	ebi-a-GCST012879	19	46465396	A/G	0.33276	-0.0123793	0.0186274	0.506323	67.3449	0.33276
rs59330798	ebi-a-GCST012879	19	46448760	T/C	0.343942	-0.0133579	0.0179142	0.455873	32.1512	0.343942
rs73566656	ebi-a-GCST012879	19	46381181	A/G	0.229911	-0.0136667	0.021067	0.516514	114.824	0.229911
rs146577305	ebi-a-GCST012879	19	46289009	A/G	0.0193688	-0.0161715	0.0651699	0.804023	34.3536	0.0193688
rs4803852	ebi-a-GCST012879	19	46238926	G/T	0.170372	-0.0196201	0.0218197	0.36855	382.522	0.170372
rs8100707	ebi-a-GCST012879	19	46426122	G/A	0.103449	-0.0198911	0.0263743	0.450739	70.486	0.103449
rs60425101	ebi-a-GCST012879	19	46405269	C/T	0.262013	-0.0306473	0.0207889	0.140423	60.5752	0.262013
rs11666698	ebi-a-GCST012879	19	46157748	G/A	0.138071	-0.0311128	0.0279531	0.265694	44.5931	0.138071
rs10411518	ebi-a-GCST012879	19	46105198	A/G	0.408816	-0.0318829	0.0176203	0.0703817	51.8458	0.408816
rs181217048	ebi-a-GCST012879	19	46408638	G/T	0.015612	-0.0383777	0.0628272	0.541302	44.9303	0.015612
rs75987583	ebi-a-GCST012879	19	46248557	T/C	0.0282317	-0.0409138	0.0549824	0.4568	51.627	0.0282317
rs10414420	ebi-a-GCST012879	19	46415010	T/C	0.180797	-0.0458509	0.0230337	0.0465254	106.188	0.180797
rs113551257	ebi-a-GCST012879	19	46373700	A/G	0.0233027	-0.0514984	0.0564362	0.361501	44.9622	0.0233027
rs73044299	ebi-a-GCST012879	19	46292649	C/T	0.0311759	-0.0701695	0.0498687	0.159402	105.259	0.0311759
rs75766246	finngen_R10_C3_COLORECTAL_EXALLC	19	45868002	A/G	0.0679273	0.0899649	0.0343672	0.00885116	45.936	0.0679273
rs35723317	finngen_R10_C3_COLORECTAL_EXALLC	19	45889712	A/G	0.279124	0.0730777	0.0195262	0.000182163	159.988	0.279124
rs66796860	finngen_R10_C3_COLORECTAL_EXALLC	19	45710986	G/A	0.156503	0.0548828	0.0242158	0.0234266	143.028	0.156503
rs113551257	finngen_R10_C3_COLORECTAL_EXALLC	19	45870442	A/G	0.0245171	0.0483118	0.0574838	0.400661	44.9622	0.0245171
rs60425101	finngen_R10_C3_COLORECTAL_EXALLC	19	45902011	C/T	0.147828	0.0427486	0.0249563	0.0867241	60.5752	0.147828
rs4803852	finngen_R10_C3_COLORECTAL_EXALLC	19	45735668	G/T	0.223293	0.0422008	0.0211729	0.0462456	382.522	0.223293
rs8100707	finngen_R10_C3_COLORECTAL_EXALLC	19	45922864	G/A	0.0686849	0.0420739	0.0351181	0.23089	70.486	0.0686849
rs73566656	finngen_R10_C3_COLORECTAL_EXALLC	19	45877923	A/G	0.217129	0.0419819	0.0215994	0.0519362	114.824	0.217129
rs34863090	finngen_R10_C3_COLORECTAL_EXALLC	19	45882282	A/G	0.132043	0.0376849	0.0261228	0.149132	49.2467	0.132043
rs10404142	finngen_R10_C3_COLORECTAL_EXALLC	19	45657440	A/C	0.312029	0.0324371	0.0190032	0.0878355	140.1	0.312029
rs34995718	finngen_R10_C3_COLORECTAL_EXALLC	19	45611856	T/C	0.0709041	0.0277346	0.0342911	0.418631	37.7681	0.0709041
rs146577305	finngen_R10_C3_COLORECTAL_EXALLC	19	45785751	A/G	0.0206628	0.0256051	0.0627788	0.683375	34.3536	0.0206628
rs112382785	finngen_R10_C3_COLORECTAL_EXALLC	19	45751984	C/T	0.031038	0.0254351	0.0510471	0.618295	30.5079	0.031038
rs4803840	finngen_R10_C3_COLORECTAL_EXALLC	19	45649872	T/C	0.105749	0.022962	0.0287914	0.425143	45.4979	0.105749
rs35247304	finngen_R10_C3_COLORECTAL_EXALLC	19	45962138	A/G	0.28505	0.0180438	0.0196432	0.358316	67.3449	0.28505
rs11666698	finngen_R10_C3_COLORECTAL_EXALLC	19	45654490	G/A	0.152111	0.0146912	0.0247974	0.553551	44.5931	0.152111
rs12460313	finngen_R10_C3_COLORECTAL_EXALLC	19	45916189	G/A	0.495385	0.0144144	0.0177388	0.416453	33.4315	0.495385
rs8111071	finngen_R10_C3_COLORECTAL_EXALLC	19	45804148	G/A	0.0387397	0.0134703	0.045487	0.767127	172.663	0.0387397
rs59330798	finngen_R10_C3_COLORECTAL_EXALLC	19	45945502	T/C	0.259929	0.00930753	0.0202388	0.645599	32.1512	0.259929
rs62111293	finngen_R10_C3_COLORECTAL_EXALLC	19	45938692	C/T	0.147752	0.00917895	0.0249762	0.713239	41.2629	0.147752
rs59093775	finngen_R10_C3_COLORECTAL_EXALLC	19	45870779	A/G	0.193404	0.00877579	0.0224915	0.696402	243.173	0.193404
rs10411518	finngen_R10_C3_COLORECTAL_EXALLC	19	45601940	A/G	0.508569	0.00589635	0.0177773	0.740132	51.8458	0.491431
rs62109856	finngen_R10_C3_COLORECTAL_EXALLC	19	45860183	T/C	0.0242361	0.00411377	0.0579661	0.943423	36.0315	0.0242361
rs76618306	finngen_R10_C3_COLORECTAL_EXALLC	19	45761964	T/C	0.070034	0.000881498	0.0346196	0.979686	46.205	0.070034
rs4802269	finngen_R10_C3_COLORECTAL_EXALLC	19	45664211	G/A	0.353318	-0.000245129	0.01858	0.989474	225.389	0.353318
rs73044299	finngen_R10_C3_COLORECTAL_EXALLC	19	45789391	C/T	0.0351842	-0.00101117	0.049547	0.983718	105.259	0.0351842
rs59063421	finngen_R10_C3_COLORECTAL_EXALLC	19	45598234	T/C	0.330339	-0.00361176	0.0188431	0.847996	70.9772	0.330339
rs80076445	finngen_R10_C3_COLORECTAL_EXALLC	19	45799245	A/G	0.00963291	-0.00488382	0.092815	0.958035	61.0116	0.00963291
rs11668847	finngen_R10_C3_COLORECTAL_EXALLC	19	45707107	T/G	0.500081	-0.00818216	0.0177298	0.644445	367.726	0.499919
rs11083790	finngen_R10_C3_COLORECTAL_EXALLC	19	45956707	T/C	0.128476	-0.00823318	0.0264899	0.755948	47.0898	0.128476
rs7256920	finngen_R10_C3_COLORECTAL_EXALLC	19	45699825	G/A	0.482326	-0.00853506	0.0177025	0.629708	162.638	0.482326
rs11545326	finngen_R10_C3_COLORECTAL_EXALLC	19	45786251	A/G	0.143586	-0.0105663	0.0253645	0.676986	342.732	0.143586
rs1422626	finngen_R10_C3_COLORECTAL_EXALLC	19	45928114	C/T	0.617096	-0.0114704	0.0182179	0.528942	47.3867	0.382904
rs10414420	finngen_R10_C3_COLORECTAL_EXALLC	19	45911752	T/C	0.181481	-0.0164231	0.0226757	0.468907	106.188	0.181481
rs35732815	finngen_R10_C3_COLORECTAL_EXALLC	19	45720898	G/A	0.47807	-0.0171952	0.0177464	0.332575	1228.53	0.47807
rs78558452	finngen_R10_C3_COLORECTAL_EXALLC	19	45935930	T/C	0.105233	-0.022772	0.0290143	0.43254	44.2356	0.105233
rs62111755	finngen_R10_C3_COLORECTAL_EXALLC	19	45750508	G/T	0.175823	-0.026319	0.023133	0.255234	127.013	0.175823
rs62111265	finngen_R10_C3_COLORECTAL_EXALLC	19	45890929	T/C	0.240394	-0.0268709	0.0208645	0.197789	40.1142	0.240394
rs150024905	finngen_R10_C3_COLORECTAL_EXALLC	19	45904768	A/G	0.0190732	-0.0284157	0.0666099	0.669672	30.6894	0.0190732
rs181217048	finngen_R10_C3_COLORECTAL_EXALLC	19	45905380	G/T	0.0197013	-0.0377445	0.0647948	0.560214	44.9303	0.0197013
rs2080968	finngen_R10_C3_COLORECTAL_EXALLC	19	45891982	T/C	0.343706	-0.0385757	0.0186315	0.0384096	183.956	0.343706
rs75987583	finngen_R10_C3_COLORECTAL_EXALLC	19	45745299	T/C	0.0325775	-0.0561005	0.0490483	0.252715	51.627	0.0325775
rs12610052	finngen_R10_C3_COLORECTAL_EXALLC	19	45735865	C/T	0.022135	-0.0930144	0.0597459	0.11951	54.7716	0.022135
rs77216131	finngen_R10_C3_COLORECTAL_EXALLC	19	45763482	T/C	0.0135105	-0.093391	0.0765678	0.222572	36.6438	0.0135105
eQTLGen_THEM4
rs147541632	ebi-a-GCST012879	1	152147205	G/A	0.00375379	0.342385	0.147397	0.020186	33.9446	0.00375379
rs149443973	ebi-a-GCST012879	1	151887823	G/A	0.0135415	0.125601	0.0722329	0.0820635	83.0869	0.0135415
rs114694294	ebi-a-GCST012879	1	152038884	A/G	0.00835186	0.123405	0.0983111	0.209389	53.489	0.00835186
rs75203436	ebi-a-GCST012879	1	151842358	G/T	0.0321532	0.114681	0.0516235	0.0263184	279.311	0.0321532
rs140789324	ebi-a-GCST012879	1	151856415	A/G	0.0162883	0.103897	0.064887	0.109332	452.915	0.0162883
rs149120393	ebi-a-GCST012879	1	151884647	A/C	0.0238684	0.100084	0.0621858	0.107522	101.736	0.0238684
rs12097169	ebi-a-GCST012879	1	151135855	C/A	0.0690125	0.0971105	0.0317345	0.00221269	50.5837	0.0690125
rs61813914	ebi-a-GCST012879	1	152600918	T/C	0.0166143	0.0862959	0.0691789	0.212239	37.9652	0.0166143
rs115159510	ebi-a-GCST012879	1	152460837	A/G	0.0219785	0.0815159	0.0611094	0.182226	77.1936	0.0219785
rs72696932	ebi-a-GCST012879	1	152073838	A/G	0.00669619	0.0691444	0.11074	0.532374	44.625	0.00669619
rs113998411	ebi-a-GCST012879	1	152217861	A/G	0.0157701	0.0622666	0.0726187	0.391198	36.879	0.0157701
rs115843383	ebi-a-GCST012879	1	151925939	C/A	0.0254261	0.0615452	0.0539455	0.253921	53.8491	0.0254261
rs144899517	ebi-a-GCST012879	1	151873021	T/C	0.0271471	0.0609429	0.0539011	0.258205	64.3977	0.0271471
rs114415211	ebi-a-GCST012879	1	151439058	A/G	0.0134298	0.0596326	0.0736634	0.418211	47.4087	0.0134298
rs79717008	ebi-a-GCST012879	1	152167054	T/C	0.139157	0.0590844	0.0238921	0.0133999	126.96	0.139157
rs71625139	ebi-a-GCST012879	1	151802393	G/A	0.0644954	0.0505714	0.033828	0.134926	229.753	0.0644954
rs145332889	ebi-a-GCST012879	1	151146457	C/T	0.0312963	0.0497805	0.0507129	0.32629	43.8056	0.0312963
rs146442455	ebi-a-GCST012879	1	151904063	T/C	0.0191531	0.0449938	0.0714525	0.52889	129.482	0.0191531
rs1521177	ebi-a-GCST012879	1	151782130	G/T	0.459014	0.0434641	0.0175144	0.0130783	30.9382	0.459014
rs151103850	ebi-a-GCST012879	1	152282684	A/G	0.0382932	0.0427133	0.0486638	0.380094	107.919	0.0382932
rs2932585	ebi-a-GCST012879	1	151927560	A/G	0.081764	0.0373371	0.0294825	0.205364	1913.2	0.081764
rs146765049	ebi-a-GCST012879	1	152011739	T/C	0.0221566	0.0369104	0.0605551	0.542171	31.351	0.0221566
rs12092199	ebi-a-GCST012879	1	152764795	T/G	0.0506251	0.0351564	0.0420175	0.402757	55.7534	0.0506251
rs1568485	ebi-a-GCST012879	1	151736876	C/T	0.334437	0.0341918	0.0184776	0.0642495	58.5378	0.334437
[truncated: 50,386 more rows]
