# Supplementary material for: Causal association between mitochondrial genes and colorectal cancer: a multi-omics Mendelian randomization study
Source: Discov Oncol. 2025 Oct 14;16:1864. doi: 10.1007/s12672-025-03699-2 (PMC12521712; doi:10.1007/s12672-025-03699-2)
Supplement: Supplementary file 1 — Additional file 1: Supplementary Table 1 Basic information of some SNPs associated with cis-mQTL and colorectal cancer. Supplementary Table 2 Basic information of some SNPs associated with cis-eQTL and colorectal cancer. Supplementary Table 3 Basic information of some SNPs associated with cis-pQTL and colorectal cancer. Supplementary Table 4 MR results of the association between mitochondrial gene methylation and colorectal cancer. Supplementary Table 5 MR results illustrating the association between mitochondrial gene expression and colorectal cancer. Supplementary Table 6 MR results showing the association between levels of mitochondria-associated proteins and colorectal cancer. Supplementary Table 7 Detailed GO results. Supplementary Table 8 Detailed STRING results. Supplementary Table 9 Detailed genemania-network and genemania-functions. Supplementary Fig. 1 Forest plot of the association between methylation of mitochondrial genes and CRC. Supplementary Fig. 2 Forest map illustrating the association between mitochondrial gene expression and CRC. Supplementary Fig. 3 Forest map illustrating the association between levels of mitochondria-associated proteins and CRC. [file 12672_2025_3699_MOESM1_ESM.zip › 【Supplementary files】/Supplementary Table 3 Basic information of some SNPs associated with cis-pQTL and colorectal cancer.xlsx]

## Sheet: Table2 SNP infomation(pqtl)
SNP	Outcome	CHR	POS	EA/OA	EAF	β*	SE	P	F-statistic	MAF
Decode_QDPR
rs573247193	ebi-a-GCST012879	4	17705426	C/T	0.00488511	0.175958	0.150811	0.243316	41.6802	0.00488511
rs73234972	ebi-a-GCST012879	4	17531436	T/G	0.00932105	0.0955937	0.0882311	0.27861	75.376	0.00932105
rs138096329	ebi-a-GCST012879	4	17414368	A/G	0.00646933	0.0944494	0.111724	0.397898	53.4841	0.00646933
rs67723858	ebi-a-GCST012879	4	17287997	A/G	0.0161634	0.0659438	0.0767052	0.389952	37.1568	0.0161634
rs181567247	ebi-a-GCST012879	4	17782424	A/C	0.0141899	0.0563582	0.0753242	0.454335	32.1326	0.0141899
rs6851547	ebi-a-GCST012879	4	18420313	T/G	0.192267	0.0539496	0.0217881	0.0132825	30.2352	0.192267
rs699460	ebi-a-GCST012879	4	17488286	G/T	0.685255	0.0463693	0.0179959	0.00997608	386.653	0.314745
rs1861123	ebi-a-GCST012879	4	18286475	T/C	0.926519	0.0461326	0.0309575	0.136174	32.558	0.073481
rs3733575	ebi-a-GCST012879	4	17511242	T/C	0.521397	0.0358997	0.017216	0.0370459	758.548	0.478603
rs10003191	ebi-a-GCST012879	4	17336925	A/G	0.675463	0.0342737	0.019072	0.0723236	30.4085	0.324537
rs62295122	ebi-a-GCST012879	4	17538114	A/G	0.0362686	0.0334664	0.043937	0.446246	336.555	0.0362686
rs2610986	ebi-a-GCST012879	4	18037231	T/C	0.651541	0.0333828	0.0190541	0.0797737	36.5317	0.348459
rs74468815	ebi-a-GCST012879	4	17420951	G/A	0.194434	0.0328207	0.0228131	0.150242	68.2521	0.194434
rs78300485	ebi-a-GCST012879	4	17615983	A/C	0.0743733	0.0325141	0.0317971	0.306522	50.6447	0.0743733
rs114575974	ebi-a-GCST012879	4	17379148	A/C	0.00963918	0.0312196	0.088967	0.725655	37.6091	0.00963918
rs17784788	ebi-a-GCST012879	4	17317318	A/C	0.0199256	0.030607	0.0618369	0.620626	35.1903	0.0199256
rs116253719	ebi-a-GCST012879	4	17434905	T/C	0.00946327	0.0303236	0.0848509	0.720812	86.2884	0.00946327
rs28385338	ebi-a-GCST012879	4	18180597	G/A	0.585901	0.0299313	0.0170626	0.0793963	33.5546	0.414099
rs2597819	ebi-a-GCST012879	4	17469829	G/A	0.486472	0.0261805	0.0169825	0.123166	130.48	0.486472
rs112440344	ebi-a-GCST012879	4	16770799	T/G	0.018692	0.0252443	0.0695488	0.716625	50.878	0.018692
rs34311884	ebi-a-GCST012879	4	17510707	A/G	0.0942973	0.0230409	0.0283027	0.415595	292.186	0.0942973
rs3796809	ebi-a-GCST012879	4	17503839	A/G	0.260857	0.0191706	0.019526	0.3262	50.2874	0.260857
rs11735144	ebi-a-GCST012879	4	17553438	G/T	0.103146	0.0167487	0.0357323	0.639264	73.0192	0.103146
rs2159309	ebi-a-GCST012879	4	17758956	A/G	0.723724	0.0126723	0.0208311	0.542965	97.8406	0.276276
rs2697688	ebi-a-GCST012879	4	17479467	A/G	0.246352	0.011806	0.0188213	0.530485	682.286	0.246352
rs16895705	ebi-a-GCST012879	4	17780716	G/T	0.252562	0.0114389	0.0199881	0.567128	35.1173	0.252562
rs35052774	ebi-a-GCST012879	4	17551305	A/G	0.33589	0.0114193	0.0181739	0.529783	188.066	0.33589
rs62295121	ebi-a-GCST012879	4	17531916	A/G	0.468564	0.00716477	0.0172556	0.677985	535.598	0.468564
rs13139898	ebi-a-GCST012879	4	17706928	G/T	0.375231	0.00665566	0.0174292	0.702559	44.5159	0.375231
rs10000081	ebi-a-GCST012879	4	17348363	T/C	0.730946	0.00477421	0.0197686	0.809164	46.1506	0.269054
rs73232840	ebi-a-GCST012879	4	17440761	A/C	0.0114203	0.0045507	0.0803796	0.954852	55.9005	0.0114203
rs17513523	ebi-a-GCST012879	4	17356713	T/C	0.0286623	0.001651	0.0512144	0.974283	135.135	0.0286623
rs116224911	ebi-a-GCST012879	4	17347417	C/T	0.0870311	0.00120932	0.0311843	0.969066	32.6954	0.0870311
rs13124633	ebi-a-GCST012879	4	18319695	G/A	0.261357	0.000115815	0.0200262	0.995386	42.7191	0.261357
rs140674687	ebi-a-GCST012879	4	17575402	T/C	0.0165348	-0.00147447	0.068619	0.982857	120.401	0.0165348
rs2597749	ebi-a-GCST012879	4	17472734	T/G	0.723205	-0.00252044	0.0201501	0.900458	294.292	0.276795
rs1860590	ebi-a-GCST012879	4	17596951	A/G	0.0255801	-0.00274355	0.0602782	0.963697	66.4727	0.0255801
rs78231539	ebi-a-GCST012879	4	17567753	C/T	0.0162209	-0.00312736	0.06659	0.962542	52.7845	0.0162209
rs73242128	ebi-a-GCST012879	4	17917456	G/A	0.0475627	-0.0034616	0.040225	0.931422	183.671	0.0475627
rs6829706	ebi-a-GCST012879	4	17466362	A/G	0.575172	-0.00398899	0.0181541	0.826082	123.716	0.424828
rs2518606	ebi-a-GCST012879	4	17514142	G/A	0.0846633	-0.00830715	0.0289107	0.773854	130.684	0.0846633
rs74330559	ebi-a-GCST012879	4	17549798	A/C	0.0153128	-0.0100014	0.0763449	0.895773	142.623	0.0153128
rs12510525	ebi-a-GCST012879	4	18064071	T/C	0.231295	-0.0101043	0.0223399	0.651055	51.2307	0.231295
rs77929153	ebi-a-GCST012879	4	17285032	G/T	0.0128102	-0.0136861	0.0717748	0.848775	39.376	0.0128102
rs17518793	ebi-a-GCST012879	4	17901352	C/T	0.158833	-0.016871	0.0230932	0.465045	103.913	0.158833
rs9992238	ebi-a-GCST012879	4	17476041	T/C	0.123439	-0.0172686	0.0341017	0.612587	91.7339	0.123439
rs115189991	ebi-a-GCST012879	4	17595536	G/A	0.033957	-0.018146	0.0496645	0.714834	45.0628	0.033957
rs80075038	ebi-a-GCST012879	4	17938417	C/A	0.0825879	-0.0192857	0.0323803	0.551443	48.7619	0.0825879
rs34859220	ebi-a-GCST012879	4	17521797	A/G	0.133427	-0.0222835	0.0244414	0.361921	100.59	0.133427
rs35665493	ebi-a-GCST012879	4	17547961	A/C	0.295931	-0.0241552	0.018585	0.193698	111.28	0.295931
rs73246708	ebi-a-GCST012879	4	18210024	A/G	0.101164	-0.0250503	0.0275265	0.3628	30.4243	0.101164
rs4698613	ebi-a-GCST012879	4	17552969	G/A	0.357234	-0.0256322	0.0188617	0.174161	57.0201	0.357234
rs11938741	ebi-a-GCST012879	4	18159806	A/C	0.185048	-0.0261235	0.0212496	0.218935	32.0353	0.185048
rs80173098	ebi-a-GCST012879	4	16908331	T/C	0.0382697	-0.0320494	0.0423856	0.449567	39.6139	0.0382697
rs10000649	ebi-a-GCST012879	4	17533838	C/T	0.283743	-0.0330102	0.0197117	0.0940026	287.121	0.283743
rs41268395	ebi-a-GCST012879	4	17598840	A/G	0.0295552	-0.0335807	0.0490958	0.493986	40.4677	0.0295552
rs76160459	ebi-a-GCST012879	4	17606956	T/C	0.0641991	-0.0352094	0.0352317	0.317618	90.8338	0.0641991
rs79021772	ebi-a-GCST012879	4	17891057	A/G	0.04719	-0.0365997	0.0386675	0.343882	48.2677	0.04719
rs180712738	ebi-a-GCST012879	4	18121609	G/A	0.0111172	-0.0370602	0.0811475	0.647885	38.5683	0.0111172
rs77485526	ebi-a-GCST012879	4	17388159	T/C	0.0297892	-0.0534917	0.0499725	0.28443	113.939	0.0297892
rs185568433	ebi-a-GCST012879	4	17980724	C/T	0.0276604	-0.0571024	0.0499763	0.253209	30.3581	0.0276604
rs62298071	ebi-a-GCST012879	4	17638395	A/G	0.0228219	-0.0682532	0.059092	0.248077	74.972	0.0228219
rs115158534	ebi-a-GCST012879	4	17410789	C/T	0.0108673	-0.0714486	0.0837531	0.393612	31.2115	0.0108673
rs59470184	ebi-a-GCST012879	4	17241365	T/C	0.0474571	-0.102124	0.0415145	0.013895	34.958	0.0474571
rs184774656	ebi-a-GCST012879	4	17487484	G/A	0.0186509	-0.126547	0.058272	0.0298806	40.4532	0.0186509
rs181567247	finngen_R10_C3_COLORECTAL_EXALLC	4	17780801	A/C	0.00799026	0.136817	0.100211	0.172162	32.1326	0.00799026
rs73232840	finngen_R10_C3_COLORECTAL_EXALLC	4	17439138	A/C	0.00279144	0.112686	0.168431	0.503473	55.9005	0.00279144
rs59470184	finngen_R10_C3_COLORECTAL_EXALLC	4	17239742	T/C	0.0273824	0.0839133	0.0538108	0.118899	34.958	0.0273824
rs77929153	finngen_R10_C3_COLORECTAL_EXALLC	4	17283409	G/T	0.00732195	0.0743342	0.102533	0.468466	39.376	0.00732195
rs73234972	finngen_R10_C3_COLORECTAL_EXALLC	4	17529813	T/G	0.00464975	0.0738011	0.127056	0.561337	75.376	0.00464975
rs573247193	finngen_R10_C3_COLORECTAL_EXALLC	4	17703803	C/T	0.0286504	0.060991	0.0549225	0.266787	41.6802	0.0286504
rs34859220	finngen_R10_C3_COLORECTAL_EXALLC	4	17520174	A/G	0.136069	0.0594494	0.0257808	0.021113	100.59	0.136069
rs67723858	finngen_R10_C3_COLORECTAL_EXALLC	4	17286374	A/G	0.0112873	0.0457999	0.0825636	0.579085	37.1568	0.0112873
rs73242128	finngen_R10_C3_COLORECTAL_EXALLC	4	17915833	G/A	0.0183161	0.0406594	0.0658545	0.536963	183.671	0.0183161
rs62295121	finngen_R10_C3_COLORECTAL_EXALLC	4	17530293	A/G	0.532709	0.0398866	0.017693	0.024173	535.598	0.467291
rs77485526	finngen_R10_C3_COLORECTAL_EXALLC	4	17386536	T/C	0.0212212	0.0360597	0.0601394	0.548772	113.939	0.0212212
rs41268395	finngen_R10_C3_COLORECTAL_EXALLC	4	17597217	A/G	0.069818	0.0307071	0.0354555	0.38645	40.4677	0.069818
rs62295122	finngen_R10_C3_COLORECTAL_EXALLC	4	17536491	A/G	0.0417614	0.0277506	0.045057	0.53796	336.555	0.0417614
rs10003191	finngen_R10_C3_COLORECTAL_EXALLC	4	17335302	A/G	0.72435	0.0257139	0.0198859	0.195985	30.4085	0.27565
rs79021772	finngen_R10_C3_COLORECTAL_EXALLC	4	17889434	A/G	0.0420998	0.0231814	0.0439212	0.597642	48.2677	0.0420998
rs80075038	finngen_R10_C3_COLORECTAL_EXALLC	4	17936794	C/A	0.147938	0.0201481	0.0253109	0.426017	48.7619	0.147938
rs13139898	finngen_R10_C3_COLORECTAL_EXALLC	4	17705305	G/T	0.288297	0.0187744	0.0195079	0.335849	44.5159	0.288297
rs2159309	finngen_R10_C3_COLORECTAL_EXALLC	4	17757333	A/G	0.648826	0.016006	0.0185645	0.388587	97.8406	0.351174
rs140674687	finngen_R10_C3_COLORECTAL_EXALLC	4	17573779	T/C	0.016725	0.0159263	0.0692775	0.818176	120.401	0.016725
rs74468815	finngen_R10_C3_COLORECTAL_EXALLC	4	17419328	G/A	0.127205	0.0153007	0.027005	0.570995	68.2521	0.127205
rs13124633	finngen_R10_C3_COLORECTAL_EXALLC	4	18318072	G/A	0.193535	0.0147117	0.0223935	0.511206	42.7191	0.193535
rs2697688	finngen_R10_C3_COLORECTAL_EXALLC	4	17477844	A/G	0.23361	0.010523	0.0208767	0.614226	682.286	0.23361
rs6829706	finngen_R10_C3_COLORECTAL_EXALLC	4	17464739	A/G	0.572746	0.00987254	0.0181229	0.585922	123.716	0.427254
rs2597749	finngen_R10_C3_COLORECTAL_EXALLC	4	17471111	T/G	0.72187	0.0093813	0.0199167	0.637622	294.292	0.27813
rs1860590	finngen_R10_C3_COLORECTAL_EXALLC	4	17595328	A/G	0.044924	0.0082897	0.0433975	0.848511	66.4727	0.044924
rs9992238	finngen_R10_C3_COLORECTAL_EXALLC	4	17474418	T/C	0.149735	0.00816563	0.0249312	0.743269	91.7339	0.149735
rs6851547	finngen_R10_C3_COLORECTAL_EXALLC	4	18418690	T/G	0.138964	0.0072668	0.0253323	0.774221	30.2352	0.138964
rs35052774	finngen_R10_C3_COLORECTAL_EXALLC	4	17549682	A/G	0.355266	0.00634299	0.0185632	0.732578	188.066	0.355266
rs35665493	finngen_R10_C3_COLORECTAL_EXALLC	4	17546338	A/C	0.291616	0.00528571	0.0195104	0.786455	111.28	0.291616
rs2597819	finngen_R10_C3_COLORECTAL_EXALLC	4	17468206	G/A	0.456969	0.00433163	0.0176992	0.806661	130.48	0.456969
rs62296302	finngen_R10_C3_COLORECTAL_EXALLC	4	17554210	A/G	0.413144	0.00401914	0.0180024	0.823337	57.5861	0.413144
rs17518793	finngen_R10_C3_COLORECTAL_EXALLC	4	17899729	C/T	0.171874	0.00385482	0.0235051	0.869732	103.913	0.171874
rs78300485	finngen_R10_C3_COLORECTAL_EXALLC	4	17614360	A/C	0.0679389	0.00176192	0.0349286	0.959769	50.6447	0.0679389
rs76160459	finngen_R10_C3_COLORECTAL_EXALLC	4	17605333	T/C	0.0686231	-0.000831744	0.0344822	0.980756	90.8338	0.0686231
rs116253719	finngen_R10_C3_COLORECTAL_EXALLC	4	17433282	T/C	0.019693	-0.00102801	0.0648085	0.987344	86.2884	0.019693
rs11938741	finngen_R10_C3_COLORECTAL_EXALLC	4	18158183	A/C	0.240088	-0.00180648	0.0207264	0.930546	32.0353	0.240088
rs10000081	finngen_R10_C3_COLORECTAL_EXALLC	4	17346740	T/C	0.636327	-0.00256106	0.0183757	0.889156	46.1506	0.363673
rs28385338	finngen_R10_C3_COLORECTAL_EXALLC	4	18178974	G/A	0.442485	-0.0043528	0.0177785	0.806585	33.5546	0.442485
rs3796809	finngen_R10_C3_COLORECTAL_EXALLC	4	17502216	A/G	0.312565	-0.00619313	0.0191016	0.745772	50.2874	0.312565
rs3733575	finngen_R10_C3_COLORECTAL_EXALLC	4	17509619	T/C	0.57051	-0.00788397	0.017896	0.659543	758.548	0.42949
rs11735144	finngen_R10_C3_COLORECTAL_EXALLC	4	17551815	G/T	0.104728	-0.0123164	0.0288287	0.669212	73.0192	0.104728
rs16895705	finngen_R10_C3_COLORECTAL_EXALLC	4	17779093	G/T	0.14864	-0.0167544	0.0249836	0.502464	35.1173	0.14864
rs2518606	finngen_R10_C3_COLORECTAL_EXALLC	4	17512519	G/A	0.076063	-0.0167663	0.0329633	0.611008	130.684	0.076063
rs184774656	finngen_R10_C3_COLORECTAL_EXALLC	4	17485861	G/A	0.0358042	-0.017023	0.0472232	0.718489	40.4532	0.0358042
rs74330559	finngen_R10_C3_COLORECTAL_EXALLC	4	17548175	A/C	0.00900092	-0.0174876	0.0926444	0.85028	142.623	0.00900092
rs185568433	finngen_R10_C3_COLORECTAL_EXALLC	4	17979101	C/T	0.0320933	-0.0223573	0.049229	0.649723	30.3581	0.0320933
rs2610986	finngen_R10_C3_COLORECTAL_EXALLC	4	18035608	T/C	0.645346	-0.0231094	0.0185502	0.212847	36.5317	0.354654
rs699460	finngen_R10_C3_COLORECTAL_EXALLC	4	17486663	G/T	0.774981	-0.0234222	0.0211132	0.267274	386.653	0.225019
rs80173098	finngen_R10_C3_COLORECTAL_EXALLC	4	16906708	T/C	0.0328682	-0.023893	0.0490027	0.625844	39.6139	0.0328682
rs34311884	finngen_R10_C3_COLORECTAL_EXALLC	4	17509084	A/G	0.122766	-0.026158	0.0272669	0.337392	292.186	0.122766
rs12510525	finngen_R10_C3_COLORECTAL_EXALLC	4	18062448	T/C	0.156831	-0.028438	0.0242243	0.240416	51.2307	0.156831
rs10000649	finngen_R10_C3_COLORECTAL_EXALLC	4	17532215	C/T	0.24414	-0.0285285	0.0205567	0.165199	287.121	0.24414
rs73246708	finngen_R10_C3_COLORECTAL_EXALLC	4	18208401	A/G	0.115896	-0.0289861	0.0276699	0.294837	30.4243	0.115896
rs116224911	finngen_R10_C3_COLORECTAL_EXALLC	4	17345794	C/T	0.0705466	-0.0318841	0.0353595	0.36721	32.6954	0.0705466
rs17513523	finngen_R10_C3_COLORECTAL_EXALLC	4	17355090	T/C	0.0442761	-0.0322799	0.0436512	0.459605	135.135	0.0442761
rs146740062	finngen_R10_C3_COLORECTAL_EXALLC	4	17469841	C/T	0.0706285	-0.0327811	0.034217	0.338046	96.8695	0.0706285
rs1861123	finngen_R10_C3_COLORECTAL_EXALLC	4	18284852	T/C	0.894916	-0.0395925	0.0289285	0.171113	32.558	0.105084
rs78231539	finngen_R10_C3_COLORECTAL_EXALLC	4	17566130	C/T	0.0136814	-0.0490136	0.0747811	0.512192	52.7845	0.0136814
rs17784788	finngen_R10_C3_COLORECTAL_EXALLC	4	17315695	A/C	0.018715	-0.0559702	0.0650474	0.389539	35.1903	0.018715
rs62298071	finngen_R10_C3_COLORECTAL_EXALLC	4	17636772	A/G	0.0262414	-0.0611394	0.0557435	0.272729	74.972	0.0262414
rs115189991	finngen_R10_C3_COLORECTAL_EXALLC	4	17593913	G/A	0.0700955	-0.06852	0.0346348	0.0478884	45.0628	0.0700955
rs112440344	finngen_R10_C3_COLORECTAL_EXALLC	4	16769176	T/G	0.021632	-0.0787097	0.0624953	0.207868	50.878	0.021632
rs180712738	finngen_R10_C3_COLORECTAL_EXALLC	4	18119986	G/A	0.0119094	-0.0940843	0.0807209	0.243796	38.5683	0.0119094
rs114575974	finngen_R10_C3_COLORECTAL_EXALLC	4	17377525	A/C	0.0171432	-0.0997438	0.0707349	0.158508	37.6091	0.0171432
rs115158534	finngen_R10_C3_COLORECTAL_EXALLC	4	17409166	C/T	0.0116315	-0.101124	0.0806505	0.209896	31.2115	0.0116315
rs138096329	finngen_R10_C3_COLORECTAL_EXALLC	4	17412745	A/G	0.00104056	-0.234274	0.273939	0.39244	53.4841	0.00104056
UKB-ppp_QDPR
rs73241668	ebi-a-GCST012879	4	18381128	A/G	0.0109766	0.108665	0.0931932	0.243609	32.741	0.0109766
rs73234972	ebi-a-GCST012879	4	17531436	T/G	0.00932105	0.0955937	0.0882311	0.27861	133.741	0.00932105
rs181567247	ebi-a-GCST012879	4	17782424	A/C	0.0141899	0.0563582	0.0753242	0.454335	38.5187	0.0141899
rs6845870	ebi-a-GCST012879	4	17541898	C/A	0.113241	0.0395795	0.0346608	0.253491	41.9085	0.113241
rs3733575	ebi-a-GCST012879	4	17511242	T/C	0.521397	0.0358997	0.017216	0.0370459	829.352	0.478603
rs62295122	ebi-a-GCST012879	4	17538114	A/G	0.0362686	0.0334664	0.043937	0.446246	494.171	0.0362686
rs78300485	ebi-a-GCST012879	4	17615983	A/C	0.0743733	0.0325141	0.0317971	0.306522	33.3644	0.0743733
rs116253719	ebi-a-GCST012879	4	17434905	T/C	0.00946327	0.0303236	0.0848509	0.720812	140.825	0.00946327
rs4698604	ebi-a-GCST012879	4	17525558	G/A	0.0942391	0.0248742	0.0404648	0.538745	38.9702	0.0942391
rs34311884	ebi-a-GCST012879	4	17510707	A/G	0.0942973	0.0230409	0.0283027	0.415595	526.263	0.0942973
rs1503872	ebi-a-GCST012879	4	18131245	T/G	0.336098	0.0230402	0.0178662	0.197192	47.7365	0.336098
rs35650344	ebi-a-GCST012879	4	17473415	G/A	0.876515	0.0230203	0.0340491	0.498982	80.2078	0.123485
rs2518614	ebi-a-GCST012879	4	17506708	C/T	0.297122	0.0226742	0.0181108	0.210582	705.693	0.297122
rs55687407	ebi-a-GCST012879	4	18185371	C/A	0.547642	0.0214696	0.017066	0.20838	52.8709	0.452358
rs112805927	ebi-a-GCST012879	4	17471031	A/G	0.14007	0.0210072	0.0232658	0.366567	455.56	0.14007
rs10516314	ebi-a-GCST012879	4	17499813	C/T	0.260911	0.017017	0.0194762	0.382264	45.131	0.260911
rs11735144	ebi-a-GCST012879	4	17553438	G/T	0.103146	0.0167487	0.0357323	0.639264	103.459	0.103146
rs62295121	ebi-a-GCST012879	4	17531916	A/G	0.468564	0.00716477	0.0172556	0.677985	729.047	0.468564
rs2597750	ebi-a-GCST012879	4	17474455	A/G	0.401165	0.00531623	0.0172233	0.757577	428.808	0.401165
rs73232840	ebi-a-GCST012879	4	17440761	A/C	0.0114203	0.0045507	0.0803796	0.954852	52.3282	0.0114203
rs28414923	ebi-a-GCST012879	4	17467219	T/C	0.202784	0.00385133	0.0219443	0.860683	45.4538	0.202784
rs17513523	ebi-a-GCST012879	4	17356713	T/C	0.0286623	0.001651	0.0512144	0.974283	84.1023	0.0286623
rs73096946	ebi-a-GCST012879	4	17788715	C/T	0.18675	-0.000263473	0.0224664	0.990643	33.7219	0.18675
rs140674687	ebi-a-GCST012879	4	17575402	T/C	0.0165348	-0.00147447	0.068619	0.982857	163.455	0.0165348
rs1860590	ebi-a-GCST012879	4	17596951	A/G	0.0255801	-0.00274355	0.0602782	0.963697	66.3439	0.0255801
rs2031008	ebi-a-GCST012879	4	17412570	T/C	0.506936	-0.00279367	0.0170904	0.870153	31.9219	0.493064
rs73242128	ebi-a-GCST012879	4	17917456	G/A	0.0475627	-0.0034616	0.040225	0.931422	41.7995	0.0475627
rs12648232	ebi-a-GCST012879	4	17612537	G/A	0.648425	-0.00378353	0.0174207	0.828064	49.9308	0.351575
rs6829706	ebi-a-GCST012879	4	17466362	A/G	0.575172	-0.00398899	0.0181541	0.826082	79.1863	0.424828
rs2192521	ebi-a-GCST012879	4	18264644	A/G	0.377479	-0.00437231	0.0176998	0.804888	33.5519	0.377479
rs116820040	ebi-a-GCST012879	4	17565473	A/C	0.0162959	-0.00501706	0.0665767	0.93993	118.501	0.0162959
rs73232831	ebi-a-GCST012879	4	17413426	G/A	0.047726	-0.00665458	0.0394187	0.86594	192.633	0.047726
rs77460972	ebi-a-GCST012879	4	18208191	G/T	0.0903925	-0.00733304	0.0288864	0.799605	87.1325	0.0903925
rs79624274	ebi-a-GCST012879	4	17501475	T/C	0.0685325	-0.00762556	0.0326366	0.815256	53.8934	0.0685325
rs2518606	ebi-a-GCST012879	4	17514142	G/A	0.0846633	-0.00830715	0.0289107	0.773854	192.931	0.0846633
rs74330559	ebi-a-GCST012879	4	17549798	A/C	0.0153128	-0.0100014	0.0763449	0.895773	140.945	0.0153128
rs1122675	ebi-a-GCST012879	4	17706439	G/A	0.715326	-0.0150011	0.020377	0.461621	66.4947	0.284674
rs80075038	ebi-a-GCST012879	4	17938417	C/A	0.0825879	-0.0192857	0.0323803	0.551443	143.107	0.0825879
rs35665493	ebi-a-GCST012879	4	17547961	A/C	0.295931	-0.0241552	0.018585	0.193698	144.819	0.295931
rs4698613	ebi-a-GCST012879	4	17552969	G/A	0.357234	-0.0256322	0.0188617	0.174161	111.653	0.357234
rs2697705	ebi-a-GCST012879	4	17418921	G/A	0.252676	-0.0312527	0.020089	0.119776	96.628	0.252676
rs10000649	ebi-a-GCST012879	4	17533838	C/T	0.283743	-0.0330102	0.0197117	0.0940026	240.086	0.283743
rs180712738	ebi-a-GCST012879	4	18121609	G/A	0.0111172	-0.0370602	0.0811475	0.647885	61.1995	0.0111172
rs4698599	ebi-a-GCST012879	4	17478268	A/G	0.42607	-0.0378658	0.0171456	0.0272107	178.208	0.42607
rs62298071	ebi-a-GCST012879	4	17638395	A/G	0.0228219	-0.0682532	0.059092	0.248077	142.551	0.0228219
rs115158534	ebi-a-GCST012879	4	17410789	C/T	0.0108673	-0.0714486	0.0837531	0.393612	70.3657	0.0108673
rs189971663	ebi-a-GCST012879	4	17477978	A/G	0.0265883	-0.0771907	0.0525249	0.141669	36.8917	0.0265883
rs78471118	ebi-a-GCST012879	4	18249987	T/G	0.0119461	-0.0781472	0.0822882	0.342276	31.5595	0.0119461
rs181567247	finngen_R10_C3_COLORECTAL_EXALLC	4	17780801	A/C	0.00799026	0.136817	0.100211	0.172162	38.5187	0.00799026
rs73232840	finngen_R10_C3_COLORECTAL_EXALLC	4	17439138	A/C	0.00279144	0.112686	0.168431	0.503473	52.3282	0.00279144
rs73241668	finngen_R10_C3_COLORECTAL_EXALLC	4	18379505	A/G	0.00396861	0.085083	0.138511	0.539038	32.741	0.00396861
rs73234972	finngen_R10_C3_COLORECTAL_EXALLC	4	17529813	T/G	0.00464975	0.0738011	0.127056	0.561337	133.741	0.00464975
rs73242128	finngen_R10_C3_COLORECTAL_EXALLC	4	17915833	G/A	0.0183161	0.0406594	0.0658545	0.536963	41.7995	0.0183161
rs62295121	finngen_R10_C3_COLORECTAL_EXALLC	4	17530293	A/G	0.532709	0.0398866	0.017693	0.024173	729.047	0.467291
rs78471118	finngen_R10_C3_COLORECTAL_EXALLC	4	18248364	T/G	0.0240013	0.0396795	0.059122	0.502127	31.5595	0.0240013
rs62295122	finngen_R10_C3_COLORECTAL_EXALLC	4	17536491	A/G	0.0417614	0.0277506	0.045057	0.53796	494.171	0.0417614
rs80075038	finngen_R10_C3_COLORECTAL_EXALLC	4	17936794	C/A	0.147938	0.0201481	0.0253109	0.426017	143.107	0.147938
rs1122675	finngen_R10_C3_COLORECTAL_EXALLC	4	17704816	G/A	0.70736	0.0175479	0.0194382	0.366658	66.4947	0.29264
rs79624274	finngen_R10_C3_COLORECTAL_EXALLC	4	17499852	T/C	0.0420141	0.0171766	0.0438214	0.69508	53.8934	0.0420141
rs140674687	finngen_R10_C3_COLORECTAL_EXALLC	4	17573779	T/C	0.016725	0.0159263	0.0692775	0.818176	163.455	0.016725
rs6829706	finngen_R10_C3_COLORECTAL_EXALLC	4	17464739	A/G	0.572746	0.00987254	0.0181229	0.585922	79.1863	0.427254
rs1860590	finngen_R10_C3_COLORECTAL_EXALLC	4	17595328	A/G	0.044924	0.0082897	0.0433975	0.848511	66.3439	0.044924
rs2697705	finngen_R10_C3_COLORECTAL_EXALLC	4	17417298	G/A	0.223502	0.00819403	0.0211467	0.698396	96.628	0.223502
rs2031008	finngen_R10_C3_COLORECTAL_EXALLC	4	17410947	T/C	0.536107	0.00814399	0.0177486	0.64634	31.9219	0.463893
rs34374697	finngen_R10_C3_COLORECTAL_EXALLC	4	17549596	T/G	0.355266	0.00639211	0.0185614	0.730564	259.938	0.355266
rs35665493	finngen_R10_C3_COLORECTAL_EXALLC	4	17546338	A/C	0.291616	0.00528571	0.0195104	0.786455	144.819	0.291616
rs2597750	finngen_R10_C3_COLORECTAL_EXALLC	4	17472832	A/G	0.43556	0.00479146	0.0178462	0.788324	428.808	0.43556
rs78300485	finngen_R10_C3_COLORECTAL_EXALLC	4	17614360	A/C	0.0679389	0.00176192	0.0349286	0.959769	33.3644	0.0679389
rs116253719	finngen_R10_C3_COLORECTAL_EXALLC	4	17433282	T/C	0.019693	-0.00102801	0.0648085	0.987344	140.825	0.019693
rs2518614	finngen_R10_C3_COLORECTAL_EXALLC	4	17505085	C/T	0.305502	-0.00123052	0.0191485	0.948762	705.693	0.305502
rs4698599	finngen_R10_C3_COLORECTAL_EXALLC	4	17476645	A/G	0.448653	-0.00240436	0.0178262	0.892708	178.208	0.448653
rs10516314	finngen_R10_C3_COLORECTAL_EXALLC	4	17498190	C/T	0.312615	-0.00618469	0.0190979	0.746059	45.131	0.312615
rs112805927	finngen_R10_C3_COLORECTAL_EXALLC	4	17469408	A/G	0.104483	-0.00712733	0.0291601	0.806905	455.56	0.104483
rs3733575	finngen_R10_C3_COLORECTAL_EXALLC	4	17509619	T/C	0.57051	-0.00788397	0.017896	0.659543	829.352	0.42949
rs35650344	finngen_R10_C3_COLORECTAL_EXALLC	4	17471792	G/A	0.850248	-0.00839259	0.0249331	0.736416	80.2078	0.149752
rs1503872	finngen_R10_C3_COLORECTAL_EXALLC	4	18129622	T/G	0.303112	-0.00886413	0.0192015	0.644343	47.7365	0.303112
rs2192521	finngen_R10_C3_COLORECTAL_EXALLC	4	18263021	A/G	0.326471	-0.0103611	0.0188884	0.583319	33.5519	0.326471
rs6845870	finngen_R10_C3_COLORECTAL_EXALLC	4	17540275	C/A	0.118118	-0.0121648	0.0275148	0.658402	41.9085	0.118118
rs11735144	finngen_R10_C3_COLORECTAL_EXALLC	4	17551815	G/T	0.104728	-0.0123164	0.0288287	0.669212	103.459	0.104728
rs12648232	finngen_R10_C3_COLORECTAL_EXALLC	4	17610914	G/A	0.689684	-0.0139272	0.0190831	0.465502	49.9308	0.310316
rs73232831	finngen_R10_C3_COLORECTAL_EXALLC	4	17411803	G/A	0.0348695	-0.0158008	0.0473609	0.738662	192.633	0.0348695
rs2518606	finngen_R10_C3_COLORECTAL_EXALLC	4	17512519	G/A	0.076063	-0.0167663	0.0329633	0.611008	192.931	0.076063
rs74330559	finngen_R10_C3_COLORECTAL_EXALLC	4	17548175	A/C	0.00900092	-0.0174876	0.0926444	0.85028	140.945	0.00900092
rs55687407	finngen_R10_C3_COLORECTAL_EXALLC	4	18183748	C/A	0.473427	-0.0232678	0.0177142	0.189011	52.8709	0.473427
rs28414923	finngen_R10_C3_COLORECTAL_EXALLC	4	17465596	T/C	0.26731	-0.02354	0.0200002	0.239202	45.4538	0.26731
rs77460972	finngen_R10_C3_COLORECTAL_EXALLC	4	18206568	G/T	0.112765	-0.023716	0.0280121	0.397199	87.1325	0.112765
rs34311884	finngen_R10_C3_COLORECTAL_EXALLC	4	17509084	A/G	0.122766	-0.026158	0.0272669	0.337392	526.263	0.122766
rs10000649	finngen_R10_C3_COLORECTAL_EXALLC	4	17532215	C/T	0.24414	-0.0285285	0.0205567	0.165199	240.086	0.24414
rs3822233	finngen_R10_C3_COLORECTAL_EXALLC	4	17509724	A/G	0.234095	-0.0296953	0.0209513	0.156382	2369.49	0.234095
rs17513523	finngen_R10_C3_COLORECTAL_EXALLC	4	17355090	T/C	0.0442761	-0.0322799	0.0436512	0.459605	84.1023	0.0442761
rs146740062	finngen_R10_C3_COLORECTAL_EXALLC	4	17469841	C/T	0.0706285	-0.0327811	0.034217	0.338046	117.524	0.0706285
rs73096946	finngen_R10_C3_COLORECTAL_EXALLC	4	17787092	C/T	0.0893921	-0.0455288	0.0309662	0.141488	33.7219	0.0893921
rs116820040	finngen_R10_C3_COLORECTAL_EXALLC	4	17563850	A/C	0.0136897	-0.046685	0.0748273	0.532691	118.501	0.0136897
rs4698604	finngen_R10_C3_COLORECTAL_EXALLC	4	17523935	G/A	0.0801963	-0.0490363	0.0328489	0.135494	38.9702	0.0801963
rs62298071	finngen_R10_C3_COLORECTAL_EXALLC	4	17636772	A/G	0.0262414	-0.0611394	0.0557435	0.272729	142.551	0.0262414
rs189971663	finngen_R10_C3_COLORECTAL_EXALLC	4	17476355	A/G	0.0193495	-0.0827715	0.0631756	0.190135	36.8917	0.0193495
rs180712738	finngen_R10_C3_COLORECTAL_EXALLC	4	18119986	G/A	0.0119094	-0.0940843	0.0807209	0.243796	61.1995	0.0119094
rs115158534	finngen_R10_C3_COLORECTAL_EXALLC	4	17409166	C/T	0.0116315	-0.101124	0.0806505	0.209896	70.3657	0.0116315
Decode_GSR
rs7833229	ebi-a-GCST012879	8	30422888	A/G	0.136652	0.0299082	0.0243564	0.219469	30.5727	0.136652
rs111411698	ebi-a-GCST012879	8	30190811	G/A	0.150399	0.0231756	0.0268728	0.388457	36.0103	0.150399
rs4733505	ebi-a-GCST012879	8	30553430	G/A	0.770672	0.00687842	0.0220583	0.75517	173.526	0.229328
rs1465478	ebi-a-GCST012879	8	30540308	T/C	0.593441	0.000567745	0.0178605	0.974641	113.852	0.406559
rs62502007	ebi-a-GCST012879	8	30322711	T/C	0.0591896	-0.00230332	0.0346875	0.947058	51.8929	0.0591896
rs73228653	ebi-a-GCST012879	8	30770080	T/G	0.0866444	-0.00768004	0.0282838	0.785981	45.1216	0.0866444
rs73245384	ebi-a-GCST012879	8	30532537	A/C	0.0951003	-0.0213472	0.0303505	0.481835	58.8529	0.0951003
rs12541459	ebi-a-GCST012879	8	30619026	T/C	0.33155	-0.0252805	0.0230847	0.273465	137.967	0.33155
rs62505344	ebi-a-GCST012879	8	30530064	A/G	0.277631	-0.0340865	0.0216994	0.116218	60.7557	0.277631
rs10102966	ebi-a-GCST012879	8	30289462	A/C	0.0364618	-0.0414568	0.0465473	0.373123	82.7953	0.0364618
rs188509518	ebi-a-GCST012879	8	30575606	T/G	0.0278576	-0.0610018	0.0513967	0.235274	40.3379	0.0278576
rs148747935	ebi-a-GCST012879	8	30144799	A/G	0.00908767	-0.200631	0.116776	0.0857808	29.8409	0.00908767
rs148747935	finngen_R10_C3_COLORECTAL_EXALLC	8	30287283	A/G	0.00847232	0.0346577	0.0989153	0.726056	29.8409	0.00847232
rs12541459	finngen_R10_C3_COLORECTAL_EXALLC	8	30761509	T/C	0.246903	0.0309815	0.0204758	0.130259	137.967	0.246903
rs7833229	finngen_R10_C3_COLORECTAL_EXALLC	8	30565371	A/G	0.162837	0.0277018	0.02409	0.250173	30.5727	0.162837
rs62502007	finngen_R10_C3_COLORECTAL_EXALLC	8	30465195	T/C	0.0326442	0.00890265	0.0483068	0.853783	51.8929	0.0326442
rs73245384	finngen_R10_C3_COLORECTAL_EXALLC	8	30675020	A/C	0.101075	0.00805793	0.0294032	0.784047	58.8529	0.101075
rs73228653	finngen_R10_C3_COLORECTAL_EXALLC	8	30912564	T/G	0.0969861	-0.002312	0.0301164	0.938808	45.1216	0.0969861
rs111411698	finngen_R10_C3_COLORECTAL_EXALLC	8	30333295	G/A	0.0931764	-0.00379604	0.0302018	0.899978	36.0103	0.0931764
rs62505344	finngen_R10_C3_COLORECTAL_EXALLC	8	30672547	A/G	0.138954	-0.00585946	0.025428	0.817755	60.7557	0.138954
rs4733505	finngen_R10_C3_COLORECTAL_EXALLC	8	30695913	G/A	0.785359	-0.00719906	0.0215306	0.738105	173.526	0.214641
rs10102966	finngen_R10_C3_COLORECTAL_EXALLC	8	30431946	A/C	0.0122906	-0.0160236	0.0799774	0.841206	82.7953	0.0122906
rs1465478	finngen_R10_C3_COLORECTAL_EXALLC	8	30682791	T/C	0.537481	-0.0262305	0.0177132	0.138648	113.852	0.462519
UKB-ppp_ACP6
rs189352150	ebi-a-GCST012879	1	146816178	A/G	0.0145874	0.177339	0.0722329	0.0140845	92.7897	0.0145874
rs73004009	ebi-a-GCST012879	1	146889931	T/C	0.0152968	0.154894	0.0682758	0.02329	100.174	0.0152968
rs79849438	ebi-a-GCST012879	1	147112465	G/A	0.00980775	0.149633	0.0937994	0.110657	173.018	0.00980775
rs74660908	ebi-a-GCST012879	1	147387539	T/G	0.0174723	0.133942	0.092428	0.147296	86.794	0.0174723
rs138700399	ebi-a-GCST012879	1	147349625	C/A	0.00800755	0.129778	0.10412	0.21261	54.2054	0.00800755
rs146552790	ebi-a-GCST012879	1	147224231	C/T	0.0139862	0.125068	0.0710105	0.0781952	1719.98	0.0139862
rs74916032	ebi-a-GCST012879	1	147007132	G/A	0.0254151	0.0929463	0.0527799	0.0782348	87.7408	0.0254151
rs1819253	ebi-a-GCST012879	1	146512228	G/T	0.021038	0.0859772	0.0652802	0.187822	110.136	0.021038
rs2352866	ebi-a-GCST012879	1	147213298	C/T	0.0576706	0.0844106	0.0556732	0.129474	67.7639	0.0576706
rs141635047	ebi-a-GCST012879	1	146541308	G/T	0.00907823	0.0819689	0.120947	0.497946	1257.57	0.00907823
rs75709197	ebi-a-GCST012879	1	147309058	T/G	0.00938127	0.0760714	0.0893869	0.39475	101.973	0.00938127
rs61841669	ebi-a-GCST012879	1	146610492	T/C	0.0139764	0.0747427	0.0860921	0.3853	95.2995	0.0139764
rs71620823	ebi-a-GCST012879	1	147077785	C/T	0.0170581	0.0724464	0.0675988	0.283849	62.2951	0.0170581
rs59438946	ebi-a-GCST012879	1	147117540	C/T	0.0211262	0.0709617	0.0557363	0.202958	181.316	0.0211262
rs78632265	ebi-a-GCST012879	1	147293743	A/G	0.0267311	0.0669381	0.0586493	0.253733	151.123	0.0267311
rs11799650	ebi-a-GCST012879	1	147001307	A/G	0.0121434	0.0666741	0.086988	0.443394	302.397	0.0121434
rs139828171	ebi-a-GCST012879	1	146497515	T/C	0.0107185	0.0664398	0.113822	0.559411	120.955	0.0107185
rs12724666	ebi-a-GCST012879	1	147226262	A/G	0.0224289	0.0640424	0.0607701	0.291953	36.2942	0.0224289
rs144575417	ebi-a-GCST012879	1	147050455	G/T	0.0123869	0.0636308	0.0800962	0.426946	63.3129	0.0123869
rs113127486	ebi-a-GCST012879	1	147009839	A/G	0.0329191	0.063017	0.0465844	0.176136	70.6136	0.0329191
rs56904760	ebi-a-GCST012879	1	146887086	A/G	0.0506329	0.0620941	0.0377955	0.100404	47.9837	0.0506329
rs72700369	ebi-a-GCST012879	1	147155449	A/G	0.0557668	0.0607165	0.040806	0.136769	838.394	0.0557668
rs140619594	ebi-a-GCST012879	1	147263072	G/T	0.0112158	0.0601325	0.0924646	0.515479	118.361	0.0112158
rs3753428	ebi-a-GCST012879	1	147010018	C/A	0.0519909	0.0546192	0.0509443	0.283659	1480.27	0.0519909
rs11578040	ebi-a-GCST012879	1	147004024	A/G	0.0539837	0.0523047	0.0402877	0.194192	407.003	0.0539837
rs143333817	ebi-a-GCST012879	1	147027578	G/A	0.00797914	0.0502526	0.102971	0.625531	1543.37	0.00797914
rs143737455	ebi-a-GCST012879	1	147331332	G/A	0.0164077	0.0462632	0.0712812	0.516324	129.188	0.0164077
rs141731346	ebi-a-GCST012879	1	147213452	A/G	0.0174321	0.0453825	0.0692471	0.512229	115.727	0.0174321
rs112597440	ebi-a-GCST012879	1	147059890	A/G	0.020254	0.044974	0.0563634	0.424911	41.23	0.020254
rs12117447	ebi-a-GCST012879	1	146996047	A/G	0.234736	0.0428428	0.0201566	0.0335452	108.024	0.234736
rs4132958	ebi-a-GCST012879	1	146964025	A/G	0.677924	0.0425998	0.0188263	0.0236494	78.3585	0.322076
rs58914970	ebi-a-GCST012879	1	147283169	C/T	0.0477274	0.0345851	0.053576	0.518581	1050.03	0.0477274
rs28381228	ebi-a-GCST012879	1	146656730	A/G	0.0141115	0.0334073	0.0818158	0.683037	114.21	0.0141115
rs77985307	ebi-a-GCST012879	1	147074812	T/C	0.0227445	0.0311745	0.0558975	0.577043	321.616	0.0227445
rs34858097	ebi-a-GCST012879	1	146852729	T/G	0.0292091	0.0299753	0.0538737	0.577938	123.462	0.0292091
rs143830641	ebi-a-GCST012879	1	147124665	A/G	0.0207967	0.0292608	0.060788	0.630262	926.589	0.0207967
rs12752709	ebi-a-GCST012879	1	146885344	T/C	0.398409	0.0272842	0.0177167	0.123553	286.538	0.398409
rs17358767	ebi-a-GCST012879	1	147276251	T/C	0.158811	0.0251177	0.023454	0.284198	119.178	0.158811
rs150066520	ebi-a-GCST012879	1	147145020	T/C	0.0265705	0.025009	0.0556024	0.652867	731	0.0265705
rs11239993	ebi-a-GCST012879	1	146815237	T/C	0.264798	0.0246511	0.0187397	0.188358	288.415	0.264798
rs11807878	ebi-a-GCST012879	1	147095339	C/T	0.085322	0.0216077	0.0301954	0.47424	2233.11	0.085322
rs2354443	ebi-a-GCST012879	1	146566245	A/G	0.25296	0.020312	0.0234149	0.385679	66.4741	0.25296
rs11240116	ebi-a-GCST012879	1	147212513	T/C	0.0710739	0.0191608	0.0373774	0.608211	120.889	0.0710739
rs56273351	ebi-a-GCST012879	1	147352133	G/A	0.0357378	0.0174143	0.0472316	0.712351	255.429	0.0357378
rs6686200	ebi-a-GCST012879	1	146503462	G/A	0.865061	0.0173897	0.0246205	0.479995	135.177	0.134939
rs11240142	ebi-a-GCST012879	1	147340315	T/G	0.0631668	0.0166051	0.0423488	0.694981	120.691	0.0631668
rs78712378	ebi-a-GCST012879	1	147107250	T/C	0.0363108	0.0165796	0.0463244	0.720417	479.81	0.0363108
rs79372002	ebi-a-GCST012879	1	147169202	T/G	0.105183	0.015483	0.0281682	0.582551	331.849	0.105183
rs11800992	ebi-a-GCST012879	1	146501783	A/C	0.13336	0.014878	0.024911	0.550342	178.324	0.13336
rs17160783	ebi-a-GCST012879	1	147379941	G/A	0.0320009	0.0148081	0.0547183	0.78668	184.509	0.0320009
rs791272	ebi-a-GCST012879	1	147235595	C/T	0.894165	0.0147422	0.0261105	0.572341	48.492	0.105835
rs72698227	ebi-a-GCST012879	1	146994158	A/G	0.0914346	0.0146891	0.0304418	0.629428	249.165	0.0914346
rs11240083	ebi-a-GCST012879	1	147051058	A/G	0.237067	0.0144487	0.0196247	0.461578	632.762	0.237067
rs112500554	ebi-a-GCST012879	1	147338580	G/A	0.133391	0.0118701	0.0268361	0.658259	262.308	0.133391
rs1342703	ebi-a-GCST012879	1	147249081	G/A	0.787025	0.0113947	0.0213226	0.593069	561.611	0.212975
rs6676804	ebi-a-GCST012879	1	147026187	C/T	0.672753	0.0113307	0.0181895	0.533334	1084.22	0.327247
rs10900400	ebi-a-GCST012879	1	147314153	G/A	0.16706	0.0104372	0.0237018	0.659681	724.754	0.16706
rs6684174	ebi-a-GCST012879	1	147216860	T/C	0.547341	0.0101519	0.0171743	0.554448	334.555	0.452659
rs1857211	ebi-a-GCST012879	1	147188691	A/G	0.551449	0.00930013	0.0179135	0.603643	570.839	0.448551
rs4950341	ebi-a-GCST012879	1	147197962	G/A	0.830184	0.0092838	0.0238582	0.697183	266.708	0.169816
rs1532399	ebi-a-GCST012879	1	147381444	C/A	0.746289	0.00820923	0.0234692	0.726499	137.337	0.253711
rs78546908	ebi-a-GCST012879	1	147147433	A/G	0.142441	0.00813306	0.026459	0.758551	5349.26	0.142441
rs150011608	ebi-a-GCST012879	1	147061778	C/T	0.0114101	0.00804947	0.0798099	0.919663	216.46	0.0114101
rs145465008	ebi-a-GCST012879	1	146630173	C/A	0.0121894	0.00799636	0.0717453	0.911256	88.9334	0.0121894
rs594206	ebi-a-GCST012879	1	147020456	G/A	0.197206	0.00724431	0.0208284	0.727983	455.877	0.197206
rs61754125	ebi-a-GCST012879	1	147092112	A/G	0.0271847	0.0070981	0.0514972	0.890371	1026.99	0.0271847
rs61809205	ebi-a-GCST012879	1	147171750	T/C	0.0278235	0.00657816	0.0536302	0.902378	44.9371	0.0278235
rs12085449	ebi-a-GCST012879	1	147103354	T/C	0.342726	0.00646239	0.0177298	0.715489	6252.39	0.342726
rs6681587	ebi-a-GCST012879	1	147103039	C/T	0.739165	0.00485663	0.0201	0.809072	552.961	0.260835
rs149516892	ebi-a-GCST012879	1	146582753	G/A	0.0184362	0.00380005	0.0748844	0.959528	34.0543	0.0184362
rs115958575	ebi-a-GCST012879	1	147005219	T/C	0.0193458	0.00344788	0.0646153	0.957445	314.084	0.0193458
rs11240124	ebi-a-GCST012879	1	147268211	C/A	0.358065	0.00339005	0.0179433	0.850147	50.671	0.358065
rs6674829	ebi-a-GCST012879	1	147378664	G/A	0.369929	0.00256123	0.0179283	0.886401	656.301	0.369929
rs113085271	ebi-a-GCST012879	1	147070727	T/C	0.00964061	0.00219316	0.0875509	0.980015	106.893	0.00964061
rs78715683	ebi-a-GCST012879	1	147164926	T/C	0.0927569	0.00159698	0.0350703	0.96368	1059.76	0.0927569
rs113410786	ebi-a-GCST012879	1	146516486	C/A	0.0205658	0.000869568	0.0649176	0.989313	612.845	0.0205658
rs75929937	ebi-a-GCST012879	1	147348526	G/T	0.0209743	-5.23249e-07	0.0608882	0.999993	163.089	0.0209743
rs613089	ebi-a-GCST012879	1	147081187	A/G	0.301817	-0.00170085	0.0183947	0.92633	10260.7	0.301817
rs11586154	ebi-a-GCST012879	1	147165238	C/T	0.183167	-0.00221942	0.0210518	0.916037	1898.51	0.183167
rs74923026	ebi-a-GCST012879	1	147048153	T/C	0.0581703	-0.00250058	0.0366327	0.945578	678.058	0.0581703
rs76173796	ebi-a-GCST012879	1	147052072	C/T	0.0493073	-0.0028876	0.0382285	0.939789	46.594	0.0493073
rs76093248	ebi-a-GCST012879	1	147080763	T/C	0.0181289	-0.006279	0.0702248	0.928754	262.481	0.0181289
rs111754398	ebi-a-GCST012879	1	147199621	C/T	0.110471	-0.00756966	0.0281316	0.787867	805.131	0.110471
rs35764831	ebi-a-GCST012879	1	147164379	G/T	0.183413	-0.00800269	0.0220955	0.717213	31.8415	0.183413
rs7555469	ebi-a-GCST012879	1	146999846	T/G	0.185485	-0.0087561	0.022238	0.693769	497.178	0.185485
rs506631	ebi-a-GCST012879	1	146518228	T/C	0.566509	-0.00892165	0.0173071	0.606211	162.64	0.433491
rs1845782	ebi-a-GCST012879	1	147353323	C/T	0.130564	-0.008998	0.0277253	0.745528	57.255	0.130564
rs7520042	ebi-a-GCST012879	1	147164309	C/A	0.830902	-0.00931369	0.0248569	0.707889	33.5044	0.169098
rs2354432	ebi-a-GCST012879	1	146693229	T/C	0.857706	-0.0118072	0.0254311	0.642445	32.3808	0.142294
rs12022193	ebi-a-GCST012879	1	146498800	T/C	0.0217747	-0.0122387	0.0893106	0.891003	83.2656	0.0217747
rs55776425	ebi-a-GCST012879	1	147011447	C/T	0.0263206	-0.012459	0.0541417	0.818	70.4348	0.0263206
rs12059427	ebi-a-GCST012879	1	147072431	A/G	0.0181422	-0.0127036	0.0616185	0.836662	231.424	0.0181422
rs12142743	ebi-a-GCST012879	1	146585620	T/G	0.0791541	-0.0135546	0.0323578	0.675291	62.7193	0.0791541
rs658357	ebi-a-GCST012879	1	147054233	A/G	0.906711	-0.0157255	0.0370752	0.671455	228.642	0.093289
rs6675828	ebi-a-GCST012879	1	147086967	A/G	0.188699	-0.0161455	0.0232287	0.487012	831.472	0.188699
rs114493965	ebi-a-GCST012879	1	147335198	A/C	0.0363657	-0.0162962	0.0457819	0.721877	292.74	0.0363657
rs4950494	ebi-a-GCST012879	1	147371576	G/A	0.535436	-0.021944	0.0171785	0.201456	74.8729	0.464564
rs1390507	ebi-a-GCST012879	1	147060234	C/T	0.844835	-0.0221023	0.0258192	0.391976	494.049	0.155165
rs61740912	ebi-a-GCST012879	1	147313970	G/T	0.0076573	-0.0232503	0.0979095	0.812294	215.562	0.0076573
rs76536568	ebi-a-GCST012879	1	146734674	G/A	0.0417051	-0.0233234	0.0400183	0.560015	57.1984	0.0417051
rs10494246	ebi-a-GCST012879	1	147148304	C/T	0.0344106	-0.0239621	0.050015	0.631869	792.764	0.0344106
rs80219350	ebi-a-GCST012879	1	147063988	C/T	0.0155152	-0.0267081	0.0674969	0.692331	29.9521	0.0155152
rs146788179	ebi-a-GCST012879	1	147313509	T/C	0.0199869	-0.0270102	0.0611388	0.658644	131.119	0.0199869
rs148127209	ebi-a-GCST012879	1	147112584	A/G	0.0223865	-0.0287171	0.0627502	0.64721	299.048	0.0223865
rs114709712	ebi-a-GCST012879	1	146812022	G/T	0.0526673	-0.0297209	0.0418762	0.47787	88.6778	0.0526673
rs140639767	ebi-a-GCST012879	1	146998040	A/C	0.00890211	-0.0321619	0.0949889	0.734922	187.643	0.00890211
rs80079599	ebi-a-GCST012879	1	147282416	C/T	0.0663058	-0.0328154	0.0336698	0.329746	399.469	0.0663058
rs74125744	ebi-a-GCST012879	1	147140519	G/T	0.0707534	-0.0331491	0.0339288	0.328559	2792.99	0.0707534
rs142034752	ebi-a-GCST012879	1	146498890	G/A	0.0137031	-0.0336133	0.0940476	0.720787	33.038	0.0137031
rs903786	ebi-a-GCST012879	1	147364001	A/G	0.862551	-0.0350845	0.0231973	0.130423	49.1699	0.137449
rs61838383	ebi-a-GCST012879	1	147053440	T/G	0.140577	-0.0354355	0.0246297	0.150227	1196.59	0.140577
rs10494245	ebi-a-GCST012879	1	147170852	T/C	0.278057	-0.0361036	0.0208464	0.0832952	962.236	0.278057
rs72700325	ebi-a-GCST012879	1	147100693	T/C	0.0297529	-0.0419765	0.0545504	0.441597	354.902	0.0297529
rs12725189	ebi-a-GCST012879	1	146579255	A/C	0.384968	-0.0425409	0.0180093	0.018169	96.9862	0.384968
rs75733997	ebi-a-GCST012879	1	147217775	T/C	0.0321583	-0.0447565	0.0455752	0.326083	234.351	0.0321583
rs74887628	ebi-a-GCST012879	1	147032779	A/G	0.0239656	-0.0496193	0.0554713	0.371052	1045.13	0.0239656
rs114304372	ebi-a-GCST012879	1	147357941	A/C	0.03282	-0.0514121	0.0458987	0.262662	100.118	0.03282
rs72698235	ebi-a-GCST012879	1	146997785	T/C	0.144328	-0.0530952	0.026744	0.0471097	387.904	0.144328
rs145393543	ebi-a-GCST012879	1	147145208	T/C	0.0150911	-0.0613755	0.0755612	0.416641	77.125	0.0150911
rs138976874	ebi-a-GCST012879	1	147189062	C/T	0.00952305	-0.0761013	0.092866	0.412515	29.7906	0.00952305
rs80335568	ebi-a-GCST012879	1	147100734	T/C	0.0364031	-0.0775352	0.0705854	0.272004	57.8415	0.0364031
rs75435090	ebi-a-GCST012879	1	146694601	C/T	0.0591141	-0.0775421	0.0362386	0.0323735	160.142	0.0591141
rs140934352	ebi-a-GCST012879	1	146943981	C/T	0.0170596	-0.0790514	0.0671103	0.238823	53.5299	0.0170596
rs139117396	ebi-a-GCST012879	1	147044663	G/A	0.0149101	-0.0886827	0.0660053	0.179088	83.3848	0.0149101
rs28615409	ebi-a-GCST012879	1	147367541	T/C	0.0257838	-0.104435	0.0589575	0.0764997	261.153	0.0257838
rs114676148	ebi-a-GCST012879	1	147048251	A/G	0.0181692	-0.104693	0.0580942	0.0715254	232.618	0.0181692
rs4245681	ebi-a-GCST012879	1	146495506	G/T	0.985949	-0.105438	0.086104	0.220748	63.6768	0.014051
rs143766704	ebi-a-GCST012879	1	146499081	C/T	0.0221706	-0.108667	0.0776679	0.161777	64.4659	0.0221706
rs75030846	ebi-a-GCST012879	1	146940398	G/A	0.00888367	-0.109021	0.101427	0.282434	161.115	0.00888367
rs11582521	ebi-a-GCST012879	1	146478936	T/G	0.0534102	-0.11253	0.048995	0.0216322	100.296	0.0534102
rs116740746	ebi-a-GCST012879	1	147314270	C/T	0.0265612	-0.117301	0.060294	0.0517166	37.0325	0.0265612
rs188137959	ebi-a-GCST012879	1	146929250	T/C	0.0110377	-0.120484	0.0883878	0.172843	159.383	0.0110377
rs114347152	ebi-a-GCST012879	1	147242721	T/C	0.0122793	-0.120778	0.076593	0.114824	131.672	0.0122793
rs80324165	ebi-a-GCST012879	1	146830457	A/G	0.0132971	-0.130813	0.0876774	0.135703	54.0692	0.0132971
rs142283621	ebi-a-GCST012879	1	146840769	C/T	0.0110023	-0.156637	0.0910077	0.0852256	209.107	0.0110023
rs78935396	ebi-a-GCST012879	1	146951423	A/G	0.0157471	-0.162061	0.0726235	0.0256466	132.855	0.0157471
rs146686380	finngen_R10_C3_COLORECTAL_EXALLC	1	147061356	T/C	0.00169796	0.177088	0.206388	0.390874	36.8925	0.00169796
rs142283621	finngen_R10_C3_COLORECTAL_EXALLC	1	147369054	C/T	0.0142084	0.162326	0.0739609	0.0281806	209.107	0.0142084
rs143333817	finngen_R10_C3_COLORECTAL_EXALLC	1	147555803	G/A	0.00751647	0.157492	0.0983566	0.109324	1543.37	0.00751647
rs75030846	finngen_R10_C3_COLORECTAL_EXALLC	1	147468653	G/A	0.004669	0.157402	0.124323	0.205489	161.115	0.004669
rs11799650	finngen_R10_C3_COLORECTAL_EXALLC	1	147529481	A/G	0.00197503	0.144135	0.198563	0.467906	302.397	0.00197503
rs140639767	finngen_R10_C3_COLORECTAL_EXALLC	1	147526215	A/C	0.00435674	0.124746	0.132781	0.347483	187.643	0.00435674
rs145465008	finngen_R10_C3_COLORECTAL_EXALLC	1	147158594	C/A	0.0161261	0.122747	0.0727952	0.0917593	88.9334	0.0161261
rs61754125	finngen_R10_C3_COLORECTAL_EXALLC	1	147620306	A/G	0.0277363	0.101688	0.0530624	0.0553172	1026.99	0.0277363
rs139272478	finngen_R10_C3_COLORECTAL_EXALLC	1	147945595	T/C	0.00840093	0.0963013	0.0991279	0.331307	116.165	0.00840093
rs188137959	finngen_R10_C3_COLORECTAL_EXALLC	1	147457511	T/C	0.0150029	0.0959216	0.0732189	0.190174	159.383	0.0150029
rs12059427	finngen_R10_C3_COLORECTAL_EXALLC	1	147600639	A/G	0.00883122	0.0944872	0.0987846	0.338822	231.424	0.00883122
rs34858097	finngen_R10_C3_COLORECTAL_EXALLC	1	147381007	T/G	0.005269	0.0898648	0.11795	0.446124	123.462	0.005269
rs79849438	finngen_R10_C3_COLORECTAL_EXALLC	1	147640666	G/A	0.0267239	0.0897551	0.0559591	0.108727	173.018	0.0267239
rs74660908	finngen_R10_C3_COLORECTAL_EXALLC	1	147915412	T/G	0.00569646	0.0893027	0.119397	0.454494	86.794	0.00569646
rs140934352	finngen_R10_C3_COLORECTAL_EXALLC	1	147472235	C/T	0.03339	0.0855582	0.0493962	0.0832588	53.5299	0.03339
rs59438946	finngen_R10_C3_COLORECTAL_EXALLC	1	147645738	C/T	0.0134641	0.0853364	0.0768285	0.266681	181.316	0.0134641
rs114347152	finngen_R10_C3_COLORECTAL_EXALLC	1	147770617	T/C	0.0191239	0.0804214	0.0666261	0.227411	131.672	0.0191239
rs587693404	finngen_R10_C3_COLORECTAL_EXALLC	1	147460286	T/C	0.0115917	0.0758646	0.0827979	0.359529	79.8373	0.0115917
rs140619594	finngen_R10_C3_COLORECTAL_EXALLC	1	147790958	G/T	0.0143769	0.0738614	0.0754907	0.327869	118.361	0.0143769
rs150011608	finngen_R10_C3_COLORECTAL_EXALLC	1	147589979	C/T	0.011669	0.065759	0.079484	0.408053	216.46	0.011669
rs587616778	finngen_R10_C3_COLORECTAL_EXALLC	1	147360486	A/C	0.0440806	0.0649963	0.0430573	0.131164	389.199	0.0440806
rs75733997	finngen_R10_C3_COLORECTAL_EXALLC	1	147745643	T/C	0.0267037	0.060755	0.0548921	0.268377	234.351	0.0267037
rs146552790	finngen_R10_C3_COLORECTAL_EXALLC	1	147752100	C/T	0.0140019	0.0607497	0.0754968	0.421013	1719.98	0.0140019
rs148127209	finngen_R10_C3_COLORECTAL_EXALLC	1	147640785	A/G	0.00501606	0.0589869	0.121161	0.626366	299.048	0.00501606
rs150066520	finngen_R10_C3_COLORECTAL_EXALLC	1	147672895	T/C	0.00970706	0.0540387	0.0858505	0.529054	731	0.00970706
rs11576984	finngen_R10_C3_COLORECTAL_EXALLC	1	147405105	A/G	0.0196818	0.0535761	0.064791	0.40829	49.7688	0.0196818
rs12022193	finngen_R10_C3_COLORECTAL_EXALLC	1	147027243	T/C	0.043316	0.051278	0.0451675	0.256256	83.2656	0.043316
rs28615409	finngen_R10_C3_COLORECTAL_EXALLC	1	147895411	T/C	0.0244007	0.0502554	0.05772	0.383932	261.153	0.0244007
rs76093248	finngen_R10_C3_COLORECTAL_EXALLC	1	147608966	T/C	0.0174231	0.0499554	0.0681898	0.463807	262.481	0.0174231
rs80079599	finngen_R10_C3_COLORECTAL_EXALLC	1	147810302	C/T	0.0742784	0.045934	0.0337738	0.173814	399.469	0.0742784
rs12724666	finngen_R10_C3_COLORECTAL_EXALLC	1	147754131	A/G	0.014688	0.0456101	0.0723912	0.528662	36.2942	0.014688
rs56904760	finngen_R10_C3_COLORECTAL_EXALLC	1	147415362	A/G	0.0733603	0.0452111	0.0347645	0.193431	47.9837	0.0733603
rs10494246	finngen_R10_C3_COLORECTAL_EXALLC	1	147676188	C/T	0.0371089	0.041585	0.0470455	0.376732	792.764	0.0371089
rs11800992	finngen_R10_C3_COLORECTAL_EXALLC	1	147030230	A/C	0.0937475	0.0391212	0.0303805	0.197848	178.324	0.0937475
rs138976874	finngen_R10_C3_COLORECTAL_EXALLC	1	147716928	C/T	0.020009	0.039095	0.0654046	0.550013	29.7906	0.020009
rs113410786	finngen_R10_C3_COLORECTAL_EXALLC	1	147044925	C/A	0.0114746	0.0381023	0.0821501	0.642782	612.845	0.0114746
rs74887628	finngen_R10_C3_COLORECTAL_EXALLC	1	147561000	A/G	0.0139622	0.035267	0.0737074	0.632314	1045.13	0.0139622
rs10900400	finngen_R10_C3_COLORECTAL_EXALLC	1	147842019	G/A	0.185008	0.0348014	0.0227406	0.125926	724.754	0.185008
rs144575417	finngen_R10_C3_COLORECTAL_EXALLC	1	147578657	G/T	0.0247606	0.0344959	0.0574872	0.548465	63.3129	0.0247606
rs11807878	finngen_R10_C3_COLORECTAL_EXALLC	1	147623538	C/T	0.0834901	0.0337549	0.0321161	0.293246	2233.11	0.0834901
rs11240124	finngen_R10_C3_COLORECTAL_EXALLC	1	147796097	C/A	0.296775	0.0312357	0.0192828	0.105259	50.671	0.296775
rs75709197	finngen_R10_C3_COLORECTAL_EXALLC	1	147836923	T/G	0.00552655	0.0293209	0.116428	0.801166	101.973	0.00552655
rs76536568	finngen_R10_C3_COLORECTAL_EXALLC	1	147263016	G/A	0.0806914	0.0285033	0.0326571	0.382769	57.1984	0.0806914
rs6676804	finngen_R10_C3_COLORECTAL_EXALLC	1	147554412	C/T	0.698799	0.0279561	0.0193209	0.147915	1084.22	0.301201
rs7555469	finngen_R10_C3_COLORECTAL_EXALLC	1	147528021	T/G	0.243831	0.0278529	0.0208035	0.180618	497.178	0.243831
rs658357	finngen_R10_C3_COLORECTAL_EXALLC	1	147582433	A/G	0.951476	0.027546	0.0412126	0.503887	228.642	0.0485244
rs11586154	finngen_R10_C3_COLORECTAL_EXALLC	1	147693117	C/T	0.243364	0.0252724	0.0207013	0.222158	1898.51	0.243364
rs146788179	finngen_R10_C3_COLORECTAL_EXALLC	1	147841375	T/C	0.0483782	0.0249714	0.0414004	0.546398	131.119	0.0483782
rs12049533	finngen_R10_C3_COLORECTAL_EXALLC	1	147026975	T/C	0.163338	0.0242243	0.0247516	0.327731	33.0961	0.163338
rs6681587	finngen_R10_C3_COLORECTAL_EXALLC	1	147631238	C/T	0.778573	0.0230187	0.0212741	0.279251	552.961	0.221427
rs114709712	finngen_R10_C3_COLORECTAL_EXALLC	1	147340272	G/T	0.056097	0.0206896	0.0379674	0.585801	88.6778	0.056097
rs618146	finngen_R10_C3_COLORECTAL_EXALLC	1	147072440	A/C	0.67082	0.0195569	0.0189245	0.301407	44.8933	0.32918
rs9821015	finngen_R10_C3_COLORECTAL_EXALLC	1	147874496	T/C	0.609559	0.0184017	0.0182051	0.312114	305.485	0.390441
rs12085449	finngen_R10_C3_COLORECTAL_EXALLC	1	147631553	T/C	0.461329	0.0182668	0.0177469	0.30334	6252.39	0.461329
rs6674829	finngen_R10_C3_COLORECTAL_EXALLC	1	147906537	G/A	0.358603	0.0173249	0.0185563	0.350489	656.301	0.358603
rs61805348	finngen_R10_C3_COLORECTAL_EXALLC	1	147004772	G/A	0.45138	0.0166215	0.0183191	0.364232	77.4707	0.45138
rs76173796	finngen_R10_C3_COLORECTAL_EXALLC	1	147580272	C/T	0.10061	0.0164145	0.0295647	0.578753	46.594	0.10061
rs521687	finngen_R10_C3_COLORECTAL_EXALLC	1	147051044	C/T	0.281491	0.015709	0.0197119	0.425493	91.9486	0.281491
rs72700325	finngen_R10_C3_COLORECTAL_EXALLC	1	147628892	T/C	0.0628323	0.0154749	0.0365255	0.671803	354.902	0.0628323
rs143766704	finngen_R10_C3_COLORECTAL_EXALLC	1	147027524	C/T	0.017789	0.0152225	0.0660779	0.817803	64.4659	0.017789
rs72698235	finngen_R10_C3_COLORECTAL_EXALLC	1	147525960	T/C	0.203153	0.0149818	0.0222953	0.501602	387.904	0.203153
rs79309258	finngen_R10_C3_COLORECTAL_EXALLC	1	147091749	A/G	0.218013	0.0144165	0.0214172	0.500867	89.5389	0.218013
rs58914970	finngen_R10_C3_COLORECTAL_EXALLC	1	147811055	C/T	0.0719909	0.0140575	0.0344057	0.682848	1050.03	0.0719909
rs791272	finngen_R10_C3_COLORECTAL_EXALLC	1	147763487	C/T	0.833329	0.0130951	0.0236835	0.580318	48.492	0.166671
rs56273351	finngen_R10_C3_COLORECTAL_EXALLC	1	147880008	G/A	0.0656813	0.012078	0.0358278	0.736031	255.429	0.0656813
rs77985307	finngen_R10_C3_COLORECTAL_EXALLC	1	147603020	T/C	0.0569136	0.0112353	0.0389689	0.773104	321.616	0.0569136
rs11240083	finngen_R10_C3_COLORECTAL_EXALLC	1	147579258	A/G	0.21191	0.0110074	0.0216501	0.611156	632.762	0.21191
rs11240116	finngen_R10_C3_COLORECTAL_EXALLC	1	147740385	T/C	0.0796986	0.0108323	0.0328634	0.741691	120.889	0.0796986
rs4950341	finngen_R10_C3_COLORECTAL_EXALLC	1	147725826	G/A	0.906476	0.0089375	0.0302633	0.767747	266.708	0.0935237
rs12752709	finngen_R10_C3_COLORECTAL_EXALLC	1	147413612	T/C	0.38454	0.00862143	0.0181929	0.635578	286.538	0.38454
rs12756211	finngen_R10_C3_COLORECTAL_EXALLC	1	147459753	G/T	0.542499	0.00807979	0.0177222	0.648454	173.47	0.457501
rs12725189	finngen_R10_C3_COLORECTAL_EXALLC	1	147107673	A/C	0.403213	0.00797611	0.0180867	0.659218	96.9862	0.403213
rs1845782	finngen_R10_C3_COLORECTAL_EXALLC	1	147881198	C/T	0.117449	0.00629293	0.0272025	0.817053	57.255	0.117449
rs139117396	finngen_R10_C3_COLORECTAL_EXALLC	1	147572872	G/A	0.0429395	0.00592957	0.043854	0.892445	83.3848	0.0429395
rs613089	finngen_R10_C3_COLORECTAL_EXALLC	1	147609390	A/G	0.28263	0.0050561	0.0196437	0.796877	10260.7	0.28263
rs75435090	finngen_R10_C3_COLORECTAL_EXALLC	1	147223009	C/T	0.0896346	0.00132718	0.0308922	0.965732	160.142	0.0896346
rs376203868	finngen_R10_C3_COLORECTAL_EXALLC	1	147873913	C/T	0.0412351	0.000712163	0.0450944	0.9874	191.563	0.0412351
rs11239993	finngen_R10_C3_COLORECTAL_EXALLC	1	147343487	T/C	0.271047	0.000615083	0.0198937	0.975335	288.415	0.271047
rs3862921	finngen_R10_C3_COLORECTAL_EXALLC	1	147033336	T/C	0.313543	0.000124914	0.0190814	0.994777	185.436	0.313543
rs506631	finngen_R10_C3_COLORECTAL_EXALLC	1	147046665	T/C	0.571163	-2.87309e-05	0.017903	0.99872	162.64	0.428837
rs2354432	finngen_R10_C3_COLORECTAL_EXALLC	1	147221637	T/C	0.843185	-0.000549685	0.0244779	0.982084	32.3808	0.156815
rs17358767	finngen_R10_C3_COLORECTAL_EXALLC	1	147804137	T/C	0.17759	-0.000683924	0.0232759	0.976559	119.178	0.17759
rs2354443	finngen_R10_C3_COLORECTAL_EXALLC	1	147094678	A/G	0.240088	-0.00297463	0.0207416	0.885964	66.4741	0.240088
rs112597440	finngen_R10_C3_COLORECTAL_EXALLC	1	147588091	A/G	0.0104714	-0.003017	0.0852535	0.97177	41.23	0.0104714
rs114304372	finngen_R10_C3_COLORECTAL_EXALLC	1	147885816	A/C	0.028418	-0.00333522	0.0545167	0.951218	100.118	0.028418
rs75929937	finngen_R10_C3_COLORECTAL_EXALLC	1	147876395	G/T	0.0378792	-0.00430541	0.0463575	0.926004	163.089	0.0378792
rs72700369	finngen_R10_C3_COLORECTAL_EXALLC	1	147683324	A/G	0.0755446	-0.00439696	0.0339967	0.897093	838.394	0.0755446
rs12142743	finngen_R10_C3_COLORECTAL_EXALLC	1	147114038	T/G	0.167218	-0.00618667	0.0243212	0.799207	62.7193	0.167218
rs114676148	finngen_R10_C3_COLORECTAL_EXALLC	1	147576459	A/G	0.0214187	-0.00726501	0.0608283	0.904931	232.618	0.0214187
rs11578040	finngen_R10_C3_COLORECTAL_EXALLC	1	147532195	A/G	0.0650462	-0.00737536	0.0361538	0.838354	407.003	0.0650462
rs11582521	finngen_R10_C3_COLORECTAL_EXALLC	1	147007377	T/G	0.0746285	-0.00876823	0.0355789	0.805338	100.296	0.0746285
rs11587105	finngen_R10_C3_COLORECTAL_EXALLC	1	147027146	A/G	0.161123	-0.00953456	0.0247792	0.7004	191.722	0.161123
rs10494245	finngen_R10_C3_COLORECTAL_EXALLC	1	147698726	T/C	0.238088	-0.010828	0.0207408	0.601625	962.236	0.238088
rs4950494	finngen_R10_C3_COLORECTAL_EXALLC	1	147899446	G/A	0.56102	-0.0109364	0.0177877	0.538669	74.8729	0.43898
rs1532399	finngen_R10_C3_COLORECTAL_EXALLC	1	147909317	C/A	0.817374	-0.0124226	0.0228791	0.587153	137.337	0.182626
rs35764831	finngen_R10_C3_COLORECTAL_EXALLC	1	147692258	G/T	0.190684	-0.013899	0.0226991	0.54033	31.8415	0.190684
rs78546908	finngen_R10_C3_COLORECTAL_EXALLC	1	147675317	A/G	0.096131	-0.0148111	0.0302235	0.624095	5349.26	0.096131
rs7520042	finngen_R10_C3_COLORECTAL_EXALLC	1	147692188	C/A	0.860701	-0.0159909	0.0257324	0.534316	33.5044	0.139299
rs4132958	finngen_R10_C3_COLORECTAL_EXALLC	1	147492209	A/G	0.640106	-0.0160929	0.0184396	0.382804	78.3585	0.359894
rs1342703	finngen_R10_C3_COLORECTAL_EXALLC	1	147776970	G/A	0.823322	-0.0170966	0.0232839	0.462788	561.611	0.176678
rs6686200	finngen_R10_C3_COLORECTAL_EXALLC	1	147031909	G/A	0.850138	-0.0174097	0.0248847	0.484169	135.177	0.149862
rs80219350	finngen_R10_C3_COLORECTAL_EXALLC	1	147592199	C/T	0.0222363	-0.0176424	0.0610437	0.772572	29.9521	0.0222363
rs4245681	finngen_R10_C3_COLORECTAL_EXALLC	1	147023947	G/T	0.961052	-0.0195925	0.0480069	0.683188	63.6768	0.0389483
rs2352866	finngen_R10_C3_COLORECTAL_EXALLC	1	147741170	C/T	0.0388223	-0.021217	0.0463459	0.647099	67.7639	0.0388223
rs143830641	finngen_R10_C3_COLORECTAL_EXALLC	1	147652858	A/G	0.0165546	-0.0268349	0.0693327	0.698723	926.589	0.0165546
rs1857211	finngen_R10_C3_COLORECTAL_EXALLC	1	147716557	A/G	0.482734	-0.0270859	0.0178366	0.128873	570.839	0.482734
rs149516892	finngen_R10_C3_COLORECTAL_EXALLC	1	147111171	G/A	0.0200894	-0.0281496	0.0629845	0.654927	34.0543	0.0200894
rs6684174	finngen_R10_C3_COLORECTAL_EXALLC	1	147744732	T/C	0.589785	-0.0287082	0.0179344	0.109435	334.555	0.410215
rs12117447	finngen_R10_C3_COLORECTAL_EXALLC	1	147524222	A/G	0.203939	-0.0289178	0.0218572	0.185823	108.024	0.203939
rs17160783	finngen_R10_C3_COLORECTAL_EXALLC	1	147907814	G/A	0.0489916	-0.0310785	0.0414396	0.453272	184.509	0.0489916
rs78632265	finngen_R10_C3_COLORECTAL_EXALLC	1	147821628	A/G	0.0189185	-0.0318739	0.0654347	0.62618	151.123	0.0189185
rs72698227	finngen_R10_C3_COLORECTAL_EXALLC	1	147522334	A/G	0.106524	-0.0327762	0.0290024	0.258426	249.165	0.106524
rs594206	finngen_R10_C3_COLORECTAL_EXALLC	1	147548685	G/A	0.174563	-0.0331358	0.0233006	0.154997	455.877	0.174563
rs6675828	finngen_R10_C3_COLORECTAL_EXALLC	1	147615167	A/G	0.0852683	-0.0333879	0.0316391	0.2913	831.472	0.0852683
rs11240142	finngen_R10_C3_COLORECTAL_EXALLC	1	147868183	T/G	0.0312718	-0.0340603	0.0501037	0.496635	120.691	0.0312718
rs141731346	finngen_R10_C3_COLORECTAL_EXALLC	1	147741324	A/G	0.00899292	-0.0358144	0.0937065	0.702315	115.727	0.00899292
rs116740746	finngen_R10_C3_COLORECTAL_EXALLC	1	147842136	C/T	0.00509706	-0.0358829	0.123002	0.770497	37.0325	0.00509706
rs74923026	finngen_R10_C3_COLORECTAL_EXALLC	1	147576361	T/C	0.0611949	-0.0359848	0.0372999	0.334674	678.058	0.0611949
rs74916032	finngen_R10_C3_COLORECTAL_EXALLC	1	147535311	G/A	0.0195982	-0.0365267	0.0625567	0.55929	87.7408	0.0195982
rs903786	finngen_R10_C3_COLORECTAL_EXALLC	1	147891874	A/G	0.84977	-0.0376039	0.0246413	0.126997	49.1699	0.15023
rs138700399	finngen_R10_C3_COLORECTAL_EXALLC	1	147877495	C/A	0.0152633	-0.0378971	0.0720686	0.598993	54.2054	0.0152633
rs144702192	finngen_R10_C3_COLORECTAL_EXALLC	1	147375578	A/C	0.0202324	-0.0380652	0.0654561	0.560879	126.424	0.0202324
rs112500554	finngen_R10_C3_COLORECTAL_EXALLC	1	147866448	G/A	0.119558	-0.0387499	0.0272974	0.15574	262.308	0.119558
rs111754398	finngen_R10_C3_COLORECTAL_EXALLC	1	147727484	C/T	0.155659	-0.0388116	0.024333	0.110709	805.131	0.155659
rs78715683	finngen_R10_C3_COLORECTAL_EXALLC	1	147692805	T/C	0.0825414	-0.0388942	0.0323555	0.229329	1059.76	0.0825414
rs1390507	finngen_R10_C3_COLORECTAL_EXALLC	1	147588435	C/T	0.869003	-0.0398832	0.0261946	0.127866	494.049	0.130997
rs79372002	finngen_R10_C3_COLORECTAL_EXALLC	1	147697082	T/G	0.0587072	-0.0405263	0.0379404	0.285449	331.849	0.0587072
rs78712378	finngen_R10_C3_COLORECTAL_EXALLC	1	147635450	T/C	0.0299021	-0.0412784	0.0513726	0.42168	479.81	0.0299021
rs3753428	finngen_R10_C3_COLORECTAL_EXALLC	1	147538197	C/A	0.0263046	-0.0418123	0.0554995	0.451221	1480.27	0.0263046
rs80335568	finngen_R10_C3_COLORECTAL_EXALLC	1	147628933	T/C	0.00999681	-0.0418443	0.089581	0.64042	57.8415	0.00999681
rs145393543	finngen_R10_C3_COLORECTAL_EXALLC	1	147673083	T/C	0.0149636	-0.0463614	0.0766075	0.545058	77.125	0.0149636
rs184272968	finngen_R10_C3_COLORECTAL_EXALLC	1	147806639	A/G	0.0478458	-0.0525611	0.0430629	0.22225	134.171	0.0478458
rs28381228	finngen_R10_C3_COLORECTAL_EXALLC	1	147185151	A/G	0.000788357	-0.0529879	0.315614	0.866671	114.21	0.000788357
rs74125744	finngen_R10_C3_COLORECTAL_EXALLC	1	147668399	G/T	0.0581324	-0.0549383	0.0376585	0.144605	2792.99	0.0581324
rs61838383	finngen_R10_C3_COLORECTAL_EXALLC	1	147581640	T/G	0.120147	-0.0556014	0.027375	0.0422445	1196.59	0.120147
rs139828171	finngen_R10_C3_COLORECTAL_EXALLC	1	147025958	T/C	0.0247732	-0.057936	0.0597643	0.332341	120.955	0.0247732
rs73004009	finngen_R10_C3_COLORECTAL_EXALLC	1	147418207	T/C	0.0084659	-0.0624502	0.092317	0.498739	100.174	0.0084659
rs141635047	finngen_R10_C3_COLORECTAL_EXALLC	1	147069764	G/T	0.00989057	-0.0643767	0.0904171	0.476466	1257.57	0.00989057
rs143737455	finngen_R10_C3_COLORECTAL_EXALLC	1	147859200	G/A	0.0140061	-0.0671032	0.0766956	0.381613	129.188	0.0140061
rs61740912	finngen_R10_C3_COLORECTAL_EXALLC	1	147841836	G/T	0.0114806	-0.0705263	0.0808319	0.382932	215.562	0.0114806
rs114493965	finngen_R10_C3_COLORECTAL_EXALLC	1	147863066	A/C	0.0512932	-0.0762354	0.0397643	0.0552141	292.74	0.0512932
rs61841669	finngen_R10_C3_COLORECTAL_EXALLC	1	147138912	T/C	0.0191141	-0.0765763	0.0648616	0.237757	95.2995	0.0191141
rs185433399	finngen_R10_C3_COLORECTAL_EXALLC	1	147935901	G/A	0.0123332	-0.0787537	0.081016	0.331013	87.492	0.0123332
rs55776425	finngen_R10_C3_COLORECTAL_EXALLC	1	147539626	C/T	0.0284723	-0.0925194	0.0539326	0.0862601	70.4348	0.0284723
rs1819253	finngen_R10_C3_COLORECTAL_EXALLC	1	147040672	G/T	0.0108953	-0.093031	0.0848814	0.273074	110.136	0.0108953
rs78935396	finngen_R10_C3_COLORECTAL_EXALLC	1	147479673	A/G	0.0190162	-0.112564	0.0647702	0.0822281	132.855	0.0190162
rs80324165	finngen_R10_C3_COLORECTAL_EXALLC	1	147358746	A/G	0.0129021	-0.130496	0.0806561	0.105679	54.0692	0.0129021
rs113085271	finngen_R10_C3_COLORECTAL_EXALLC	1	147598934	T/C	0.0072275	-0.13518	0.105357	0.199468	106.893	0.0072275
rs142034752	finngen_R10_C3_COLORECTAL_EXALLC	1	147027333	G/A	0.00623016	-0.160769	0.115319	0.163278	33.038	0.00623016
rs71620823	finngen_R10_C3_COLORECTAL_EXALLC	1	147605992	C/T	0.0042286	-0.174373	0.135041	0.196615	62.2951	0.0042286
rs189352150	finngen_R10_C3_COLORECTAL_EXALLC	1	147344428	A/G	0.00785891	-0.181961	0.0975202	0.0620583	92.7897	0.00785891
rs61809205	finngen_R10_C3_COLORECTAL_EXALLC	1	147699624	T/C	0.00349857	-0.193239	0.147376	0.189792	44.9371	0.00349857
rs115958575	finngen_R10_C3_COLORECTAL_EXALLC	1	147533401	T/C	0.00351262	-0.356418	0.148237	0.0161998	314.084	0.00351262
Decode_GUK1
rs114146048	ebi-a-GCST012879	1	229024613	C/T	0.0142801	0.126287	0.0833061	0.129536	32.1694	0.0142801
rs12135543	ebi-a-GCST012879	1	228041772	C/A	0.0831328	0.0342631	0.0332636	0.302988	66.7265	0.0831328
rs138885558	ebi-a-GCST012879	1	227812599	A/G	0.0251439	0.0256869	0.0544886	0.637343	126.921	0.0251439
rs870305	ebi-a-GCST012879	1	228093064	T/C	0.117775	0.0226559	0.0267757	0.397476	44.9497	0.117775
rs3000791	ebi-a-GCST012879	1	227599174	T/C	0.806837	0.0116737	0.0215319	0.587709	49.7628	0.193163
rs146563008	ebi-a-GCST012879	1	227894993	T/C	0.00945442	0.0110837	0.0901739	0.902175	62.7207	0.00945442
rs535329	ebi-a-GCST012879	1	228459109	A/G	0.183172	0.0053657	0.0217979	0.805561	135.548	0.183172
rs61825157	ebi-a-GCST012879	1	228299452	T/C	0.0504937	0.00445252	0.0427792	0.917105	488.808	0.0504937
rs7539715	ebi-a-GCST012879	1	227643762	C/T	0.179067	-0.00238217	0.0220999	0.914161	54.8526	0.179067
rs1684868	ebi-a-GCST012879	1	228523442	C/T	0.504351	-0.00475129	0.0171399	0.781622	43.9755	0.495649
rs3795767	ebi-a-GCST012879	1	228108932	G/A	0.609819	-0.00537784	0.0174488	0.757925	58.0076	0.390181
rs35799012	ebi-a-GCST012879	1	228133322	T/C	0.177493	-0.00595792	0.0222125	0.788528	49.897	0.177493
rs71648447	ebi-a-GCST012879	1	228103502	T/C	0.0897059	-0.00849339	0.0304661	0.780412	209.668	0.0897059
rs4653915	ebi-a-GCST012879	1	228364605	C/T	0.379606	-0.0143464	0.0173452	0.408174	84.7953	0.379606
rs142043221	ebi-a-GCST012879	1	227562195	C/T	0.122799	-0.0157131	0.0255303	0.538246	56.8505	0.122799
rs146352706	ebi-a-GCST012879	1	228089545	A/G	0.0267404	-0.0194427	0.0507822	0.70182	102.499	0.0267404
rs148467842	ebi-a-GCST012879	1	228023359	A/C	0.0171967	-0.0197379	0.0683036	0.772602	122.71	0.0171967
rs114339787	ebi-a-GCST012879	1	228003225	T/C	0.0129961	-0.0290896	0.072988	0.690222	59.3277	0.0129961
rs191711257	ebi-a-GCST012879	1	228615251	A/G	0.00743306	-0.0598858	0.102855	0.560408	61.2201	0.00743306
rs149486076	ebi-a-GCST012879	1	227658943	C/T	0.0225086	-0.0691787	0.0579178	0.23231	55.5129	0.0225086
rs149486076	finngen_R10_C3_COLORECTAL_EXALLC	1	227471242	C/T	0.0112533	0.164998	0.0833021	0.0476234	55.5129	0.0112533
rs191711257	finngen_R10_C3_COLORECTAL_EXALLC	1	228427550	A/G	0.00247802	0.0393197	0.169585	0.816648	61.2201	0.00247802
rs35799012	finngen_R10_C3_COLORECTAL_EXALLC	1	227945621	T/C	0.212836	0.0352663	0.0217089	0.104268	49.897	0.212836
rs1684868	finngen_R10_C3_COLORECTAL_EXALLC	1	228335741	C/T	0.599845	0.0291513	0.0179745	0.104842	43.9755	0.400155
rs148467842	finngen_R10_C3_COLORECTAL_EXALLC	1	227835658	A/C	0.00666937	0.0183499	0.109487	0.866899	122.71	0.00666937
rs3795767	finngen_R10_C3_COLORECTAL_EXALLC	1	227921231	G/A	0.583413	0.0130441	0.0179458	0.467309	58.0076	0.416587
rs870305	finngen_R10_C3_COLORECTAL_EXALLC	1	227905363	T/C	0.0987239	-0.00107167	0.0292669	0.97079	44.9497	0.0987239
rs12135543	finngen_R10_C3_COLORECTAL_EXALLC	1	227854071	C/A	0.123896	-0.00881408	0.0268352	0.742569	66.7265	0.123896
rs61825157	finngen_R10_C3_COLORECTAL_EXALLC	1	228111751	T/C	0.0635822	-0.0157101	0.0365225	0.667088	488.808	0.0635822
rs7539715	finngen_R10_C3_COLORECTAL_EXALLC	1	227456061	C/T	0.164814	-0.0235799	0.0238239	0.322292	54.8526	0.164814
rs3000791	finngen_R10_C3_COLORECTAL_EXALLC	1	227411473	T/C	0.790264	-0.024308	0.0216211	0.260898	49.7628	0.209736
rs142043221	finngen_R10_C3_COLORECTAL_EXALLC	1	227374494	C/T	0.0797339	-0.0305344	0.0322074	0.343102	56.8505	0.0797339
rs146352706	finngen_R10_C3_COLORECTAL_EXALLC	1	227901844	A/G	0.0520515	-0.0328587	0.0397811	0.40881	102.499	0.0520515
rs535329	finngen_R10_C3_COLORECTAL_EXALLC	1	228271408	A/G	0.169826	-0.0328644	0.0233855	0.159922	135.548	0.169826
rs138885558	finngen_R10_C3_COLORECTAL_EXALLC	1	227624898	A/G	0.0421545	-0.0344558	0.0449652	0.443512	126.921	0.0421545
rs4653915	finngen_R10_C3_COLORECTAL_EXALLC	1	228176904	C/T	0.359564	-0.0386934	0.0184035	0.0355091	84.7953	0.359564
rs71648447	finngen_R10_C3_COLORECTAL_EXALLC	1	227915801	T/C	0.103326	-0.0600866	0.0292364	0.0398602	209.668	0.103326
rs114146048	finngen_R10_C3_COLORECTAL_EXALLC	1	228888866	C/T	0.0187452	-0.0621771	0.0658827	0.345295	32.1694	0.0187452
rs76181126	finngen_R10_C3_COLORECTAL_EXALLC	1	227974097	A/G	0.0840589	-0.0794248	0.0318726	0.0127043	200.789	0.0840589
rs373425351	finngen_R10_C3_COLORECTAL_EXALLC	1	227977325	G/A	0.0761705	-0.0921786	0.035108	0.00865028	197.935	0.0761705
rs114339787	finngen_R10_C3_COLORECTAL_EXALLC	1	227815524	T/C	0.00220283	-0.374744	0.183065	0.0406537	59.3277	0.00220283
rs146563008	finngen_R10_C3_COLORECTAL_EXALLC	1	227707292	T/C	0.00233481	-0.37854	0.182001	0.037537	62.7207	0.00233481
Decode_NUDT9
rs4610302	ebi-a-GCST012879	4	88400110	G/A	0.617547	0.0184058	0.0173805	0.289606	37.7275	0.382453
rs9993980	ebi-a-GCST012879	4	88424737	C/T	0.429692	0.00667884	0.0174861	0.702496	102.61	0.429692
rs7680612	ebi-a-GCST012879	4	88438251	T/C	0.204817	0.00219782	0.020725	0.915545	48.707	0.204817
rs6419120	ebi-a-GCST012879	4	88391758	T/C	0.225026	-0.00410595	0.0208779	0.84409	54.5045	0.225026
rs28624955	ebi-a-GCST012879	4	88378818	G/A	0.372136	-0.0131124	0.0176116	0.456555	151.871	0.372136
rs28529046	ebi-a-GCST012879	4	88361716	T/C	0.140241	-0.0138319	0.0255713	0.588567	159.808	0.140241
rs6531983	ebi-a-GCST012879	4	88291233	G/A	0.69647	-0.0177672	0.0196383	0.365614	37.3323	0.30353
rs10013990	ebi-a-GCST012879	4	88385446	T/C	0.386858	-0.0225501	0.01779	0.20495	63.7327	0.386858
rs28529046	finngen_R10_C3_COLORECTAL_EXALLC	4	87440564	T/C	0.124713	0.0499934	0.026785	0.0619755	159.808	0.124713
rs4610302	finngen_R10_C3_COLORECTAL_EXALLC	4	87478958	G/A	0.561637	0.0407132	0.0178072	0.0222351	37.7275	0.438363
rs7680612	finngen_R10_C3_COLORECTAL_EXALLC	4	87517099	T/C	0.151298	0.027145	0.0245521	0.268898	48.707	0.151298
rs9993980	finngen_R10_C3_COLORECTAL_EXALLC	4	87503585	C/T	0.410455	0.0105154	0.0180098	0.559308	102.61	0.410455
rs6531983	finngen_R10_C3_COLORECTAL_EXALLC	4	87370081	G/A	0.664574	0.00134274	0.0188172	0.943113	37.3323	0.335426
rs10013990	finngen_R10_C3_COLORECTAL_EXALLC	4	87464294	T/C	0.410003	-0.00685153	0.0180794	0.704711	63.7327	0.410003
rs28624955	finngen_R10_C3_COLORECTAL_EXALLC	4	87457666	G/A	0.430723	-0.0117367	0.0179205	0.512512	151.871	0.430723
rs6419120	finngen_R10_C3_COLORECTAL_EXALLC	4	87470606	T/C	0.340365	-0.0137408	0.0188421	0.465843	54.5045	0.340365
Decode_CROT
rs143355105	ebi-a-GCST012879	7	86987256	T/G	0.0112329	0.247163	0.0986231	0.0122059	39.9141	0.0112329
rs141697101	ebi-a-GCST012879	7	87651395	T/G	0.0241803	0.161577	0.0699225	0.0208439	35.2379	0.0241803
rs140774233	ebi-a-GCST012879	7	86683866	G/A	0.0161456	0.134759	0.0736445	0.0672713	83.4171	0.0161456
rs2299194	ebi-a-GCST012879	7	87609578	T/G	0.0583392	0.0882935	0.0565711	0.118582	45.5513	0.0583392
rs79138769	ebi-a-GCST012879	7	86990495	A/C	0.0291176	0.0882533	0.0588014	0.133389	37.33	0.0291176
rs73212058	ebi-a-GCST012879	7	86900326	A/G	0.0812369	0.0807761	0.0344835	0.0191571	35.6668	0.0812369
rs140228429	ebi-a-GCST012879	7	87279617	G/A	0.00542492	0.0747692	0.120774	0.535862	153.395	0.00542492
rs118023569	ebi-a-GCST012879	7	86654722	A/G	0.0152942	0.0714536	0.0814726	0.380472	35.7297	0.0152942
rs112300487	ebi-a-GCST012879	7	86946824	A/G	0.0351833	0.0673728	0.0441099	0.126665	106.709	0.0351833
rs73705011	ebi-a-GCST012879	7	86681060	T/C	0.0684208	0.0628395	0.0317603	0.0478663	123.018	0.0684208
rs62486485	ebi-a-GCST012879	7	86843656	C/T	0.081134	0.0525668	0.0342671	0.125022	35.4963	0.081134
rs73192932	ebi-a-GCST012879	7	85881867	C/T	0.0270974	0.051516	0.0529795	0.330864	30.685	0.0270974
rs12019361	ebi-a-GCST012879	7	87573647	A/G	0.0507964	0.0494143	0.0430073	0.250566	46.3727	0.0507964
rs17515896	ebi-a-GCST012879	7	86781709	A/G	0.0493943	0.0488794	0.0510268	0.338105	212.905	0.0493943
rs809066	ebi-a-GCST012879	7	86987655	G/A	0.896192	0.0480962	0.0298183	0.106749	2499.06	0.103808
rs1636914	ebi-a-GCST012879	7	86952077	C/T	0.74305	0.0450174	0.0200068	0.0244427	422.32	0.25695
rs73194600	ebi-a-GCST012879	7	86491394	A/C	0.0467352	0.0449669	0.0389392	0.248173	74.9043	0.0467352
rs2708570	ebi-a-GCST012879	7	85943701	G/T	0.815625	0.0411041	0.0211862	0.0523625	89.3917	0.184375
rs189156484	ebi-a-GCST012879	7	86092788	T/G	0.0110942	0.0381653	0.0875549	0.662909	37.0779	0.0110942
rs1045642	ebi-a-GCST012879	7	87138645	G/A	0.517687	0.0305906	0.0171526	0.0745144	67.4391	0.482313
rs45549536	ebi-a-GCST012879	7	87075259	C/A	0.0583427	0.0301786	0.0339393	0.373898	130.287	0.0583427
rs3903590	ebi-a-GCST012879	7	86022840	T/G	0.776085	0.0282293	0.0196314	0.150443	78.3984	0.223915
rs10808071	ebi-a-GCST012879	7	87140808	G/A	0.175427	0.0261897	0.0215429	0.224101	75.0911	0.175427
rs143290724	ebi-a-GCST012879	7	87292045	C/T	0.0126682	0.0249972	0.0771092	0.745803	85.6088	0.0126682
rs11770012	ebi-a-GCST012879	7	86852656	G/T	0.0853761	0.0226167	0.0327176	0.489396	67.5177	0.0853761
rs146512400	ebi-a-GCST012879	7	87164468	G/A	0.0572029	0.0193231	0.0564409	0.732079	32.1943	0.0572029
rs2519713	ebi-a-GCST012879	7	86544667	T/G	0.511786	0.0186724	0.0170083	0.272272	63.7675	0.488214
rs7795434	ebi-a-GCST012879	7	86102758	A/G	0.280596	0.0176546	0.0184066	0.337485	34.1023	0.280596
rs2373363	ebi-a-GCST012879	7	86891846	C/T	0.871184	0.0149705	0.0282565	0.596245	63.7104	0.128816
rs17766292	ebi-a-GCST012879	7	86830190	A/G	0.594889	0.0130615	0.0178806	0.465092	176.651	0.405111
rs146312	ebi-a-GCST012879	7	86249396	G/T	0.684798	0.0122078	0.0180576	0.499011	55.9838	0.315202
rs31663	ebi-a-GCST012879	7	87045837	A/G	0.977843	0.00996099	0.0619928	0.872346	637.142	0.022157
rs61747462	ebi-a-GCST012879	7	87537188	G/A	0.00656499	0.00816473	0.128908	0.949498	38.4167	0.00656499
rs34221278	ebi-a-GCST012879	7	87585759	T/G	0.338297	0.00766576	0.0184848	0.678357	43.1504	0.338297
rs6973215	ebi-a-GCST012879	7	86192677	A/G	0.792555	0.00730206	0.0209235	0.727098	52.5274	0.207445
rs117829526	ebi-a-GCST012879	7	86761122	G/T	0.0103526	0.00708779	0.0985441	0.942662	65.7359	0.0103526
rs1320780	ebi-a-GCST012879	7	86036570	T/C	0.281326	0.00505445	0.0205465	0.805682	88.5474	0.281326
rs12704267	ebi-a-GCST012879	7	86206830	T/C	0.185358	0.00221165	0.0213304	0.917419	45.7638	0.185358
rs75577877	ebi-a-GCST012879	7	85799746	C/T	0.0920577	0.00195371	0.0283878	0.945131	37.5701	0.0920577
rs34954010	ebi-a-GCST012879	7	86681162	A/G	0.085368	-0.00129232	0.0319773	0.967763	45.5408	0.085368
rs17161018	ebi-a-GCST012879	7	86444931	A/G	0.0957716	-0.00247498	0.029537	0.933221	37.2577	0.0957716
rs2299227	ebi-a-GCST012879	7	86451972	A/G	0.0392465	-0.00595622	0.0453034	0.8954	58.9465	0.0392465
rs143725456	ebi-a-GCST012879	7	87144023	C/T	0.0108164	-0.00847544	0.0782421	0.913739	49.3633	0.0108164
rs79627248	ebi-a-GCST012879	7	86385171	T/G	0.0646275	-0.0166565	0.035169	0.635776	48.8023	0.0646275
rs4728656	ebi-a-GCST012879	7	86622970	C/T	0.273814	-0.0172672	0.0223388	0.43954	121.927	0.273814
rs4728678	ebi-a-GCST012879	7	86704697	G/T	0.247296	-0.0180969	0.0201931	0.370151	55.4753	0.247296
rs1922241	ebi-a-GCST012879	7	87185894	A/G	0.338321	-0.0196486	0.0178462	0.2709	147.402	0.338321
rs31672	ebi-a-GCST012879	7	87059699	T/C	0.767696	-0.0209968	0.0207308	0.311141	264.737	0.232304
rs56146479	ebi-a-GCST012879	7	86999714	A/G	0.0658173	-0.0218919	0.0326137	0.502063	62.2464	0.0658173
rs12532089	ebi-a-GCST012879	7	86948364	A/G	0.209682	-0.0245982	0.0231534	0.288054	105.274	0.209682
rs11768112	ebi-a-GCST012879	7	86681028	T/C	0.598893	-0.0256621	0.0174107	0.140502	51.4898	0.401107
rs75223787	ebi-a-GCST012879	7	86747317	G/A	0.113847	-0.0324049	0.0267843	0.226337	124.339	0.113847
rs113782337	ebi-a-GCST012879	7	85914586	A/G	0.00992044	-0.0460602	0.0948041	0.627076	109.621	0.00992044
rs31669	ebi-a-GCST012879	7	87054247	G/A	0.885766	-0.047362	0.0317102	0.135283	908.476	0.114234
rs147491739	ebi-a-GCST012879	7	85746274	C/T	0.0261424	-0.0501376	0.0555391	0.366662	33.8009	0.0261424
rs79584784	ebi-a-GCST012879	7	87284098	A/G	0.0315297	-0.0513311	0.0495929	0.300646	32.4771	0.0315297
rs11771665	ebi-a-GCST012879	7	86866215	G/A	0.122901	-0.0552444	0.0243936	0.0235304	470.799	0.122901
rs17160879	ebi-a-GCST012879	7	86192385	T/C	0.216638	-0.0595364	0.0233699	0.0108475	62.4497	0.216638
rs77481591	ebi-a-GCST012879	7	86100052	G/A	0.0373476	-0.0679496	0.0424236	0.109224	180.8	0.0373476
rs139672552	ebi-a-GCST012879	7	86761987	T/G	0.0210398	-0.0704823	0.0558472	0.206928	264.771	0.0210398
rs6963254	ebi-a-GCST012879	7	87442238	A/G	0.0692369	-0.0754147	0.0335154	0.0244394	158.438	0.0692369
rs57993541	ebi-a-GCST012879	7	86719582	A/G	0.0500893	-0.0841362	0.0361408	0.0199118	122.995	0.0500893
rs117264826	ebi-a-GCST012879	7	86604252	G/A	0.0168883	-0.106594	0.0631724	0.0915356	61.2179	0.0168883
rs45495292	ebi-a-GCST012879	7	87078458	C/T	0.0166555	-0.147559	0.0649901	0.0231782	337.21	0.0166555
rs182640527	finngen_R10_C3_COLORECTAL_EXALLC	7	87319765	G/A	0.00755201	0.167859	0.100378	0.0944713	49.8792	0.00755201
rs143290724	finngen_R10_C3_COLORECTAL_EXALLC	7	87662729	C/T	0.0125992	0.118261	0.0798947	0.138818	85.6088	0.0125992
rs17161018	finngen_R10_C3_COLORECTAL_EXALLC	7	86815615	A/G	0.0699466	0.0639054	0.0342939	0.0623965	37.2577	0.0699466
rs73212058	finngen_R10_C3_COLORECTAL_EXALLC	7	87271010	A/G	0.0942888	0.051564	0.0309679	0.0958981	35.6668	0.0942888
rs143725456	finngen_R10_C3_COLORECTAL_EXALLC	7	87514707	C/T	0.0345919	0.0506737	0.0491511	0.302552	49.3633	0.0345919
rs34954010	finngen_R10_C3_COLORECTAL_EXALLC	7	87051846	A/G	0.0965324	0.0365537	0.0300824	0.224321	45.5408	0.0965324
rs147530713	finngen_R10_C3_COLORECTAL_EXALLC	7	87953645	A/C	0.189909	0.0352093	0.0226487	0.120046	113.749	0.189909
rs140774233	finngen_R10_C3_COLORECTAL_EXALLC	7	87054550	G/A	0.0217426	0.0335657	0.059041	0.569685	83.4171	0.0217426
rs17515896	finngen_R10_C3_COLORECTAL_EXALLC	7	87152393	A/G	0.0464352	0.0327553	0.0424687	0.440542	212.905	0.0464352
rs2519713	finngen_R10_C3_COLORECTAL_EXALLC	7	86915351	T/G	0.60743	0.0290617	0.0181223	0.108793	63.7675	0.39257
rs12532089	finngen_R10_C3_COLORECTAL_EXALLC	7	87319048	A/G	0.136534	0.0256937	0.0257877	0.319077	105.274	0.136534
rs31672	finngen_R10_C3_COLORECTAL_EXALLC	7	87430383	T/C	0.783327	0.0244222	0.0215615	0.257352	264.737	0.216673
rs79584784	finngen_R10_C3_COLORECTAL_EXALLC	7	87654782	A/G	0.0249999	0.0208889	0.0547172	0.702639	32.4771	0.0249999
rs17766292	finngen_R10_C3_COLORECTAL_EXALLC	7	87200874	A/G	0.611691	0.0207418	0.0181442	0.252969	176.651	0.388309
rs34221278	finngen_R10_C3_COLORECTAL_EXALLC	7	87956444	T/G	0.539188	0.0206494	0.0177063	0.243526	43.1504	0.460812
rs1320780	finngen_R10_C3_COLORECTAL_EXALLC	7	86407254	T/C	0.214259	0.0205096	0.0215595	0.341451	88.5474	0.214259
rs31669	finngen_R10_C3_COLORECTAL_EXALLC	7	87424931	G/A	0.886198	0.0202936	0.028172	0.471311	908.476	0.113802
rs62486485	finngen_R10_C3_COLORECTAL_EXALLC	7	87214340	C/T	0.0427471	0.0201549	0.0433993	0.642358	35.4963	0.0427471
rs12704267	finngen_R10_C3_COLORECTAL_EXALLC	7	86577514	T/C	0.208622	0.0201206	0.0217764	0.355505	45.7638	0.208622
rs4728678	finngen_R10_C3_COLORECTAL_EXALLC	7	87075381	G/T	0.243371	0.0198832	0.0205018	0.332134	55.4753	0.243371
rs146312	finngen_R10_C3_COLORECTAL_EXALLC	7	86620080	G/T	0.612442	0.0195613	0.0181459	0.281033	55.9838	0.387558
rs147491739	finngen_R10_C3_COLORECTAL_EXALLC	7	86116958	C/T	0.0525612	0.0168799	0.0398312	0.671721	33.8009	0.0525612
rs146512400	finngen_R10_C3_COLORECTAL_EXALLC	7	87535152	G/A	0.0554645	0.0165296	0.0384038	0.666893	32.1943	0.0554645
rs11770012	finngen_R10_C3_COLORECTAL_EXALLC	7	87223340	G/T	0.145352	0.0151736	0.0252568	0.54799	67.5177	0.145352
rs1922241	finngen_R10_C3_COLORECTAL_EXALLC	7	87556578	A/G	0.30513	0.0142528	0.0191564	0.456863	147.402	0.30513
rs57993541	finngen_R10_C3_COLORECTAL_EXALLC	7	87090266	A/G	0.0623815	0.0124928	0.0365057	0.732189	122.995	0.0623815
rs1045642	finngen_R10_C3_COLORECTAL_EXALLC	7	87509329	G/A	0.394156	0.0109343	0.0180577	0.544836	67.4391	0.394156
rs809066	finngen_R10_C3_COLORECTAL_EXALLC	7	87358339	G/A	0.886602	0.00884338	0.0277996	0.7504	2499.06	0.113398
rs113782337	finngen_R10_C3_COLORECTAL_EXALLC	7	86285270	A/G	0.0191844	0.00860523	0.066348	0.896805	109.621	0.0191844
rs141697101	finngen_R10_C3_COLORECTAL_EXALLC	7	88022080	T/G	0.0673286	0.00605187	0.0356682	0.865269	35.2379	0.0673286
rs118023569	finngen_R10_C3_COLORECTAL_EXALLC	7	87025406	A/G	0.0333647	0.00462966	0.0504247	0.926846	35.7297	0.0333647
rs10808071	finngen_R10_C3_COLORECTAL_EXALLC	7	87511492	G/A	0.152075	0.00451922	0.0246096	0.854299	75.0911	0.152075
rs2708570	finngen_R10_C3_COLORECTAL_EXALLC	7	86314385	G/T	0.667081	0.00364899	0.0187396	0.845611	89.3917	0.332919
rs75577877	finngen_R10_C3_COLORECTAL_EXALLC	7	86170430	C/T	0.121213	0.00197468	0.0272134	0.942154	37.5701	0.121213
rs31663	finngen_R10_C3_COLORECTAL_EXALLC	7	87416521	A/G	0.961566	0.00132036	0.0454684	0.976833	637.142	0.038434
rs7795434	finngen_R10_C3_COLORECTAL_EXALLC	7	86473442	A/G	0.411166	0.000718645	0.0179549	0.968073	34.1023	0.411166
rs2299227	finngen_R10_C3_COLORECTAL_EXALLC	7	86822656	A/G	0.0336098	0.000637573	0.0485848	0.98953	58.9465	0.0336098
rs6973215	finngen_R10_C3_COLORECTAL_EXALLC	7	86563361	A/G	0.772651	-0.00768494	0.0211529	0.716378	52.5274	0.227349
rs201599629	finngen_R10_C3_COLORECTAL_EXALLC	7	87953701	G/A	0.659334	-0.00890923	0.018583	0.631633	43.7163	0.340666
rs45549536	finngen_R10_C3_COLORECTAL_EXALLC	7	87445943	C/A	0.090092	-0.0117425	0.0310861	0.705623	130.287	0.090092
rs559709395	finngen_R10_C3_COLORECTAL_EXALLC	7	87096877	A/G	0.052722	-0.0130428	0.0394694	0.741058	34.4232	0.052722
rs189156484	finngen_R10_C3_COLORECTAL_EXALLC	7	86463472	T/G	0.0239735	-0.0132038	0.0586975	0.822021	37.0779	0.0239735
rs140228429	finngen_R10_C3_COLORECTAL_EXALLC	7	87650301	G/A	0.0293786	-0.0152507	0.0530583	0.773781	153.395	0.0293786
rs73194600	finngen_R10_C3_COLORECTAL_EXALLC	7	86862078	A/C	0.0689536	-0.0176366	0.0351197	0.615537	74.9043	0.0689536
rs79138769	finngen_R10_C3_COLORECTAL_EXALLC	7	87361179	A/C	0.0170768	-0.018312	0.0693575	0.791761	37.33	0.0170768
rs3903590	finngen_R10_C3_COLORECTAL_EXALLC	7	86393524	T/G	0.753645	-0.0186607	0.0204803	0.362215	78.3984	0.246355
rs45495292	finngen_R10_C3_COLORECTAL_EXALLC	7	87449142	C/T	0.0257881	-0.0194728	0.0558482	0.727334	337.21	0.0257881
rs11768112	finngen_R10_C3_COLORECTAL_EXALLC	7	87051712	T/C	0.656845	-0.0221326	0.0185937	0.233916	51.4898	0.343155
rs143355105	finngen_R10_C3_COLORECTAL_EXALLC	7	87357940	T/G	0.00745124	-0.0237143	0.104356	0.820234	39.9141	0.00745124
rs1636914	finngen_R10_C3_COLORECTAL_EXALLC	7	87322761	C/T	0.710181	-0.0240193	0.0195427	0.219046	422.32	0.289819
rs117829526	finngen_R10_C3_COLORECTAL_EXALLC	7	87131806	G/T	0.0432795	-0.0256421	0.0437956	0.558216	65.7359	0.0432795
rs73705011	finngen_R10_C3_COLORECTAL_EXALLC	7	87051744	T/C	0.0751237	-0.0280479	0.0336233	0.404179	123.018	0.0751237
rs77481591	finngen_R10_C3_COLORECTAL_EXALLC	7	86470736	G/A	0.0544487	-0.0307857	0.0383919	0.422622	180.8	0.0544487
rs17160879	finngen_R10_C3_COLORECTAL_EXALLC	7	86563069	T/C	0.0839923	-0.0328921	0.0319397	0.303094	62.4497	0.0839923
rs56146479	finngen_R10_C3_COLORECTAL_EXALLC	7	87370398	A/G	0.0746852	-0.0330599	0.033483	0.323464	62.2464	0.0746852
rs12019361	finngen_R10_C3_COLORECTAL_EXALLC	7	87944332	A/G	0.131018	-0.0335517	0.0271468	0.216483	46.3727	0.131018
rs6963254	finngen_R10_C3_COLORECTAL_EXALLC	7	87812923	A/G	0.0943583	-0.0351945	0.0300166	0.240996	158.438	0.0943583
rs2373363	finngen_R10_C3_COLORECTAL_EXALLC	7	87262530	C/T	0.915831	-0.0368575	0.0320317	0.249874	63.7104	0.084169
rs11771665	finngen_R10_C3_COLORECTAL_EXALLC	7	87236899	G/A	0.130099	-0.0375013	0.0262646	0.153342	470.799	0.130099
rs75223787	finngen_R10_C3_COLORECTAL_EXALLC	7	87118001	G/A	0.18641	-0.0404585	0.0228916	0.0771614	124.339	0.18641
rs79627248	finngen_R10_C3_COLORECTAL_EXALLC	7	86755855	T/G	0.143718	-0.0452155	0.0253266	0.074213	48.8023	0.143718
rs61747462	finngen_R10_C3_COLORECTAL_EXALLC	7	87907873	G/A	0.00308935	-0.04831	0.168468	0.774296	38.4167	0.00308935
rs73192932	finngen_R10_C3_COLORECTAL_EXALLC	7	86252551	C/T	0.0248504	-0.0484671	0.0558884	0.385826	30.685	0.0248504
rs117264826	finngen_R10_C3_COLORECTAL_EXALLC	7	86974936	G/A	0.0206267	-0.051493	0.0622284	0.407963	61.2179	0.0206267
rs112300487	finngen_R10_C3_COLORECTAL_EXALLC	7	87317508	A/G	0.066327	-0.0551385	0.035917	0.124744	106.709	0.066327
rs4728656	finngen_R10_C3_COLORECTAL_EXALLC	7	86993654	C/T	0.234159	-0.057804	0.0212171	0.00644184	121.927	0.234159
rs139672552	finngen_R10_C3_COLORECTAL_EXALLC	7	87132671	T/G	0.0043559	-0.243571	0.131769	0.0645342	264.771	0.0043559
Decode_GSTZ1
rs79753859	ebi-a-GCST012879	14	78817715	A/G	0.00836485	0.190897	0.100718	0.0580444	142.196	0.00836485
rs61976063	ebi-a-GCST012879	14	78966176	T/C	0.00841405	0.181015	0.103804	0.0811914	45.7727	0.00841405
rs117123657	ebi-a-GCST012879	14	77334769	C/A	0.0198791	0.169446	0.0682857	0.0130858	475.294	0.0198791
rs144893065	ebi-a-GCST012879	14	78614506	A/G	0.0123834	0.165766	0.072411	0.0220653	39.1035	0.0123834
rs151077744	ebi-a-GCST012879	14	77371020	A/G	0.0105609	0.146309	0.0906949	0.106702	143.288	0.0105609
rs74447960	ebi-a-GCST012879	14	78022269	G/T	0.0197864	0.138143	0.0602656	0.0218917	180.396	0.0197864
rs7157239	ebi-a-GCST012879	14	79217473	T/C	0.0375042	0.135305	0.0658002	0.0397539	68.5987	0.0375042
rs147479430	ebi-a-GCST012879	14	77786001	A/G	0.01003	0.117751	0.0809274	0.145665	92.9988	0.01003
rs76882458	ebi-a-GCST012879	14	79254026	G/A	0.0498289	0.0977334	0.041886	0.0196313	37.5953	0.0498289
rs10148473	ebi-a-GCST012879	14	78648499	T/C	0.0734627	0.0924788	0.0375222	0.0137148	40.2298	0.0734627
rs112667577	ebi-a-GCST012879	14	77416992	C/T	0.0210944	0.088585	0.06865	0.196917	191.046	0.0210944
rs35695858	ebi-a-GCST012879	14	79192778	C/T	0.0306303	0.084876	0.0483197	0.0789951	163.538	0.0306303
rs142996120	ebi-a-GCST012879	14	77755462	G/A	0.021204	0.0762742	0.0613696	0.213917	7502.43	0.021204
rs145675894	ebi-a-GCST012879	14	77740183	G/A	0.0190104	0.074256	0.0645948	0.250323	386.481	0.0190104
rs17835333	ebi-a-GCST012879	14	79076952	A/C	0.0381273	0.0724437	0.0417391	0.0826285	34.262	0.0381273
rs75329185	ebi-a-GCST012879	14	77816209	A/G	0.0103959	0.0713789	0.0840599	0.395802	88.0814	0.0103959
rs77460568	ebi-a-GCST012879	14	77943432	G/A	0.0432191	0.067883	0.0399181	0.0890266	278.964	0.0432191
rs150639217	ebi-a-GCST012879	14	78495459	A/G	0.012283	0.067738	0.0770917	0.379581	71.6268	0.012283
rs6574430	ebi-a-GCST012879	14	78713959	A/G	0.0345669	0.0675138	0.0433198	0.119115	73.7927	0.0345669
rs142477258	ebi-a-GCST012879	14	77889330	A/G	0.0121386	0.0660036	0.0780287	0.397614	212.881	0.0121386
rs117741019	ebi-a-GCST012879	14	77767736	A/G	0.017698	0.064546	0.0662653	0.33003	988.854	0.017698
rs34500239	ebi-a-GCST012879	14	78323648	A/C	0.0230567	0.0620229	0.0587326	0.290958	1261.43	0.0230567
rs147697521	ebi-a-GCST012879	14	77997637	T/C	0.0147834	0.0614478	0.0687239	0.371255	200.756	0.0147834
rs117744819	ebi-a-GCST012879	14	77686012	A/C	0.035755	0.0568809	0.046576	0.221992	290.374	0.035755
rs143830260	ebi-a-GCST012879	14	79174113	A/G	0.0271872	0.0540037	0.0588983	0.359196	37.0591	0.0271872
rs111410838	ebi-a-GCST012879	14	79252667	G/A	0.0161976	0.0535758	0.0779087	0.491658	43.2538	0.0161976
rs78247097	ebi-a-GCST012879	14	77831866	A/G	0.0206232	0.053461	0.05713	0.349387	779.255	0.0206232
rs76180147	ebi-a-GCST012879	14	78792856	A/G	0.0641785	0.0526038	0.0345599	0.127983	158.653	0.0641785
rs146440675	ebi-a-GCST012879	14	78424879	T/C	0.047418	0.0524725	0.0385816	0.173818	250.588	0.047418
rs67657962	ebi-a-GCST012879	14	78623960	G/A	0.048893	0.0514281	0.0374785	0.17	131.261	0.048893
rs7159717	ebi-a-GCST012879	14	79168842	C/T	0.152142	0.0497608	0.0229188	0.0299178	43.4251	0.152142
rs146055839	ebi-a-GCST012879	14	78039286	T/C	0.0878425	0.0494154	0.0288297	0.0865207	54.0111	0.0878425
rs8019339	ebi-a-GCST012879	14	78122240	C/T	0.893993	0.0490592	0.0349096	0.159925	383.369	0.106007
rs61989437	ebi-a-GCST012879	14	77333834	A/G	0.0249255	0.0483369	0.0564402	0.391762	347.077	0.0249255
rs112625701	ebi-a-GCST012879	14	78372102	T/C	0.0510596	0.0476811	0.037021	0.197764	155.876	0.0510596
rs61990294	ebi-a-GCST012879	14	77748016	T/C	0.0113128	0.0471171	0.0815767	0.563548	135.073	0.0113128
rs61976021	ebi-a-GCST012879	14	78771661	A/G	0.0136052	0.0463202	0.0736502	0.5294	176.721	0.0136052
rs76716422	ebi-a-GCST012879	14	78073535	G/A	0.0441605	0.0458097	0.0391941	0.242488	176.72	0.0441605
rs182631237	ebi-a-GCST012879	14	78078147	T/C	0.0155707	0.0452636	0.0694275	0.514431	534.592	0.0155707
rs141917787	ebi-a-GCST012879	14	77913995	T/G	0.0239286	0.0449886	0.052636	0.39271	335.862	0.0239286
rs142339494	ebi-a-GCST012879	14	77258445	C/T	0.00867888	0.0427866	0.0902812	0.635553	52.2481	0.00867888
rs7158060	ebi-a-GCST012879	14	79168745	G/A	0.863134	0.0394852	0.0263382	0.133832	176.878	0.136866
rs12897006	ebi-a-GCST012879	14	78061168	T/C	0.0344965	0.0391282	0.0460673	0.395674	86.4164	0.0344965
rs142577068	ebi-a-GCST012879	14	78508995	T/C	0.0148366	0.0390728	0.0677074	0.563883	121.498	0.0148366
rs12148048	ebi-a-GCST012879	14	78040095	A/C	0.475136	0.0384149	0.0173884	0.0271588	456.077	0.475136
rs117138369	ebi-a-GCST012879	14	78101553	T/C	0.0150015	0.0363456	0.0702999	0.605151	35.7502	0.0150015
rs117448275	ebi-a-GCST012879	14	79209114	G/A	0.0164275	0.035233	0.0644951	0.584867	84.9783	0.0164275
rs79607813	ebi-a-GCST012879	14	77563676	A/G	0.0224302	0.0352148	0.0565639	0.53357	55.4142	0.0224302
rs112811997	ebi-a-GCST012879	14	78380740	T/C	0.0207585	0.0345392	0.0580999	0.552192	4693.27	0.0207585
rs149077178	ebi-a-GCST012879	14	78413742	A/G	0.0177452	0.0332696	0.0651094	0.609366	93.9018	0.0177452
rs1990737	ebi-a-GCST012879	14	77463134	T/C	0.942936	0.0329962	0.0477092	0.489181	79.9541	0.057064
rs61991655	ebi-a-GCST012879	14	77534266	T/C	0.039407	0.0323115	0.0463686	0.485903	110.13	0.039407
rs35261431	ebi-a-GCST012879	14	78135433	T/C	0.412027	0.0322794	0.0174663	0.0645892	262.988	0.412027
rs10444684	ebi-a-GCST012879	14	78462479	T/C	0.0251609	0.0320905	0.0585293	0.583499	213.352	0.0251609
rs147944410	ebi-a-GCST012879	14	78395907	T/G	0.0171631	0.0314917	0.0630638	0.617524	98.7757	0.0171631
rs59730492	ebi-a-GCST012879	14	77728516	T/C	0.303217	0.0312546	0.0192487	0.104434	21752.5	0.303217
rs2041961	ebi-a-GCST012879	14	77413540	T/C	0.113702	0.0307155	0.0261079	0.239402	201.7	0.113702
rs17106837	ebi-a-GCST012879	14	78557244	A/G	0.0347522	0.0307004	0.0432042	0.477339	60.6094	0.0347522
rs116928208	ebi-a-GCST012879	14	78150958	T/C	0.0518626	0.0302998	0.0388751	0.435736	340.582	0.0518626
rs61989410	ebi-a-GCST012879	14	77314587	T/C	0.0678766	0.0301093	0.0340317	0.376295	35.444	0.0678766
rs59479342	ebi-a-GCST012879	14	78620688	C/T	0.427815	0.0300521	0.0172114	0.0808016	247.699	0.427815
rs117632803	ebi-a-GCST012879	14	79006064	A/C	0.023347	0.0282521	0.0580765	0.626638	39.3251	0.023347
rs117076349	ebi-a-GCST012879	14	78688790	T/C	0.079008	0.028156	0.0335366	0.401156	30.9602	0.079008
rs56001804	ebi-a-GCST012879	14	77339769	A/G	0.210488	0.0279619	0.0231049	0.226196	74.646	0.210488
rs11847091	ebi-a-GCST012879	14	77723972	T/G	0.236098	0.0274994	0.0198208	0.165319	142.25	0.236098
rs3861623	ebi-a-GCST012879	14	78410717	A/G	0.767483	0.0271221	0.020792	0.19208	180.978	0.232517
rs12885954	ebi-a-GCST012879	14	77990834	T/C	0.136907	0.0264916	0.0334144	0.427882	7589.17	0.136907
rs72723337	ebi-a-GCST012879	14	77550130	G/T	0.0185363	0.0261479	0.0652666	0.68869	56.3671	0.0185363
rs17753424	ebi-a-GCST012879	14	78406564	T/C	0.018725	0.0261305	0.0601262	0.663856	76.222	0.018725
rs11625844	ebi-a-GCST012879	14	77345949	G/T	0.661919	0.0256443	0.0187704	0.171872	391.058	0.338081
rs4243656	ebi-a-GCST012879	14	78060846	G/A	0.318304	0.025631	0.018798	0.172727	175.631	0.318304
rs8021076	ebi-a-GCST012879	14	77719346	C/T	0.127888	0.0255532	0.0278823	0.359422	450.202	0.127888
rs17106715	ebi-a-GCST012879	14	78479262	T/C	0.00722579	0.0250205	0.109265	0.818877	48.6224	0.00722579
rs2540895	ebi-a-GCST012879	14	77649021	G/T	0.0738866	0.0240596	0.0324496	0.458424	416.237	0.0738866
rs79345270	ebi-a-GCST012879	14	78920004	A/C	0.0334063	0.0237587	0.043802	0.587535	75.4919	0.0334063
rs8177539	ebi-a-GCST012879	14	77787759	A/G	0.0457607	0.0237062	0.039529	0.548695	873.795	0.0457607
rs8009261	ebi-a-GCST012879	14	77740375	A/G	0.540685	0.0233123	0.0172647	0.176922	4457.51	0.459315
rs4903521	ebi-a-GCST012879	14	77429104	G/T	0.57202	0.0232437	0.017803	0.191686	57.9402	0.42798
rs138826147	ebi-a-GCST012879	14	77663553	T/G	0.0222472	0.0231766	0.0567658	0.683065	349.745	0.0222472
rs113724579	ebi-a-GCST012879	14	78033248	G/A	0.0651741	0.0229989	0.0351535	0.512956	495.063	0.0651741
rs149312521	ebi-a-GCST012879	14	78145173	C/T	0.00977997	0.0226677	0.0892005	0.799402	135.043	0.00977997
rs17810764	ebi-a-GCST012879	14	77452666	A/G	0.460871	0.0223238	0.0173966	0.199413	242.161	0.460871
rs4899681	ebi-a-GCST012879	14	78384026	C/T	0.250264	0.022018	0.0198973	0.268475	235.273	0.250264
rs138112498	ebi-a-GCST012879	14	77537407	T/C	0.0417814	0.0217369	0.0470752	0.644261	51.7939	0.0417814
rs57854550	ebi-a-GCST012879	14	78038775	C/T	0.0621952	0.021707	0.0334877	0.516849	71.8753	0.0621952
rs8005048	ebi-a-GCST012879	14	79189973	G/A	0.118113	0.0216678	0.0264482	0.412643	128.888	0.118113
rs151256761	ebi-a-GCST012879	14	77459154	A/G	0.0252458	0.02135	0.0637991	0.737894	281.542	0.0252458
rs12100603	ebi-a-GCST012879	14	79020160	G/A	0.271758	0.0210176	0.0189695	0.267875	57.1394	0.271758
rs78317318	ebi-a-GCST012879	14	79171949	A/G	0.046939	0.0210054	0.0421277	0.618052	154.164	0.046939
rs390316	ebi-a-GCST012879	14	78596887	C/A	0.566528	0.0206823	0.0172388	0.230235	107.46	0.433472
rs7148765	ebi-a-GCST012879	14	77927238	C/A	0.143359	0.0203124	0.0229336	0.375778	1207.52	0.143359
rs175993	ebi-a-GCST012879	14	77412737	C/T	0.353124	0.0201581	0.0191598	0.292753	162.034	0.353124
rs888411	ebi-a-GCST012879	14	77794943	A/G	0.0127701	0.0197017	0.0802691	0.806111	154.578	0.0127701
rs2058692	ebi-a-GCST012879	14	77613223	C/T	0.110604	0.0194414	0.0267951	0.468111	92.3903	0.110604
rs11624601	ebi-a-GCST012879	14	79025755	C/T	0.637006	0.0193629	0.0180229	0.282667	75.005	0.362994
rs541941182	ebi-a-GCST012879	14	77695905	A/C	0.0109101	0.0187062	0.0822577	0.820105	274.69	0.0109101
rs158098	ebi-a-GCST012879	14	77544852	T/C	0.192274	0.017905	0.0215292	0.405601	86.2011	0.192274
rs12587525	ebi-a-GCST012879	14	77954219	A/G	0.573478	0.0175739	0.0170587	0.302915	7627.36	0.426522
rs158123	ebi-a-GCST012879	14	77560478	G/A	0.805793	0.0174091	0.0224195	0.437443	150.644	0.194207
rs2366100	ebi-a-GCST012879	14	78953915	A/G	0.881228	0.0169748	0.0456507	0.710011	52.7774	0.118772
rs117182096	ebi-a-GCST012879	14	79217417	C/T	0.0150086	0.0168728	0.07614	0.824623	51.5996	0.0150086
rs8014140	ebi-a-GCST012879	14	77623140	T/C	0.0331426	0.0167689	0.0595134	0.778123	51.0717	0.0331426
rs885746	ebi-a-GCST012879	14	78669329	A/G	0.362883	0.0167421	0.0176871	0.343857	182.961	0.362883
rs158110	ebi-a-GCST012879	14	77623335	A/G	0.212416	0.0160466	0.0206849	0.437889	273.233	0.212416
rs4540995	ebi-a-GCST012879	14	77746812	C/T	0.110436	0.0159351	0.0295684	0.58994	539.038	0.110436
rs6574385	ebi-a-GCST012879	14	78059320	C/A	0.834041	0.0155802	0.0217143	0.473061	442.076	0.165959
rs8014716	ebi-a-GCST012879	14	77778851	G/A	0.829956	0.0155143	0.0215224	0.471007	5417.16	0.170044
rs77263508	ebi-a-GCST012879	14	78978347	G/A	0.0698618	0.0152686	0.0348927	0.661686	152.349	0.0698618
rs55739452	ebi-a-GCST012879	14	78614619	A/G	0.108911	0.0152275	0.0261529	0.5604	148.128	0.108911
rs6574411	ebi-a-GCST012879	14	78374327	A/G	0.130158	0.0147226	0.0272525	0.58904	379.788	0.130158
rs4624102	ebi-a-GCST012879	14	78562248	C/A	0.359673	0.0144868	0.0174549	0.406563	409.351	0.359673
rs149036651	ebi-a-GCST012879	14	77623138	A/C	0.0194591	0.0142317	0.0609973	0.815516	52.9129	0.0194591
rs205810	ebi-a-GCST012879	14	77517894	A/G	0.368504	0.0137778	0.0180812	0.446061	61.5861	0.368504
rs3742749	ebi-a-GCST012879	14	77388054	A/C	0.778808	0.0137498	0.02218	0.535312	299.078	0.221192
rs74690456	ebi-a-GCST012879	14	79212881	A/G	0.0341369	0.0137321	0.0500822	0.783939	68.5725	0.0341369
rs10143567	ebi-a-GCST012879	14	77673640	A/G	0.0287698	0.0136186	0.0644783	0.832722	200.764	0.0287698
rs158100	ebi-a-GCST012879	14	77544030	A/G	0.68599	0.0136164	0.0182469	0.455528	83.0443	0.31401
rs7160005	ebi-a-GCST012879	14	77983768	A/C	0.120227	0.0136036	0.0248871	0.584645	845.904	0.120227
rs118050737	ebi-a-GCST012879	14	78158251	T/C	0.00686156	0.0135066	0.0951452	0.887113	30.4715	0.00686156
rs61990793	ebi-a-GCST012879	14	78040434	G/A	0.414711	0.0134906	0.0173346	0.436424	179.759	0.414711
rs61989413	ebi-a-GCST012879	14	77322187	T/C	0.192232	0.0133757	0.021389	0.531738	45.7728	0.192232
rs7145669	ebi-a-GCST012879	14	78039782	G/A	0.491788	0.0133598	0.0174666	0.444343	4322.8	0.491788
rs1558857	ebi-a-GCST012879	14	77470757	A/G	0.902374	0.0133319	0.0314582	0.671713	108.863	0.097626
rs4903669	ebi-a-GCST012879	14	78409945	T/C	0.450625	0.0132283	0.0170255	0.437177	396.198	0.450625
rs72679173	ebi-a-GCST012879	14	77707035	T/C	0.0389957	0.0132129	0.0443936	0.765985	1052.27	0.0389957
rs17750078	ebi-a-GCST012879	14	77649884	T/C	0.264376	0.0128878	0.0186693	0.489992	734.688	0.264376
rs61990269	ebi-a-GCST012879	14	77583917	G/A	0.0116145	0.0126793	0.0771991	0.86954	94.9896	0.0116145
rs12881338	ebi-a-GCST012879	14	78088574	A/G	0.32479	0.0122827	0.0178282	0.490855	896.903	0.32479
rs17105949	ebi-a-GCST012879	14	78010157	A/G	0.360019	0.0121271	0.0177019	0.493299	1273.58	0.360019
rs75251678	ebi-a-GCST012879	14	78510548	A/G	0.0395582	0.0116695	0.0425588	0.783933	307.178	0.0395582
rs2299928	ebi-a-GCST012879	14	78078542	G/A	0.307446	0.0109545	0.0197867	0.57983	147.83	0.307446
rs56753733	ebi-a-GCST012879	14	77713930	C/A	0.148483	0.0107489	0.0233039	0.644619	1001.85	0.148483
rs76269777	ebi-a-GCST012879	14	78657917	G/T	0.0488284	0.0105136	0.0370889	0.776816	112.062	0.0488284
rs8006004	ebi-a-GCST012879	14	78829124	C/T	0.504355	0.0104628	0.017389	0.547379	49.3348	0.495645
rs214002	ebi-a-GCST012879	14	78801356	G/A	0.417096	0.00990616	0.0184676	0.591677	210.819	0.417096
rs79223325	ebi-a-GCST012879	14	77689213	A/G	0.186052	0.00953054	0.0212882	0.654377	224.87	0.186052
rs2362862	ebi-a-GCST012879	14	77307452	C/T	0.600697	0.00924963	0.0171598	0.589867	38.3218	0.399303
rs4903661	ebi-a-GCST012879	14	78335939	G/A	0.611236	0.00883462	0.0174472	0.612601	1095.47	0.388764
rs117732931	ebi-a-GCST012879	14	78999105	G/A	0.0499343	0.00825433	0.0388697	0.831827	131.927	0.0499343
rs11628492	ebi-a-GCST012879	14	78539513	C/T	0.310633	0.00819826	0.0188974	0.664411	111.375	0.310633
rs143107364	ebi-a-GCST012879	14	78871856	G/T	0.00667151	0.0075476	0.106495	0.943499	51.58	0.00667151
rs72721334	ebi-a-GCST012879	14	77346571	T/C	0.0313128	0.0072593	0.0523538	0.88972	49.7051	0.0313128
rs732847	ebi-a-GCST012879	14	78541883	G/A	0.411811	0.00698664	0.0176663	0.692491	623.904	0.411811
rs12889480	ebi-a-GCST012879	14	77331082	G/A	0.391827	0.00664497	0.0189133	0.725334	39.4023	0.391827
rs6574405	ebi-a-GCST012879	14	78299644	G/T	0.733134	0.00649685	0.0195265	0.739346	694.118	0.266866
rs74063777	ebi-a-GCST012879	14	78550328	A/G	0.129377	0.00589079	0.0260914	0.821376	334.691	0.129377
rs55673423	ebi-a-GCST012879	14	77741098	G/A	0.0275787	0.00556572	0.0489804	0.90953	650.084	0.0275787
rs2287381	ebi-a-GCST012879	14	77710433	T/G	0.322893	0.00540492	0.0196874	0.783671	382.895	0.322893
rs10147810	ebi-a-GCST012879	14	77991106	T/C	0.341408	0.00537501	0.0182789	0.768716	1147.7	0.341408
rs144657337	ebi-a-GCST012879	14	77520841	A/C	0.0516143	0.00488785	0.0380156	0.897694	49.3623	0.0516143
rs1554958	ebi-a-GCST012879	14	77354918	A/G	0.135686	0.00479203	0.0262964	0.855401	62.6366	0.135686
rs149849326	ebi-a-GCST012879	14	77944624	C/T	0.0210061	0.00358434	0.0601798	0.952506	66.3069	0.0210061
rs72683279	ebi-a-GCST012879	14	78051806	C/T	0.00750219	0.00316181	0.0968617	0.97396	323.16	0.00750219
rs11624959	ebi-a-GCST012879	14	78038623	T/C	0.0639121	0.00206142	0.0333301	0.950683	7630.2	0.0639121
rs17751889	ebi-a-GCST012879	14	78059980	C/T	0.0841092	0.0019421	0.03008	0.948521	190.18	0.0841092
rs139094061	ebi-a-GCST012879	14	77927428	T/G	0.0244336	0.00193523	0.055195	0.972031	96.8564	0.0244336
rs79934998	ebi-a-GCST012879	14	77625568	A/G	0.0342997	0.0016802	0.0445966	0.969946	271.286	0.0342997
rs1863034	ebi-a-GCST012879	14	79210096	T/C	0.585158	0.00164103	0.0176254	0.925819	59.2939	0.414842
rs7158061	ebi-a-GCST012879	14	78779140	T/C	0.164756	0.00159371	0.0218403	0.941829	117.451	0.164756
rs61104229	ebi-a-GCST012879	14	77614371	T/G	0.321893	0.00139507	0.0178723	0.937782	106.355	0.321893
rs176913	ebi-a-GCST012879	14	78091171	T/C	0.195922	0.000732327	0.0236161	0.975262	770.839	0.195922
rs177216	ebi-a-GCST012879	14	78529686	A/G	0.110286	0.000730294	0.0294088	0.980189	436.278	0.110286
rs2655985	ebi-a-GCST012879	14	77625833	C/T	0.610072	0.000338234	0.0174016	0.984493	997.069	0.389928
rs4020109	ebi-a-GCST012879	14	78541765	T/G	0.264182	0.0001321	0.018986	0.994449	622.679	0.264182
rs3783954	ebi-a-GCST012879	14	78391715	A/G	0.291549	-2.76236e-05	0.0186671	0.998819	551.905	0.291549
rs61990309	ebi-a-GCST012879	14	77603551	G/A	0.298068	-0.000178624	0.0196581	0.99275	63.353	0.298068
rs12885302	ebi-a-GCST012879	14	78631466	T/C	0.0433537	-0.000710074	0.0401999	0.985907	48.9942	0.0433537
rs12588281	ebi-a-GCST012879	14	78763944	A/G	0.0826202	-0.000968761	0.0327105	0.976373	99.0627	0.0826202
rs8016340	ebi-a-GCST012879	14	77618308	A/G	0.376766	-0.00105348	0.0175367	0.952097	600.41	0.376766
rs28540783	ebi-a-GCST012879	14	78035075	T/C	0.0696479	-0.00114546	0.031882	0.97134	591.483	0.0696479
rs10145817	ebi-a-GCST012879	14	79142415	T/C	0.363131	-0.00178436	0.017846	0.920355	66.1209	0.363131
rs1467011	ebi-a-GCST012879	14	77665987	T/C	0.500169	-0.00198472	0.0169849	0.906977	944.61	0.499831
rs6574340	ebi-a-GCST012879	14	77396866	C/T	0.429872	-0.00214487	0.018256	0.906473	43.8909	0.429872
rs10131136	ebi-a-GCST012879	14	79035246	C/T	0.135975	-0.00221437	0.0268322	0.934228	72.2175	0.135975
rs61975859	ebi-a-GCST012879	14	78548913	T/C	0.123406	-0.00244221	0.0246787	0.92117	709.464	0.123406
rs140142542	ebi-a-GCST012879	14	78092495	A/G	0.0542538	-0.00255263	0.0354505	0.942598	32.0781	0.0542538
rs17106935	ebi-a-GCST012879	14	78602934	T/C	0.11228	-0.00323865	0.030509	0.91546	146.533	0.11228
rs10146834	ebi-a-GCST012879	14	78417014	T/C	0.0809834	-0.00326229	0.0292846	0.9113	114.982	0.0809834
rs8020238	ebi-a-GCST012879	14	78557924	T/C	0.528184	-0.00348357	0.0172954	0.840373	59.2537	0.471816
rs17105415	ebi-a-GCST012879	14	77625741	A/C	0.152421	-0.00350786	0.0273578	0.897974	167.248	0.152421
rs3861635	ebi-a-GCST012879	14	78557702	A/G	0.543647	-0.00356541	0.0172884	0.83661	777.519	0.456353
rs11621571	ebi-a-GCST012879	14	77389856	C/T	0.581366	-0.00358763	0.0178487	0.840697	104.878	0.418634
rs12881294	ebi-a-GCST012879	14	77449435	C/T	0.201912	-0.00364771	0.0220731	0.868742	58.628	0.201912
rs28889073	ebi-a-GCST012879	14	78507462	A/G	0.102982	-0.00391034	0.0277537	0.887953	90.7231	0.102982
rs12434701	ebi-a-GCST012879	14	78109344	T/C	0.188114	-0.00391508	0.0206195	0.849409	1411.4	0.188114
rs8015231	ebi-a-GCST012879	14	77769906	G/T	0.147047	-0.00426407	0.0270226	0.874617	14662.6	0.147047
rs116460911	ebi-a-GCST012879	14	78452344	T/C	0.0239531	-0.00433617	0.0536522	0.935585	58.596	0.0239531
rs12880409	ebi-a-GCST012879	14	78792004	T/G	0.396087	-0.00453542	0.0173782	0.794105	58.5819	0.396087
rs4903750	ebi-a-GCST012879	14	78791457	A/C	0.326808	-0.00455932	0.0182096	0.802293	59.1472	0.326808
rs10151731	ebi-a-GCST012879	14	79205619	G/T	0.159275	-0.00467161	0.0240551	0.846016	194.92	0.159275
rs112370477	ebi-a-GCST012879	14	78292200	T/C	0.0248067	-0.00473946	0.0540201	0.930087	84.1214	0.0248067
rs61990305	ebi-a-GCST012879	14	77784267	C/T	0.20117	-0.00480676	0.0219608	0.826744	4169.85	0.20117
rs11625463	ebi-a-GCST012879	14	78558115	A/G	0.01004	-0.00482074	0.0835052	0.953964	45.942	0.01004
rs72721394	ebi-a-GCST012879	14	77451884	T/C	0.0645886	-0.00511322	0.0340114	0.880498	126.911	0.0645886
rs379880	ebi-a-GCST012879	14	77728735	A/C	0.697008	-0.00573795	0.0181803	0.752296	431.421	0.302992
rs8005999	ebi-a-GCST012879	14	77947925	A/G	0.063628	-0.00580617	0.0325575	0.858459	352.096	0.063628
rs75109024	ebi-a-GCST012879	14	77716627	C/T	0.0292453	-0.00633073	0.0520208	0.90314	918.912	0.0292453
rs117421915	ebi-a-GCST012879	14	78726711	T/C	0.0119729	-0.00652417	0.0778702	0.933229	31.765	0.0119729
rs8015721	ebi-a-GCST012879	14	77623951	A/G	0.458705	-0.00653306	0.0174162	0.707576	93.1824	0.458705
rs877896	ebi-a-GCST012879	14	77720741	T/C	0.366551	-0.00670381	0.0183757	0.715247	1356.33	0.366551
rs61992417	ebi-a-GCST012879	14	77944771	T/C	0.045919	-0.00681641	0.0429293	0.87384	563.733	0.045919
rs142702041	ebi-a-GCST012879	14	78898281	T/C	0.0138786	-0.00717919	0.0733389	0.922019	75.8995	0.0138786
rs11850043	ebi-a-GCST012879	14	77461040	T/C	0.630734	-0.0071976	0.0178203	0.686287	84.413	0.369266
rs78434795	ebi-a-GCST012879	14	78172521	C/A	0.02017	-0.00729849	0.0586063	0.900892	482.876	0.02017
rs142541403	ebi-a-GCST012879	14	78563152	T/C	0.114769	-0.00731046	0.0264928	0.782593	107.462	0.114769
rs12587955	ebi-a-GCST012879	14	77562177	C/T	0.430215	-0.00748911	0.017063	0.660727	76.2725	0.430215
rs1504523	ebi-a-GCST012879	14	77613321	T/C	0.318711	-0.00783253	0.0191343	0.682285	464.673	0.318711
rs213573	ebi-a-GCST012879	14	78627162	T/C	0.131708	-0.00783721	0.0256522	0.759971	153.736	0.131708
rs7153862	ebi-a-GCST012879	14	78426390	A/G	0.478169	-0.00819836	0.0174899	0.639249	286.038	0.478169
rs3936819	ebi-a-GCST012879	14	78539867	G/A	0.629089	-0.00856795	0.0178758	0.631721	194.957	0.370911
rs2021852	ebi-a-GCST012879	14	77608017	G/A	0.721303	-0.00885101	0.0187357	0.636631	1011.92	0.278697
rs12890728	ebi-a-GCST012879	14	78283749	C/T	0.781498	-0.00892667	0.0210138	0.670982	380.975	0.218502
rs2364839	ebi-a-GCST012879	14	78246975	C/T	0.971853	-0.00927716	0.0523477	0.859334	181.123	0.028147
rs4903497	ebi-a-GCST012879	14	77304292	C/T	0.0867798	-0.0093044	0.029174	0.749782	139.493	0.0867798
rs78554528	ebi-a-GCST012879	14	77754120	G/A	0.0096157	-0.00935541	0.0851838	0.912547	69.1073	0.0096157
rs17812370	ebi-a-GCST012879	14	77678373	T/G	0.07912	-0.00940338	0.0315982	0.766015	283.917	0.07912
rs735477	ebi-a-GCST012879	14	77721723	G/A	0.140389	-0.009929	0.0232202	0.668941	1272.95	0.140389
rs3759733	ebi-a-GCST012879	14	77788838	A/G	0.427092	-0.0100002	0.0172122	0.561243	13894.6	0.427092
rs755072	ebi-a-GCST012879	14	77771745	G/A	0.0219892	-0.0101095	0.0591455	0.864282	1218.13	0.0219892
rs2364748	ebi-a-GCST012879	14	78378375	C/A	0.465748	-0.0101853	0.0173525	0.557228	133.283	0.465748
rs139944740	ebi-a-GCST012879	14	77550540	T/C	0.0195447	-0.0102758	0.0635764	0.871598	387.617	0.0195447
rs4641656	ebi-a-GCST012879	14	78735497	C/T	0.337914	-0.0104427	0.0177647	0.556641	275.185	0.337914
rs8003820	ebi-a-GCST012879	14	77968581	G/A	0.863223	-0.01048	0.0233702	0.653841	604.123	0.136777
rs61990854	ebi-a-GCST012879	14	78122749	C/T	0.282726	-0.0108652	0.0184548	0.55603	927.774	0.282726
rs60849072	ebi-a-GCST012879	14	78787213	C/A	0.230662	-0.011009	0.0209503	0.599247	101.171	0.230662
rs4903735	ebi-a-GCST012879	14	78744157	A/C	0.728304	-0.0110588	0.0199053	0.578505	30.9359	0.271696
rs77729313	ebi-a-GCST012879	14	77284121	C/T	0.0144508	-0.0118431	0.0708355	0.86722	65.2233	0.0144508
rs74899605	ebi-a-GCST012879	14	78325023	G/A	0.110424	-0.0119708	0.025372	0.637062	122.434	0.110424
rs862327	ebi-a-GCST012879	14	78648558	A/G	0.235142	-0.0123185	0.0213367	0.56371	30.4345	0.235142
rs8004558	ebi-a-GCST012879	14	77792040	T/C	0.0675305	-0.012387	0.0316133	0.695184	430.185	0.0675305
rs12587293	ebi-a-GCST012879	14	78561755	A/G	0.108988	-0.0125684	0.0351477	0.720653	250.154	0.108988
rs34783487	ebi-a-GCST012879	14	78861247	T/G	0.0405813	-0.0126979	0.0425433	0.765345	262.577	0.0405813
rs4399486	ebi-a-GCST012879	14	77421660	C/T	0.205955	-0.0128152	0.0218385	0.557326	43.5053	0.205955
rs11848757	ebi-a-GCST012879	14	78542783	G/T	0.422247	-0.0128154	0.0177997	0.471539	477.657	0.422247
rs76700354	ebi-a-GCST012879	14	78703337	A/G	0.0221811	-0.0130345	0.0591506	0.82559	204.084	0.0221811
rs12894769	ebi-a-GCST012879	14	79210529	A/G	0.0248378	-0.0131895	0.0555448	0.812302	217.157	0.0248378
rs9672092	ebi-a-GCST012879	14	78594494	A/G	0.301461	-0.0133569	0.0191278	0.484991	175.821	0.301461
rs10147022	ebi-a-GCST012879	14	78392927	A/G	0.109569	-0.0139695	0.0255846	0.585058	840.947	0.109569
rs78379799	ebi-a-GCST012879	14	78590415	T/C	0.0209235	-0.0140515	0.0570609	0.805485	1359.98	0.0209235
rs61990326	ebi-a-GCST012879	14	77622604	A/G	0.0427523	-0.0141874	0.0428553	0.740604	46.9311	0.0427523
rs73312000	ebi-a-GCST012879	14	77466185	A/C	0.0163263	-0.0143634	0.0673322	0.831076	52.1758	0.0163263
rs10141317	ebi-a-GCST012879	14	77843353	T/G	0.233584	-0.0144363	0.0191258	0.450365	5289.48	0.233584
rs4903795	ebi-a-GCST012879	14	79202597	A/G	0.486385	-0.0148562	0.0169973	0.382101	53.3194	0.486385
rs4899644	ebi-a-GCST012879	14	77683034	G/A	0.803773	-0.0150615	0.0218473	0.490573	141.25	0.196227
rs10145656	ebi-a-GCST012879	14	78398974	G/A	0.489281	-0.0151463	0.0170963	0.375651	98.1781	0.489281
rs2860086	ebi-a-GCST012879	14	78624898	A/C	0.184233	-0.015195	0.0225421	0.500266	309.109	0.184233
rs150900568	ebi-a-GCST012879	14	77414657	T/C	0.0275097	-0.0153361	0.0609907	0.801466	35.6878	0.0275097
rs80162244	ebi-a-GCST012879	14	77378978	T/C	0.0306122	-0.0164962	0.0526411	0.753999	64.1532	0.0306122
rs75613481	ebi-a-GCST012879	14	79133971	T/G	0.0288402	-0.0165195	0.0566267	0.770495	357.496	0.0288402
rs2178864	ebi-a-GCST012879	14	78711656	A/C	0.33415	-0.0165721	0.0181307	0.360699	164.282	0.33415
rs8006086	ebi-a-GCST012879	14	78773289	T/C	0.479435	-0.0169401	0.0170001	0.319023	145.769	0.479435
rs7157591	ebi-a-GCST012879	14	77812115	C/T	0.61446	-0.0176173	0.0175202	0.314637	34260.8	0.38554
rs141994807	ebi-a-GCST012879	14	77927743	T/C	0.128152	-0.01777	0.0250024	0.477251	1287.4	0.128152
rs112639233	ebi-a-GCST012879	14	77371321	C/A	0.0295784	-0.0181252	0.0500979	0.717505	50.9856	0.0295784
rs12882588	ebi-a-GCST012879	14	77289678	G/A	0.0706821	-0.0183378	0.0313529	0.558627	57.4874	0.0706821
rs2365682	ebi-a-GCST012879	14	78779686	G/A	0.522296	-0.0191867	0.0169537	0.257757	98.3338	0.477704
rs76576080	ebi-a-GCST012879	14	78766530	C/T	0.0237752	-0.0197807	0.0543756	0.716023	630.422	0.0237752
rs10148224	ebi-a-GCST012879	14	78553021	T/G	0.821323	-0.0200961	0.0224275	0.370227	548.068	0.178677
rs17835283	ebi-a-GCST012879	14	79060492	T/C	0.174757	-0.0209243	0.0226519	0.355626	57.437	0.174757
rs60241760	ebi-a-GCST012879	14	77665474	A/G	0.183393	-0.0211931	0.0212345	0.318253	94.7918	0.183393
rs13379143	ebi-a-GCST012879	14	78373092	G/A	0.40376	-0.0217365	0.0173885	0.21128	361.35	0.40376
rs17105444	ebi-a-GCST012879	14	77662473	G/A	0.0710708	-0.0221179	0.0333974	0.507802	389.102	0.0710708
rs1008305	ebi-a-GCST012879	14	78711286	A/G	0.695252	-0.0224454	0.0180516	0.21372	150.397	0.304748
rs72685435	ebi-a-GCST012879	14	79213653	A/G	0.0788255	-0.0225836	0.033969	0.506158	48.7618	0.0788255
rs3813539	ebi-a-GCST012879	14	77724226	A/G	0.136529	-0.0226258	0.0264153	0.391699	77.3691	0.136529
rs11628329	ebi-a-GCST012879	14	77891282	A/G	0.0288643	-0.0232199	0.0515408	0.65234	1038.05	0.0288643
rs151288446	ebi-a-GCST012879	14	77407340	T/C	0.0622803	-0.0238025	0.0410317	0.561848	74.6932	0.0622803
rs11159330	ebi-a-GCST012879	14	78561330	G/A	0.307915	-0.0244493	0.0192972	0.20516	219.948	0.307915
rs72694431	ebi-a-GCST012879	14	78542677	C/T	0.139653	-0.0245638	0.0275679	0.372913	197.642	0.139653
rs7145947	ebi-a-GCST012879	14	78687035	G/A	0.46572	-0.0246202	0.0169954	0.147437	130.105	0.46572
rs140589147	ebi-a-GCST012879	14	78519224	T/C	0.0271966	-0.0247947	0.0509593	0.626571	130.311	0.0271966
rs4899645	ebi-a-GCST012879	14	77698912	G/T	0.253549	-0.02522	0.019125	0.187272	259.217	0.253549
rs12372893	ebi-a-GCST012879	14	77601210	T/C	0.245793	-0.0257166	0.0195478	0.188317	205.429	0.245793
rs183716608	ebi-a-GCST012879	14	77725358	G/A	0.0102415	-0.0260474	0.0836564	0.755525	214.7	0.0102415
rs55638307	ebi-a-GCST012879	14	77429613	A/G	0.0439907	-0.0263382	0.0431993	0.542067	36.9596	0.0439907
rs12590965	ebi-a-GCST012879	14	77776443	G/A	0.0828792	-0.0264182	0.0348159	0.447975	560.006	0.0828792
rs12432178	ebi-a-GCST012879	14	77534069	A/G	0.0724078	-0.0274151	0.0317086	0.387262	120.633	0.0724078
rs12433306	ebi-a-GCST012879	14	78368540	A/G	0.0569055	-0.0274386	0.0379921	0.47016	70.6015	0.0569055
rs17106513	ebi-a-GCST012879	14	78338121	A/G	0.0813939	-0.0276551	0.0312924	0.376823	937.503	0.0813939
rs8010446	ebi-a-GCST012879	14	78661331	A/G	0.216795	-0.0280565	0.021119	0.184013	123.464	0.216795
rs145507560	ebi-a-GCST012879	14	77817605	A/G	0.0399329	-0.02824	0.0437498	0.51861	48.7911	0.0399329
rs2287386	ebi-a-GCST012879	14	77718621	A/C	0.626087	-0.0284792	0.0192761	0.139558	497.706	0.373913
rs10136484	ebi-a-GCST012879	14	78719962	A/G	0.0477239	-0.0288037	0.0371585	0.438247	37.4974	0.0477239
rs28570598	ebi-a-GCST012879	14	78639763	A/G	0.119197	-0.0290157	0.0287856	0.313458	211.919	0.119197
rs176978	ebi-a-GCST012879	14	78195782	C/T	0.910933	-0.0293909	0.0291843	0.313895	194.296	0.089067
rs79273839	ebi-a-GCST012879	14	78801377	A/G	0.0353122	-0.031692	0.0475116	0.504748	245.376	0.0353122
rs61990753	ebi-a-GCST012879	14	78381819	T/C	0.275656	-0.0317927	0.0198059	0.108447	494.535	0.275656
rs76641712	ebi-a-GCST012879	14	78383217	A/G	0.0883685	-0.032005	0.0310214	0.302209	116.031	0.0883685
rs60020811	ebi-a-GCST012879	14	78031741	G/A	0.052587	-0.0327261	0.036627	0.371591	350.076	0.052587
rs8177537	ebi-a-GCST012879	14	77787695	T/G	0.102334	-0.0331634	0.0266344	0.213082	697.162	0.102334
rs4903603	ebi-a-GCST012879	14	78011792	G/A	0.163055	-0.0351544	0.0222533	0.114166	1048.64	0.163055
rs113333029	ebi-a-GCST012879	14	79227643	C/T	0.00851472	-0.0363036	0.112371	0.746643	365.66	0.00851472
rs72685214	ebi-a-GCST012879	14	78123643	C/A	0.213978	-0.0364119	0.0198724	0.0669083	1016.43	0.213978
rs112319451	ebi-a-GCST012879	14	78635941	T/C	0.0862115	-0.036589	0.0281052	0.192964	308.807	0.0862115
rs75209566	ebi-a-GCST012879	14	77625089	T/C	0.0517233	-0.0371015	0.0377259	0.325386	413.219	0.0517233
rs72683535	ebi-a-GCST012879	14	79062841	C/T	0.0166418	-0.037582	0.0657609	0.567664	116.921	0.0166418
rs76057470	ebi-a-GCST012879	14	78910959	C/A	0.0129881	-0.0378754	0.0844693	0.653869	264.295	0.0129881
rs76785260	ebi-a-GCST012879	14	77366154	G/T	0.035605	-0.0386601	0.0481816	0.422331	33.6283	0.035605
rs3783986	ebi-a-GCST012879	14	77762872	T/C	0.420721	-0.0393622	0.0173281	0.0231116	9314.58	0.420721
rs78677337	ebi-a-GCST012879	14	77966223	A/G	0.101905	-0.039681	0.0264622	0.133735	474.558	0.101905
rs80336338	ebi-a-GCST012879	14	78483509	C/T	0.017355	-0.0404974	0.0636846	0.524838	38.0259	0.017355
rs11846597	ebi-a-GCST012879	14	77989938	G/A	0.184382	-0.0411384	0.021589	0.0567114	498.246	0.184382
rs7149373	ebi-a-GCST012879	14	78705542	A/G	0.896781	-0.0418734	0.0271468	0.122957	33.0323	0.103219
rs61978300	ebi-a-GCST012879	14	78930598	T/C	0.0087337	-0.0419112	0.0988374	0.671536	107.944	0.0087337
rs141086996	ebi-a-GCST012879	14	77921942	G/A	0.028906	-0.0427151	0.0497388	0.390457	407.711	0.028906
rs4903740	ebi-a-GCST012879	14	78762458	A/G	0.084992	-0.0431142	0.0299896	0.150537	342.047	0.084992
rs12895527	ebi-a-GCST012879	14	77515095	T/C	0.0264211	-0.0443674	0.0525221	0.398258	174.329	0.0264211
rs17754533	ebi-a-GCST012879	14	78633948	C/T	0.053907	-0.0457274	0.0357226	0.200521	63.439	0.053907
rs17107729	ebi-a-GCST012879	14	78948581	T/C	0.0602345	-0.0459878	0.056206	0.413243	183.086	0.0602345
rs78708633	ebi-a-GCST012879	14	77420235	C/T	0.0459437	-0.0462573	0.0431101	0.28327	77.8462	0.0459437
rs4127752	ebi-a-GCST012879	14	78570505	A/C	0.0238317	-0.0475108	0.0525741	0.366158	67.5996	0.0238317
rs142288354	ebi-a-GCST012879	14	79247451	G/A	0.0150268	-0.049764	0.0834915	0.55115	39.1424	0.0150268
rs11628161	ebi-a-GCST012879	14	78370925	C/A	0.11272	-0.0499367	0.0262248	0.0568866	7351.27	0.11272
rs4903711	ebi-a-GCST012879	14	78614217	T/C	0.146191	-0.0500706	0.0224718	0.0258702	471.62	0.146191
rs7157146	ebi-a-GCST012879	14	78025580	T/C	0.210595	-0.0514058	0.0203668	0.0116027	943.017	0.210595
rs111378603	ebi-a-GCST012879	14	79039295	T/C	0.0344708	-0.05278	0.0482562	0.274067	160.836	0.0344708
rs113206790	ebi-a-GCST012879	14	78276312	T/C	0.0409148	-0.0528465	0.0418567	0.206748	304.253	0.0409148
rs117972194	ebi-a-GCST012879	14	78738749	A/G	0.0128724	-0.0536121	0.073456	0.46548	122.148	0.0128724
rs17106593	ebi-a-GCST012879	14	78372814	C/T	0.0401736	-0.0548474	0.0542121	0.311672	32.5561	0.0401736
rs72681249	ebi-a-GCST012879	14	77787844	T/C	0.0264615	-0.0549387	0.0500813	0.272645	185.085	0.0264615
rs11849820	ebi-a-GCST012879	14	77346525	G/T	0.080496	-0.0582562	0.0368823	0.114217	39.0167	0.080496
rs149540755	ebi-a-GCST012879	14	77776176	T/C	0.0118726	-0.059222	0.0773205	0.443719	206.096	0.0118726
rs116969909	ebi-a-GCST012879	14	77852256	C/T	0.0349005	-0.0600565	0.0433569	0.166002	204.8	0.0349005
rs113274759	ebi-a-GCST012879	14	77774643	C/T	0.0250731	-0.0621955	0.0500325	0.213831	113.287	0.0250731
rs7493368	ebi-a-GCST012879	14	79251695	G/A	0.0318979	-0.064937	0.0568931	0.25371	67.4858	0.0318979
rs76410521	ebi-a-GCST012879	14	79042559	C/T	0.00902107	-0.0650607	0.0875629	0.457471	157.07	0.00902107
rs76419913	ebi-a-GCST012879	14	77711843	C/T	0.0150928	-0.0666328	0.0735132	0.364721	43.2586	0.0150928
rs112013204	ebi-a-GCST012879	14	77486305	T/C	0.0129215	-0.0668206	0.075474	0.375971	39.2094	0.0129215
rs529810511	ebi-a-GCST012879	14	77408215	A/G	0.0100585	-0.0671027	0.085008	0.429897	303.693	0.0100585
rs79322622	ebi-a-GCST012879	14	78381284	T/C	0.0912328	-0.0706	0.0292933	0.0159478	982.495	0.0912328
rs76492106	ebi-a-GCST012879	14	78033775	T/C	0.0525028	-0.0734683	0.0364387	0.0437774	88.2652	0.0525028
rs117883829	ebi-a-GCST012879	14	78479686	C/T	0.0280533	-0.0772863	0.0497555	0.120347	253.139	0.0280533
rs117422052	ebi-a-GCST012879	14	77487231	C/T	0.0435085	-0.0790607	0.0409213	0.0533568	166.891	0.0435085
rs438931	ebi-a-GCST012879	14	77746310	A/G	0.165119	-0.0816431	0.025701	0.00148984	1173.17	0.165119
rs116927572	ebi-a-GCST012879	14	79240509	G/A	0.0129549	-0.103997	0.0814332	0.201571	48.5485	0.0129549
rs76311019	ebi-a-GCST012879	14	78784098	T/C	0.0391274	-0.104019	0.0418736	0.0129873	404.909	0.0391274
rs75673196	ebi-a-GCST012879	14	78984126	C/T	0.0313901	-0.10831	0.0522458	0.0381645	506.373	0.0313901
rs12897668	ebi-a-GCST012879	14	77290035	A/G	0.0141971	-0.129535	0.0709811	0.0680127	33.5633	0.0141971
rs117080310	ebi-a-GCST012879	14	78341669	T/C	0.0169328	-0.13224	0.0693301	0.056469	34.8042	0.0169328
rs144175730	ebi-a-GCST012879	14	78427450	G/A	0.0136967	-0.146219	0.0863595	0.0904274	51.5434	0.0136967
rs35779417	ebi-a-GCST012879	14	78038195	A/G	0.00973647	-0.204653	0.0993801	0.0394657	41.8936	0.00973647
rs72683279	finngen_R10_C3_COLORECTAL_EXALLC	14	77585463	C/T	0.00187312	0.195063	0.197965	0.324458	323.16	0.00187312
rs76700354	finngen_R10_C3_COLORECTAL_EXALLC	14	78236994	A/G	0.0176815	0.161895	0.0667338	0.0152665	204.084	0.0176815
rs79934998	finngen_R10_C3_COLORECTAL_EXALLC	14	77159225	A/G	0.0217633	0.151325	0.0569099	0.00783646	271.286	0.0217633
rs79607813	finngen_R10_C3_COLORECTAL_EXALLC	14	77097333	A/G	0.0126686	0.149902	0.077921	0.0543839	55.4142	0.0126686
rs149849326	finngen_R10_C3_COLORECTAL_EXALLC	14	77478281	C/T	0.0098173	0.147516	0.0899902	0.101162	66.3069	0.0098173
rs11628329	finngen_R10_C3_COLORECTAL_EXALLC	14	77424939	A/G	0.0164702	0.142993	0.0681577	0.0359079	1038.05	0.0164702
rs76057470	finngen_R10_C3_COLORECTAL_EXALLC	14	78444616	C/A	0.0132067	0.141603	0.0764284	0.0639175	264.295	0.0132067
rs67657962	finngen_R10_C3_COLORECTAL_EXALLC	14	78157617	G/A	0.0434831	0.139299	0.0411247	0.000706025	131.261	0.0434831
rs117741019	finngen_R10_C3_COLORECTAL_EXALLC	14	77301393	A/G	0.00560878	0.136747	0.118502	0.248515	988.854	0.00560878
rs142339494	finngen_R10_C3_COLORECTAL_EXALLC	14	76792102	C/T	0.00196761	0.12456	0.192047	0.516604	52.2481	0.00196761
rs72683535	finngen_R10_C3_COLORECTAL_EXALLC	14	78596498	C/T	0.0075361	0.121744	0.0991147	0.219329	116.921	0.0075361
rs182631237	finngen_R10_C3_COLORECTAL_EXALLC	14	77611804	T/C	0.03148	0.113189	0.0510414	0.0265821	534.592	0.03148
rs144893065	finngen_R10_C3_COLORECTAL_EXALLC	14	78148163	A/G	0.010983	0.112396	0.0812618	0.166623	39.1035	0.010983
rs117883829	finngen_R10_C3_COLORECTAL_EXALLC	14	78013343	C/T	0.0161066	0.110357	0.0695643	0.112648	253.139	0.0161066
rs6574430	finngen_R10_C3_COLORECTAL_EXALLC	14	78247616	A/G	0.0243716	0.109028	0.0564563	0.0534589	73.7927	0.0243716
rs151288446	finngen_R10_C3_COLORECTAL_EXALLC	14	76940997	T/C	0.0143451	0.107967	0.0725923	0.136935	74.6932	0.0143451
rs76410521	finngen_R10_C3_COLORECTAL_EXALLC	14	78576216	C/T	0.00212392	0.106886	0.182251	0.557554	157.07	0.00212392
rs76716422	finngen_R10_C3_COLORECTAL_EXALLC	14	77607192	G/A	0.0364301	0.106277	0.0471527	0.0242025	176.72	0.0364301
rs149077178	finngen_R10_C3_COLORECTAL_EXALLC	14	77947399	A/G	0.0121101	0.0997329	0.0835709	0.232716	93.9018	0.0121101
rs149987002	finngen_R10_C3_COLORECTAL_EXALLC	14	76857140	A/G	0.0137205	0.0994522	0.0798978	0.213226	192.528	0.0137205
rs117138369	finngen_R10_C3_COLORECTAL_EXALLC	14	77635210	T/C	0.00896064	0.0940407	0.0939375	0.316779	35.7502	0.00896064
rs116927572	finngen_R10_C3_COLORECTAL_EXALLC	14	78774166	G/A	0.00685208	0.0939259	0.10539	0.37281	48.5485	0.00685208
rs149312521	finngen_R10_C3_COLORECTAL_EXALLC	14	77678830	C/T	0.00422623	0.0904644	0.132773	0.495651	135.043	0.00422623
rs61990294	finngen_R10_C3_COLORECTAL_EXALLC	14	77281673	T/C	0.0129843	0.0893814	0.0790412	0.258131	135.073	0.0129843
rs79273839	finngen_R10_C3_COLORECTAL_EXALLC	14	78335034	A/G	0.0495026	0.0854309	0.041375	0.0389422	245.376	0.0495026
rs2540895	finngen_R10_C3_COLORECTAL_EXALLC	14	77182678	G/T	0.0744514	0.085137	0.0331945	0.0103238	416.237	0.0744514
rs72685435	finngen_R10_C3_COLORECTAL_EXALLC	14	78747310	A/G	0.0978113	0.0847728	0.0295084	0.00406799	48.7618	0.0978113
rs79345270	finngen_R10_C3_COLORECTAL_EXALLC	14	78453661	A/C	0.072989	0.0832667	0.0339377	0.0141469	75.4919	0.072989
rs7493368	finngen_R10_C3_COLORECTAL_EXALLC	14	78785352	G/A	0.0926907	0.078391	0.03029	0.00965295	67.4858	0.0926907
rs76785260	finngen_R10_C3_COLORECTAL_EXALLC	14	76899811	G/T	0.0236716	0.0778956	0.0599654	0.193941	33.6283	0.0236716
rs78434795	finngen_R10_C3_COLORECTAL_EXALLC	14	77706178	C/A	0.00747977	0.0732414	0.101253	0.469464	482.876	0.00747977
rs10148473	finngen_R10_C3_COLORECTAL_EXALLC	14	78182156	T/C	0.0469335	0.0714042	0.0411903	0.0830023	40.2298	0.0469335
rs76269777	finngen_R10_C3_COLORECTAL_EXALLC	14	78191574	G/T	0.041558	0.0710309	0.0435225	0.102669	112.062	0.041558
rs142702041	finngen_R10_C3_COLORECTAL_EXALLC	14	78431938	T/C	0.00967366	0.0674209	0.0924989	0.466073	75.8995	0.00967366
rs17754533	finngen_R10_C3_COLORECTAL_EXALLC	14	78167605	C/T	0.089195	0.0623205	0.0311094	0.0451482	63.439	0.089195
rs12897006	finngen_R10_C3_COLORECTAL_EXALLC	14	77594825	T/C	0.03549	0.0609883	0.0479204	0.203125	86.4164	0.03549
rs7157239	finngen_R10_C3_COLORECTAL_EXALLC	14	78751130	T/C	0.014358	0.060739	0.0771988	0.431407	68.5987	0.014358
rs78708633	finngen_R10_C3_COLORECTAL_EXALLC	14	76953892	C/T	0.0361068	0.0602358	0.0486614	0.215769	77.8462	0.0361068
rs113274759	finngen_R10_C3_COLORECTAL_EXALLC	14	77308300	C/T	0.0214934	0.05986	0.0616223	0.331349	113.287	0.0214934
rs142477258	finngen_R10_C3_COLORECTAL_EXALLC	14	77422987	A/G	0.0177441	0.058724	0.0669854	0.380667	212.881	0.0177441
rs72723337	finngen_R10_C3_COLORECTAL_EXALLC	14	77083787	G/T	0.0550974	0.0559979	0.0389918	0.150961	56.3671	0.0550974
rs2364839	finngen_R10_C3_COLORECTAL_EXALLC	14	77780632	C/T	0.97518	0.0535441	0.0568474	0.346249	181.123	0.02482
rs158110	finngen_R10_C3_COLORECTAL_EXALLC	14	77156992	A/G	0.211283	0.0533923	0.0216651	0.013723	273.233	0.211283
rs8177537	finngen_R10_C3_COLORECTAL_EXALLC	14	77321352	T/G	0.0707539	0.0511819	0.034363	0.136369	697.162	0.0707539
rs8005048	finngen_R10_C3_COLORECTAL_EXALLC	14	78723630	G/A	0.0898037	0.0489368	0.0307652	0.111688	128.888	0.0898037
rs141086996	finngen_R10_C3_COLORECTAL_EXALLC	14	77455599	G/A	0.0632684	0.0483688	0.0370142	0.191293	407.711	0.0632684
rs10143567	finngen_R10_C3_COLORECTAL_EXALLC	14	77207297	A/G	0.00913025	0.0473184	0.0907129	0.601929	200.764	0.00913025
rs117182096	finngen_R10_C3_COLORECTAL_EXALLC	14	78751074	C/T	0.0109732	0.0462619	0.084561	0.584322	51.5996	0.0109732
rs8005999	finngen_R10_C3_COLORECTAL_EXALLC	14	77481582	A/G	0.0566055	0.043214	0.0386114	0.263053	352.096	0.0566055
rs4899645	finngen_R10_C3_COLORECTAL_EXALLC	14	77232569	G/T	0.297208	0.0408954	0.0193486	0.0345486	259.217	0.297208
rs12434701	finngen_R10_C3_COLORECTAL_EXALLC	14	77643001	T/C	0.179128	0.0408355	0.0229464	0.0751415	1411.4	0.179128
rs9743465	finngen_R10_C3_COLORECTAL_EXALLC	14	77743218	C/T	0.0997674	0.0406034	0.0297909	0.172899	280.764	0.0997674
rs11847091	finngen_R10_C3_COLORECTAL_EXALLC	14	77257629	T/G	0.345584	0.0404912	0.0187214	0.0305541	142.25	0.345584
rs6574340	finngen_R10_C3_COLORECTAL_EXALLC	14	76930523	C/T	0.445713	0.0397553	0.0178498	0.0259334	43.8909	0.445713
rs57854550	finngen_R10_C3_COLORECTAL_EXALLC	14	77572432	C/T	0.0464804	0.0396682	0.0425561	0.351264	71.8753	0.0464804
rs79322622	finngen_R10_C3_COLORECTAL_EXALLC	14	77914941	T/C	0.124313	0.0389579	0.0274358	0.155618	982.495	0.124313
rs17107729	finngen_R10_C3_COLORECTAL_EXALLC	14	78482238	T/C	0.03276	0.0382396	0.0498493	0.44302	183.086	0.03276
rs12894769	finngen_R10_C3_COLORECTAL_EXALLC	14	78744186	A/G	0.0502	0.0375449	0.0410438	0.360323	217.157	0.0502
rs10148224	finngen_R10_C3_COLORECTAL_EXALLC	14	78086678	T/G	0.691862	0.0371408	0.0192362	0.0535106	548.068	0.308138
rs1504523	finngen_R10_C3_COLORECTAL_EXALLC	14	77146978	T/C	0.17701	0.036225	0.0232428	0.119104	464.673	0.17701
rs79753859	finngen_R10_C3_COLORECTAL_EXALLC	14	78351372	A/G	0.0177729	0.0358164	0.0682819	0.599906	142.196	0.0177729
rs2021852	finngen_R10_C3_COLORECTAL_EXALLC	14	77141674	G/A	0.675247	0.0346967	0.0189649	0.0673209	1011.92	0.324753
rs61992417	finngen_R10_C3_COLORECTAL_EXALLC	14	77478428	T/C	0.0507886	0.0345799	0.0400778	0.388237	563.733	0.0507886
rs146440675	finngen_R10_C3_COLORECTAL_EXALLC	14	77958536	T/C	0.0709383	0.0343946	0.0344244	0.317729	250.588	0.0709383
rs11849820	finngen_R10_C3_COLORECTAL_EXALLC	14	76880182	G/T	0.0655353	0.0342758	0.0353868	0.332744	39.0167	0.0655353
rs438931	finngen_R10_C3_COLORECTAL_EXALLC	14	77279967	A/G	0.10126	0.033607	0.0295485	0.255392	1173.17	0.10126
rs888411	finngen_R10_C3_COLORECTAL_EXALLC	14	77328600	A/G	0.0358922	0.0334234	0.0482234	0.48825	154.578	0.0358922
rs12890728	finngen_R10_C3_COLORECTAL_EXALLC	14	77817406	C/T	0.781377	0.0334164	0.021411	0.118592	380.975	0.218623
rs8020238	finngen_R10_C3_COLORECTAL_EXALLC	14	78091581	T/C	0.485668	0.0329	0.0177221	0.0633899	59.2537	0.485668
rs61975859	finngen_R10_C3_COLORECTAL_EXALLC	14	78082570	T/C	0.143665	0.0326633	0.0253479	0.197538	709.464	0.143665
rs12148048	finngen_R10_C3_COLORECTAL_EXALLC	14	77573752	A/C	0.405699	0.0324009	0.0180958	0.0733703	456.077	0.405699
rs60020811	finngen_R10_C3_COLORECTAL_EXALLC	14	77565398	G/A	0.0301289	0.0316375	0.0517101	0.540655	350.076	0.0301289
rs10131136	finngen_R10_C3_COLORECTAL_EXALLC	14	78568903	C/T	0.0888982	0.0310585	0.0310107	0.316564	72.2175	0.0888982
rs2362862	finngen_R10_C3_COLORECTAL_EXALLC	14	76841109	C/T	0.529872	0.0308713	0.0176785	0.0807663	38.3218	0.470128
rs56001804	finngen_R10_C3_COLORECTAL_EXALLC	14	76873426	A/G	0.170967	0.0302309	0.0236627	0.2014	74.646	0.170967
rs61990269	finngen_R10_C3_COLORECTAL_EXALLC	14	77117574	G/A	0.0153761	0.0298199	0.0718848	0.678267	94.9896	0.0153761
rs72679173	finngen_R10_C3_COLORECTAL_EXALLC	14	77240692	T/C	0.0431948	0.0297875	0.0435439	0.493925	1052.27	0.0431948
rs4903669	finngen_R10_C3_COLORECTAL_EXALLC	14	77943602	T/C	0.383068	0.0293269	0.0181964	0.10703	396.198	0.383068
rs28570598	finngen_R10_C3_COLORECTAL_EXALLC	14	78173420	A/G	0.0708948	0.0291148	0.0344579	0.398145	211.919	0.0708948
rs4899681	finngen_R10_C3_COLORECTAL_EXALLC	14	77917683	C/T	0.255697	0.0287803	0.0202199	0.154629	235.273	0.255697
rs8003820	finngen_R10_C3_COLORECTAL_EXALLC	14	77502238	G/A	0.884683	0.0287188	0.0276208	0.298456	604.123	0.115317
rs4903661	finngen_R10_C3_COLORECTAL_EXALLC	14	77869596	G/A	0.563838	0.0286047	0.0178288	0.108624	1095.47	0.436162
rs17105444	finngen_R10_C3_COLORECTAL_EXALLC	14	77196130	G/A	0.0509437	0.0280958	0.0402109	0.484733	389.102	0.0509437
rs72685214	finngen_R10_C3_COLORECTAL_EXALLC	14	77657300	C/A	0.221326	0.0277117	0.0213038	0.193331	1016.43	0.221326
rs75109024	finngen_R10_C3_COLORECTAL_EXALLC	14	77250284	C/T	0.0233237	0.0264892	0.0591289	0.654159	918.912	0.0233237
rs117422052	finngen_R10_C3_COLORECTAL_EXALLC	14	77020888	C/T	0.0394548	0.0263978	0.0454821	0.561645	166.891	0.0394548
rs145675894	finngen_R10_C3_COLORECTAL_EXALLC	14	77273840	G/A	0.0364949	0.0263577	0.0470768	0.575557	386.481	0.0364949
rs12882588	finngen_R10_C3_COLORECTAL_EXALLC	14	76823335	G/A	0.134185	0.0261755	0.0259047	0.312278	57.4874	0.134185
rs8015231	finngen_R10_C3_COLORECTAL_EXALLC	14	77303563	G/T	0.104071	0.0260251	0.0289971	0.369449	14662.6	0.104071
rs12588281	finngen_R10_C3_COLORECTAL_EXALLC	14	78297601	A/G	0.0644842	0.0258374	0.0360474	0.473521	99.0627	0.0644842
rs34500239	finngen_R10_C3_COLORECTAL_EXALLC	14	77857305	A/C	0.0348432	0.0243122	0.0486448	0.617223	1261.43	0.0348432
rs35261431	finngen_R10_C3_COLORECTAL_EXALLC	14	77669090	T/C	0.366352	0.0242626	0.0183419	0.185903	262.988	0.366352
rs158098	finngen_R10_C3_COLORECTAL_EXALLC	14	77078509	T/C	0.219994	0.024088	0.0214022	0.260379	86.2011	0.219994
rs17106935	finngen_R10_C3_COLORECTAL_EXALLC	14	78136591	T/C	0.0785455	0.0235252	0.0325531	0.469881	146.533	0.0785455
rs61990793	finngen_R10_C3_COLORECTAL_EXALLC	14	77574091	G/A	0.358354	0.0233685	0.0185147	0.206891	179.759	0.358354
rs3936819	finngen_R10_C3_COLORECTAL_EXALLC	14	78073524	G/A	0.562989	0.0226432	0.0179822	0.207958	194.957	0.437011
rs2655985	finngen_R10_C3_COLORECTAL_EXALLC	14	77159490	C/T	0.542558	0.0215212	0.0178022	0.226699	997.069	0.457442
rs9672092	finngen_R10_C3_COLORECTAL_EXALLC	14	78128151	A/G	0.217102	0.0208536	0.0214098	0.330046	175.821	0.217102
rs10145817	finngen_R10_C3_COLORECTAL_EXALLC	14	78676072	T/C	0.236759	0.0206209	0.0207182	0.319586	66.1209	0.236759
rs3861635	finngen_R10_C3_COLORECTAL_EXALLC	14	78091359	A/G	0.398669	0.0199955	0.018037	0.267612	777.519	0.398669
rs17835283	finngen_R10_C3_COLORECTAL_EXALLC	14	78594149	T/C	0.156661	0.0196566	0.0242795	0.418174	57.437	0.156661
rs8010446	finngen_R10_C3_COLORECTAL_EXALLC	14	78194988	A/G	0.139822	0.0194904	0.0253111	0.44128	123.464	0.139822
rs12587955	finngen_R10_C3_COLORECTAL_EXALLC	14	77095834	C/T	0.446603	0.0193059	0.0177788	0.277526	76.2725	0.446603
rs10136484	finngen_R10_C3_COLORECTAL_EXALLC	14	78253619	A/G	0.058217	0.0191625	0.0371998	0.606467	37.4974	0.058217
rs59479342	finngen_R10_C3_COLORECTAL_EXALLC	14	78154345	C/T	0.397937	0.0183761	0.0181035	0.310079	247.699	0.397937
rs4243656	finngen_R10_C3_COLORECTAL_EXALLC	14	77594503	G/A	0.343793	0.0182614	0.0186566	0.327671	175.631	0.343793
rs17810764	finngen_R10_C3_COLORECTAL_EXALLC	14	76986323	A/G	0.428753	0.0182447	0.0179939	0.310613	242.161	0.428753
rs4020109	finngen_R10_C3_COLORECTAL_EXALLC	14	78075422	T/G	0.240166	0.0181204	0.0207909	0.383451	622.679	0.240166
rs74447960	finngen_R10_C3_COLORECTAL_EXALLC	14	77555926	G/T	0.0214973	0.0174493	0.0601862	0.771875	180.396	0.0214973
rs142541403	finngen_R10_C3_COLORECTAL_EXALLC	14	78096809	T/C	0.0812099	0.0172783	0.0322511	0.592137	107.462	0.0812099
rs28644374	finngen_R10_C3_COLORECTAL_EXALLC	14	77993783	A/G	0.399434	0.0161487	0.018035	0.37057	66.1381	0.399434
rs75251678	finngen_R10_C3_COLORECTAL_EXALLC	14	78044205	A/G	0.061571	0.0153949	0.037252	0.679413	307.178	0.061571
rs61990326	finngen_R10_C3_COLORECTAL_EXALLC	14	77156261	A/G	0.0214208	0.0153274	0.0634047	0.808982	46.9311	0.0214208
rs12587525	finngen_R10_C3_COLORECTAL_EXALLC	14	77487876	A/G	0.58409	0.0152731	0.017939	0.394551	7627.36	0.41591
rs17105949	finngen_R10_C3_COLORECTAL_EXALLC	14	77543814	A/G	0.31304	0.0149038	0.0191361	0.436077	1273.58	0.31304
rs10146834	finngen_R10_C3_COLORECTAL_EXALLC	14	77950671	T/C	0.064296	0.0147101	0.0357221	0.68049	114.982	0.064296
rs2041961	finngen_R10_C3_COLORECTAL_EXALLC	14	76947197	T/C	0.146686	0.0142145	0.0251872	0.572514	201.7	0.146686
rs117076349	finngen_R10_C3_COLORECTAL_EXALLC	14	78222447	T/C	0.117368	0.013651	0.0277682	0.622997	30.9602	0.117368
rs2299928	finngen_R10_C3_COLORECTAL_EXALLC	14	77612199	G/A	0.29701	0.0134335	0.0194342	0.489421	147.83	0.29701
rs17750078	finngen_R10_C3_COLORECTAL_EXALLC	14	77183541	T/C	0.334299	0.013389	0.0187555	0.47531	734.688	0.334299
rs67761181	finngen_R10_C3_COLORECTAL_EXALLC	14	77460971	A/G	0.189406	0.0122268	0.0226356	0.589089	928.626	0.189406
rs8177539	finngen_R10_C3_COLORECTAL_EXALLC	14	77321416	A/G	0.0367156	0.0117184	0.0464579	0.800858	873.795	0.0367156
rs1008305	finngen_R10_C3_COLORECTAL_EXALLC	14	78244943	A/G	0.672876	0.0115994	0.0188048	0.537346	150.397	0.327124
rs140589147	finngen_R10_C3_COLORECTAL_EXALLC	14	78052881	T/C	0.0216062	0.0111383	0.0616765	0.856688	130.311	0.0216062
rs7153862	finngen_R10_C3_COLORECTAL_EXALLC	14	77960047	A/G	0.475806	0.0108966	0.0176878	0.537862	286.038	0.475806
rs117448275	finngen_R10_C3_COLORECTAL_EXALLC	14	78742771	G/A	0.0226992	0.0108408	0.0575086	0.850478	84.9783	0.0226992
rs11850043	finngen_R10_C3_COLORECTAL_EXALLC	14	76994697	T/C	0.613736	0.0107618	0.0181877	0.554048	84.413	0.386264
rs13379143	finngen_R10_C3_COLORECTAL_EXALLC	14	77906749	G/A	0.456296	0.0104329	0.017838	0.558636	361.35	0.456296
rs60849072	finngen_R10_C3_COLORECTAL_EXALLC	14	78320870	C/A	0.15782	0.00927345	0.0243642	0.703487	101.171	0.15782
rs11846597	finngen_R10_C3_COLORECTAL_EXALLC	14	77523595	G/A	0.17398	0.00905902	0.0233161	0.697623	498.246	0.17398
rs8015721	finngen_R10_C3_COLORECTAL_EXALLC	14	77157608	A/G	0.490535	0.00898328	0.0176872	0.611526	93.1824	0.490535
rs12889480	finngen_R10_C3_COLORECTAL_EXALLC	14	76864739	G/A	0.365829	0.00889205	0.0185362	0.631431	39.4023	0.365829
rs4399486	finngen_R10_C3_COLORECTAL_EXALLC	14	76955317	C/T	0.285467	0.00796966	0.019686	0.685596	43.5053	0.285467
rs4624102	finngen_R10_C3_COLORECTAL_EXALLC	14	78095905	C/A	0.397373	0.00751581	0.0182351	0.680219	409.351	0.397373
rs2178864	finngen_R10_C3_COLORECTAL_EXALLC	14	78245313	A/C	0.278709	0.00747429	0.0196898	0.704241	164.282	0.278709
rs214002	finngen_R10_C3_COLORECTAL_EXALLC	14	78335013	G/A	0.503706	0.00705812	0.0177269	0.690513	210.819	0.496294
rs76576080	finngen_R10_C3_COLORECTAL_EXALLC	14	78300187	C/T	0.0438838	0.00696396	0.0439735	0.874168	630.422	0.0438838
rs10145656	finngen_R10_C3_COLORECTAL_EXALLC	14	77932631	G/A	0.50139	0.00694825	0.0176512	0.693846	98.1781	0.49861
rs117123657	finngen_R10_C3_COLORECTAL_EXALLC	14	76868426	C/A	0.0537986	0.006725	0.0394925	0.864786	475.294	0.0537986
rs112625701	finngen_R10_C3_COLORECTAL_EXALLC	14	77905759	T/C	0.0560797	0.00644791	0.038244	0.866112	155.876	0.0560797
rs7160005	finngen_R10_C3_COLORECTAL_EXALLC	14	77517425	A/C	0.11509	0.0055731	0.0274561	0.839149	845.904	0.11509
rs175993	finngen_R10_C3_COLORECTAL_EXALLC	14	76946394	C/T	0.355701	0.00550887	0.0186175	0.767308	162.034	0.355701
rs61990753	finngen_R10_C3_COLORECTAL_EXALLC	14	77915476	T/C	0.331619	0.00547359	0.0189572	0.772786	494.535	0.331619
rs11628161	finngen_R10_C3_COLORECTAL_EXALLC	14	77904582	C/A	0.117598	0.00540637	0.0274517	0.843873	7351.27	0.117598
rs146055839	finngen_R10_C3_COLORECTAL_EXALLC	14	77572943	T/C	0.0930694	0.00512917	0.0304152	0.866081	54.0111	0.0930694
rs72721394	finngen_R10_C3_COLORECTAL_EXALLC	14	76985541	T/C	0.125682	0.0049363	0.0268233	0.85399	126.911	0.125682
rs17106513	finngen_R10_C3_COLORECTAL_EXALLC	14	77871778	A/G	0.102858	0.00491991	0.0291555	0.865995	937.503	0.102858
rs2364748	finngen_R10_C3_COLORECTAL_EXALLC	14	77912032	C/A	0.493092	0.00485985	0.0177555	0.784309	133.283	0.493092
rs10151731	finngen_R10_C3_COLORECTAL_EXALLC	14	78739276	G/T	0.181763	0.00479018	0.0229716	0.834818	194.92	0.181763
rs143830260	finngen_R10_C3_COLORECTAL_EXALLC	14	78707770	A/G	0.0449743	0.00469004	0.0440612	0.91523	37.0591	0.0449743
rs2287381	finngen_R10_C3_COLORECTAL_EXALLC	14	77244090	T/G	0.25624	0.00463916	0.0202656	0.818932	382.895	0.25624
rs113333029	finngen_R10_C3_COLORECTAL_EXALLC	14	78761300	C/T	0.0164964	0.00447733	0.0725561	0.950795	365.66	0.0164964
rs4903497	finngen_R10_C3_COLORECTAL_EXALLC	14	76837949	C/T	0.0896717	0.00338006	0.0308148	0.912656	139.493	0.0896717
rs8019339	finngen_R10_C3_COLORECTAL_EXALLC	14	77655897	C/T	0.910781	0.00299279	0.0311704	0.92351	383.369	0.089219
rs1990737	finngen_R10_C3_COLORECTAL_EXALLC	14	76996791	T/C	0.96876	0.00292665	0.0499843	0.953309	79.9541	0.03124
rs139944740	finngen_R10_C3_COLORECTAL_EXALLC	14	77084197	T/C	0.00656861	0.00290543	0.108215	0.978581	387.617	0.00656861
rs61976021	finngen_R10_C3_COLORECTAL_EXALLC	14	78305318	A/G	0.029024	0.00288928	0.0525567	0.956159	176.721	0.029024
rs59730492	finngen_R10_C3_COLORECTAL_EXALLC	14	77262173	T/C	0.382725	0.00287705	0.0182713	0.87488	21752.5	0.382725
rs6574405	finngen_R10_C3_COLORECTAL_EXALLC	14	77833301	G/T	0.771726	0.00267666	0.0209636	0.898401	694.118	0.228274
rs4641656	finngen_R10_C3_COLORECTAL_EXALLC	14	78269154	C/T	0.357457	0.00249756	0.0184572	0.892362	275.185	0.357457
rs11625844	finngen_R10_C3_COLORECTAL_EXALLC	14	76879606	G/T	0.711032	0.00225394	0.0195192	0.90807	391.058	0.288968
rs75613481	finngen_R10_C3_COLORECTAL_EXALLC	14	78667628	T/G	0.0782924	0.00194629	0.0334198	0.953559	357.496	0.0782924
rs74063777	finngen_R10_C3_COLORECTAL_EXALLC	14	78083985	A/G	0.114329	0.00189577	0.0276639	0.945365	334.691	0.114329
rs55673423	finngen_R10_C3_COLORECTAL_EXALLC	14	77274755	G/A	0.0203708	0.00182351	0.0628356	0.976848	650.084	0.0203708
rs61989410	finngen_R10_C3_COLORECTAL_EXALLC	14	76848244	T/C	0.0709308	0.00178144	0.0341661	0.958417	35.444	0.0709308
rs7158060	finngen_R10_C3_COLORECTAL_EXALLC	14	78702402	G/A	0.920374	0.00157013	0.0325941	0.961579	176.878	0.079626
rs7145947	finngen_R10_C3_COLORECTAL_EXALLC	14	78220692	G/A	0.530403	0.00133669	0.0176972	0.939792	130.105	0.469597
rs17106837	finngen_R10_C3_COLORECTAL_EXALLC	14	78090901	A/G	0.0329429	0.000926946	0.0504942	0.985354	60.6094	0.0329429
rs11621571	finngen_R10_C3_COLORECTAL_EXALLC	14	76923513	C/T	0.624223	0.000902846	0.0184872	0.96105	104.878	0.375777
rs158100	finngen_R10_C3_COLORECTAL_EXALLC	14	77077687	A/G	0.67894	0.000188427	0.0189467	0.992065	83.0443	0.32106
rs142288354	finngen_R10_C3_COLORECTAL_EXALLC	14	78781108	G/A	0.0716929	0.000125728	0.0351389	0.997145	39.1424	0.0716929
rs150909496	finngen_R10_C3_COLORECTAL_EXALLC	14	77125093	T/C	0.0443694	2.1631e-05	0.0424903	0.999594	160.076	0.0443694
rs2287386	finngen_R10_C3_COLORECTAL_EXALLC	14	77252278	A/C	0.445051	-4.89993e-05	0.018251	0.997858	497.706	0.445051
rs4903521	finngen_R10_C3_COLORECTAL_EXALLC	14	76962761	G/T	0.666271	-0.000237655	0.0187744	0.9899	57.9402	0.333729
rs8006086	finngen_R10_C3_COLORECTAL_EXALLC	14	78306946	T/C	0.381292	-0.000393001	0.018262	0.982831	145.769	0.381292
rs8009261	finngen_R10_C3_COLORECTAL_EXALLC	14	77274032	A/G	0.631513	-0.000471295	0.018366	0.979528	4457.51	0.368487
rs8021076	finngen_R10_C3_COLORECTAL_EXALLC	14	77253003	C/T	0.0859531	-0.000839968	0.0314898	0.97872	450.202	0.0859531
rs74690456	finngen_R10_C3_COLORECTAL_EXALLC	14	78746538	A/G	0.0552378	-0.000926753	0.0395077	0.981285	68.5725	0.0552378
rs4903711	finngen_R10_C3_COLORECTAL_EXALLC	14	78147874	T/C	0.176548	-0.00120055	0.0232481	0.958815	471.62	0.176548
rs732847	finngen_R10_C3_COLORECTAL_EXALLC	14	78075540	G/A	0.338239	-0.00171337	0.0187341	0.927129	623.904	0.338239
rs877896	finngen_R10_C3_COLORECTAL_EXALLC	14	77254398	T/C	0.258949	-0.00215449	0.0201218	0.914731	1356.33	0.258949
rs61104229	finngen_R10_C3_COLORECTAL_EXALLC	14	77148028	T/G	0.380674	-0.00263699	0.0182036	0.884821	106.355	0.380674
rs7149373	finngen_R10_C3_COLORECTAL_EXALLC	14	78239199	A/G	0.858588	-0.00290921	0.0252277	0.908193	33.0323	0.141412
rs12885954	finngen_R10_C3_COLORECTAL_EXALLC	14	77524491	T/C	0.0787572	-0.00361673	0.0328758	0.9124	7589.17	0.0787572
rs11848757	finngen_R10_C3_COLORECTAL_EXALLC	14	78076440	G/T	0.339016	-0.00403894	0.0186652	0.828684	477.657	0.339016
rs12587293	finngen_R10_C3_COLORECTAL_EXALLC	14	78095412	A/G	0.0595316	-0.00482783	0.0375179	0.89761	250.154	0.0595316
rs12897668	finngen_R10_C3_COLORECTAL_EXALLC	14	76823692	A/G	0.0417224	-0.00568014	0.04432	0.898021	33.5633	0.0417224
rs862327	finngen_R10_C3_COLORECTAL_EXALLC	14	78182215	A/G	0.194472	-0.00577403	0.022242	0.795172	30.4345	0.194472
rs12100603	finngen_R10_C3_COLORECTAL_EXALLC	14	78553817	G/A	0.251377	-0.00587057	0.0204565	0.774128	57.1394	0.251377
rs1467011	finngen_R10_C3_COLORECTAL_EXALLC	14	77199644	T/C	0.431389	-0.00598878	0.0178195	0.736811	944.61	0.431389
rs8006004	finngen_R10_C3_COLORECTAL_EXALLC	14	78362781	C/T	0.385748	-0.00608677	0.018165	0.737563	49.3348	0.385748
rs2860086	finngen_R10_C3_COLORECTAL_EXALLC	14	78158555	A/C	0.1494	-0.00611079	0.0250229	0.80707	309.109	0.1494
rs1558857	finngen_R10_C3_COLORECTAL_EXALLC	14	77004414	A/G	0.908901	-0.00629464	0.0305554	0.836785	108.863	0.091099
rs10444684	finngen_R10_C3_COLORECTAL_EXALLC	14	77996136	T/C	0.0285432	-0.00677561	0.0527897	0.897871	213.352	0.0285432
rs10147810	finngen_R10_C3_COLORECTAL_EXALLC	14	77524763	T/C	0.347419	-0.00721931	0.0185724	0.697488	1147.7	0.347419
rs12881338	finngen_R10_C3_COLORECTAL_EXALLC	14	77622231	A/G	0.335701	-0.0075989	0.0186575	0.6838	896.903	0.335701
rs4903795	finngen_R10_C3_COLORECTAL_EXALLC	14	78736254	A/G	0.490061	-0.00815743	0.0176703	0.644335	53.3194	0.490061
rs176913	finngen_R10_C3_COLORECTAL_EXALLC	14	77624828	T/C	0.228004	-0.00852431	0.0210253	0.68516	770.839	0.228004
rs10147022	finngen_R10_C3_COLORECTAL_EXALLC	14	77926584	A/G	0.0781422	-0.00870379	0.0326427	0.789747	840.947	0.0781422
rs28889073	finngen_R10_C3_COLORECTAL_EXALLC	14	78041119	A/G	0.0926642	-0.00958289	0.0306105	0.754236	90.7231	0.0926642
rs12881294	finngen_R10_C3_COLORECTAL_EXALLC	14	76983092	C/T	0.223694	-0.0098181	0.0212471	0.644017	58.628	0.223694
rs12372893	finngen_R10_C3_COLORECTAL_EXALLC	14	77134867	T/C	0.332587	-0.0105064	0.0189253	0.57879	205.429	0.332587
rs7145669	finngen_R10_C3_COLORECTAL_EXALLC	14	77573439	G/A	0.462499	-0.0107601	0.0178332	0.546259	4322.8	0.462499
rs12895527	finngen_R10_C3_COLORECTAL_EXALLC	14	77048752	T/C	0.0430576	-0.0108394	0.0435292	0.803349	174.329	0.0430576
rs11628492	finngen_R10_C3_COLORECTAL_EXALLC	14	78073170	C/T	0.306415	-0.0109829	0.0192516	0.568342	111.375	0.306415
rs7157591	finngen_R10_C3_COLORECTAL_EXALLC	14	77345772	C/T	0.577436	-0.0112322	0.0178273	0.528658	34260.8	0.422564
rs7148765	finngen_R10_C3_COLORECTAL_EXALLC	14	77460895	C/A	0.169477	-0.0114144	0.0236888	0.629914	1207.52	0.169477
rs2365682	finngen_R10_C3_COLORECTAL_EXALLC	14	78313343	G/A	0.547547	-0.0118138	0.0178186	0.507328	98.3338	0.452453
rs76882458	finngen_R10_C3_COLORECTAL_EXALLC	14	78787683	G/A	0.0589531	-0.012464	0.037377	0.738781	37.5953	0.0589531
rs72694431	finngen_R10_C3_COLORECTAL_EXALLC	14	78076334	C/T	0.134429	-0.0132945	0.0258542	0.607104	197.642	0.134429
rs147944410	finngen_R10_C3_COLORECTAL_EXALLC	14	77929564	T/G	0.0249753	-0.0133635	0.0564222	0.812774	98.7757	0.0249753
rs541941182	finngen_R10_C3_COLORECTAL_EXALLC	14	77229562	A/C	0.0742612	-0.0138905	0.0342632	0.685179	274.69	0.0742612
rs75673196	finngen_R10_C3_COLORECTAL_EXALLC	14	78517783	C/T	0.0417087	-0.0140432	0.0445895	0.752804	506.373	0.0417087
rs2366100	finngen_R10_C3_COLORECTAL_EXALLC	14	78487572	A/G	0.97562	-0.0141998	0.0578891	0.80623	52.7774	0.02438
rs55739452	finngen_R10_C3_COLORECTAL_EXALLC	14	78148276	A/G	0.0912601	-0.0142722	0.0307672	0.642734	148.128	0.0912601
rs4903603	finngen_R10_C3_COLORECTAL_EXALLC	14	77545449	G/A	0.194716	-0.0142791	0.0223501	0.522897	1048.64	0.194716
rs1863034	finngen_R10_C3_COLORECTAL_EXALLC	14	78743753	T/C	0.631949	-0.014432	0.0183416	0.431375	59.2939	0.368051
rs111378603	finngen_R10_C3_COLORECTAL_EXALLC	14	78572952	T/C	0.0442443	-0.0154928	0.0430848	0.719156	160.836	0.0442443
rs183716608	finngen_R10_C3_COLORECTAL_EXALLC	14	77259015	G/A	0.00787955	-0.0159578	0.0997657	0.872918	214.7	0.00787955
rs7157146	finngen_R10_C3_COLORECTAL_EXALLC	14	77559237	T/C	0.207476	-0.0160787	0.021849	0.461791	943.017	0.207476
rs3861623	finngen_R10_C3_COLORECTAL_EXALLC	14	77944374	A/G	0.686037	-0.0161343	0.0191583	0.3997	180.978	0.313963
rs379880	finngen_R10_C3_COLORECTAL_EXALLC	14	77262392	A/C	0.691229	-0.0166034	0.0191616	0.386218	431.421	0.308771
rs6574385	finngen_R10_C3_COLORECTAL_EXALLC	14	77592977	C/A	0.850412	-0.0168613	0.0247083	0.494976	442.076	0.149588
rs12880409	finngen_R10_C3_COLORECTAL_EXALLC	14	78325661	T/G	0.416714	-0.016918	0.0180596	0.348866	58.5819	0.416714
rs4903735	finngen_R10_C3_COLORECTAL_EXALLC	14	78277814	A/C	0.732735	-0.0169408	0.0200332	0.397755	30.9359	0.267265
rs150900568	finngen_R10_C3_COLORECTAL_EXALLC	14	76948314	T/C	0.0053803	-0.0171116	0.125583	0.891618	35.6878	0.0053803
rs390316	finngen_R10_C3_COLORECTAL_EXALLC	14	78130544	C/A	0.644176	-0.0182534	0.0184344	0.322085	107.46	0.355824
rs4903750	finngen_R10_C3_COLORECTAL_EXALLC	14	78325114	A/C	0.344785	-0.0189905	0.0186697	0.309068	59.1472	0.344785
rs1554958	finngen_R10_C3_COLORECTAL_EXALLC	14	76888575	A/G	0.164356	-0.0193566	0.0243838	0.427294	62.6366	0.164356
rs755072	finngen_R10_C3_COLORECTAL_EXALLC	14	77305402	G/A	0.0251805	-0.0197135	0.0562252	0.725877	1218.13	0.0251805
rs77263508	finngen_R10_C3_COLORECTAL_EXALLC	14	78512004	G/A	0.106105	-0.0198961	0.0291666	0.495142	152.349	0.106105
rs17835333	finngen_R10_C3_COLORECTAL_EXALLC	14	78610609	A/C	0.0384994	-0.0201268	0.0465828	0.665695	34.262	0.0384994
rs2058692	finngen_R10_C3_COLORECTAL_EXALLC	14	77146880	C/T	0.135894	-0.0203049	0.025894	0.43295	92.3903	0.135894
rs885746	finngen_R10_C3_COLORECTAL_EXALLC	14	78202986	A/G	0.318025	-0.0206521	0.0190918	0.279376	182.961	0.318025
rs11159330	finngen_R10_C3_COLORECTAL_EXALLC	14	78094987	G/A	0.244585	-0.0207261	0.0206171	0.314759	219.948	0.244585
rs61990854	finngen_R10_C3_COLORECTAL_EXALLC	14	77656406	C/T	0.347748	-0.0211309	0.0185831	0.255495	927.774	0.347748
rs78317318	finngen_R10_C3_COLORECTAL_EXALLC	14	78705606	A/G	0.109617	-0.022145	0.0290244	0.445476	154.164	0.109617
rs113724579	finngen_R10_C3_COLORECTAL_EXALLC	14	77566905	G/A	0.0830851	-0.0223659	0.0320469	0.485234	495.063	0.0830851
rs213573	finngen_R10_C3_COLORECTAL_EXALLC	14	78160819	T/C	0.146476	-0.0224969	0.0250365	0.368884	153.736	0.146476
rs76180147	finngen_R10_C3_COLORECTAL_EXALLC	14	78326513	A/G	0.108948	-0.0226532	0.028784	0.431278	158.653	0.108948
rs17812370	finngen_R10_C3_COLORECTAL_EXALLC	14	77212030	T/G	0.057106	-0.0230675	0.0387522	0.551671	283.917	0.057106
rs55638307	finngen_R10_C3_COLORECTAL_EXALLC	14	76963270	A/G	0.0690833	-0.0239236	0.0353916	0.499061	36.9596	0.0690833
rs61990305	finngen_R10_C3_COLORECTAL_EXALLC	14	77317924	C/T	0.168045	-0.0241728	0.0236183	0.306082	4169.85	0.168045
rs3759733	finngen_R10_C3_COLORECTAL_EXALLC	14	77322495	A/G	0.392841	-0.0244759	0.0180522	0.17515	13894.6	0.392841
rs144657337	finngen_R10_C3_COLORECTAL_EXALLC	14	77054498	A/C	0.0315185	-0.0245613	0.0503909	0.625963	49.3623	0.0315185
rs4127752	finngen_R10_C3_COLORECTAL_EXALLC	14	78104162	A/C	0.0306695	-0.0246765	0.0505963	0.625753	67.5996	0.0306695
rs76492106	finngen_R10_C3_COLORECTAL_EXALLC	14	77567432	T/C	0.0483799	-0.0250173	0.0417052	0.548599	88.2652	0.0483799
rs116928208	finngen_R10_C3_COLORECTAL_EXALLC	14	77684615	T/C	0.0272351	-0.0257244	0.054128	0.634607	340.582	0.0272351
rs78677337	finngen_R10_C3_COLORECTAL_EXALLC	14	77499880	A/G	0.102289	-0.0259864	0.0293645	0.376179	474.558	0.102289
rs3813539	finngen_R10_C3_COLORECTAL_EXALLC	14	77257883	A/G	0.131042	-0.0278412	0.0264838	0.293142	77.3691	0.131042
rs77460568	finngen_R10_C3_COLORECTAL_EXALLC	14	77477089	G/A	0.0514271	-0.0281821	0.0400695	0.48185	278.964	0.0514271
rs76419913	finngen_R10_C3_COLORECTAL_EXALLC	14	77245500	C/T	0.0131565	-0.0288637	0.0778635	0.710863	43.2586	0.0131565
rs7158061	finngen_R10_C3_COLORECTAL_EXALLC	14	78312797	T/C	0.146861	-0.0289964	0.0251044	0.248078	117.451	0.146861
rs77729313	finngen_R10_C3_COLORECTAL_EXALLC	14	76817778	C/T	0.0174505	-0.0290376	0.0696229	0.676628	65.2233	0.0174505
rs61991655	finngen_R10_C3_COLORECTAL_EXALLC	14	77067923	T/C	0.0284706	-0.0292998	0.0538937	0.586676	110.13	0.0284706
rs11624601	finngen_R10_C3_COLORECTAL_EXALLC	14	78559412	C/T	0.733619	-0.0294752	0.0200027	0.140601	75.005	0.266381
rs61990309	finngen_R10_C3_COLORECTAL_EXALLC	14	77137208	G/A	0.263449	-0.0294939	0.0204102	0.148443	63.353	0.263449
rs4540995	finngen_R10_C3_COLORECTAL_EXALLC	14	77280469	C/T	0.101246	-0.0295794	0.0296334	0.318193	539.038	0.101246
rs78379799	finngen_R10_C3_COLORECTAL_EXALLC	14	78124072	T/C	0.0298273	-0.0302931	0.0527418	0.565719	1359.98	0.0298273
rs176978	finngen_R10_C3_COLORECTAL_EXALLC	14	77729439	C/T	0.909151	-0.0304432	0.0306876	0.32118	194.296	0.090849
rs17106593	finngen_R10_C3_COLORECTAL_EXALLC	14	77906471	C/T	0.0259419	-0.030558	0.0564115	0.588025	32.5561	0.0259419
rs158123	finngen_R10_C3_COLORECTAL_EXALLC	14	77094135	G/A	0.878923	-0.0311249	0.0271156	0.251026	150.644	0.121077
rs3783954	finngen_R10_C3_COLORECTAL_EXALLC	14	77925372	A/G	0.263029	-0.0313634	0.0200351	0.117484	551.905	0.263029
rs11625463	finngen_R10_C3_COLORECTAL_EXALLC	14	78091772	A/G	0.0131133	-0.0318723	0.0788093	0.685902	45.942	0.0131133
rs17105415	finngen_R10_C3_COLORECTAL_EXALLC	14	77159398	A/C	0.145006	-0.0319915	0.0251368	0.203126	167.248	0.145006
rs144175730	finngen_R10_C3_COLORECTAL_EXALLC	14	77961107	G/A	0.00929912	-0.0323856	0.0889603	0.715824	51.5434	0.00929912
rs56753733	finngen_R10_C3_COLORECTAL_EXALLC	14	77247587	C/A	0.146118	-0.0334181	0.0250561	0.182292	1001.85	0.146118
rs147697521	finngen_R10_C3_COLORECTAL_EXALLC	14	77531294	T/C	0.00729063	-0.033947	0.105321	0.747211	200.756	0.00729063
rs141994807	finngen_R10_C3_COLORECTAL_EXALLC	14	77461400	T/C	0.185695	-0.0347733	0.0229211	0.129245	1287.4	0.185695
rs12885302	finngen_R10_C3_COLORECTAL_EXALLC	14	78165123	T/C	0.0337168	-0.0348756	0.0500578	0.485986	48.9942	0.0337168
rs118050737	finngen_R10_C3_COLORECTAL_EXALLC	14	77691908	T/C	0.013198	-0.0349183	0.0764257	0.647749	30.4715	0.013198
rs34783487	finngen_R10_C3_COLORECTAL_EXALLC	14	78394904	T/G	0.0567612	-0.0353044	0.0387176	0.36185	262.577	0.0567612
rs61989437	finngen_R10_C3_COLORECTAL_EXALLC	14	76867491	A/G	0.0218486	-0.0356844	0.0613489	0.560794	347.077	0.0218486
rs3742749	finngen_R10_C3_COLORECTAL_EXALLC	14	76921711	A/C	0.82219	-0.0362797	0.0231578	0.117202	299.078	0.17781
rs177216	finngen_R10_C3_COLORECTAL_EXALLC	14	78063343	A/G	0.149699	-0.0364278	0.0248933	0.143369	436.278	0.149699
rs12432178	finngen_R10_C3_COLORECTAL_EXALLC	14	77067726	A/G	0.0512792	-0.0364938	0.0403697	0.366001	120.633	0.0512792
rs117632803	finngen_R10_C3_COLORECTAL_EXALLC	14	78539721	A/C	0.0138612	-0.0381519	0.0774468	0.622282	39.3251	0.0138612
rs11624959	finngen_R10_C3_COLORECTAL_EXALLC	14	77572280	T/C	0.0653741	-0.0382782	0.0355059	0.280998	7630.2	0.0653741
rs735477	finngen_R10_C3_COLORECTAL_EXALLC	14	77255380	G/A	0.146203	-0.0400827	0.0251379	0.110821	1272.95	0.146203
rs60241760	finngen_R10_C3_COLORECTAL_EXALLC	14	77199131	A/G	0.198682	-0.0401071	0.0221514	0.0702053	94.7918	0.198682
rs6574411	finngen_R10_C3_COLORECTAL_EXALLC	14	77907984	A/G	0.150731	-0.0409845	0.0249327	0.100216	379.788	0.150731
rs17751889	finngen_R10_C3_COLORECTAL_EXALLC	14	77593637	C/T	0.113791	-0.0423776	0.0281426	0.132114	190.18	0.113791
rs10141317	finngen_R10_C3_COLORECTAL_EXALLC	14	77377010	T/G	0.295697	-0.0424751	0.0194113	0.0286583	5289.48	0.295697
rs8014716	finngen_R10_C3_COLORECTAL_EXALLC	14	77312508	G/A	0.866845	-0.0424791	0.0259094	0.101104	5417.16	0.133155
rs112013204	finngen_R10_C3_COLORECTAL_EXALLC	14	77019962	T/C	0.0314406	-0.0431865	0.0504066	0.391576	39.2094	0.0314406
rs8004558	finngen_R10_C3_COLORECTAL_EXALLC	14	77325697	T/C	0.0768547	-0.043708	0.0331941	0.187925	430.185	0.0768547
rs80336338	finngen_R10_C3_COLORECTAL_EXALLC	14	78017166	C/T	0.0102587	-0.0438742	0.0915854	0.631901	38.0259	0.0102587
rs117732931	finngen_R10_C3_COLORECTAL_EXALLC	14	78532762	G/A	0.0388363	-0.0450601	0.0453873	0.320812	131.927	0.0388363
rs61976063	finngen_R10_C3_COLORECTAL_EXALLC	14	78499833	T/C	0.0133391	-0.0454395	0.0782073	0.561231	45.7727	0.0133391
rs3783986	finngen_R10_C3_COLORECTAL_EXALLC	14	77296529	T/C	0.338602	-0.0461916	0.0186655	0.0133346	9314.58	0.338602
rs12433306	finngen_R10_C3_COLORECTAL_EXALLC	14	77902197	A/G	0.0938497	-0.0476905	0.0304056	0.11677	70.6015	0.0938497
rs117744819	finngen_R10_C3_COLORECTAL_EXALLC	14	77219669	A/C	0.0361308	-0.047757	0.0477034	0.316766	290.374	0.0361308
rs75329185	finngen_R10_C3_COLORECTAL_EXALLC	14	77349866	A/G	0.0135051	-0.0478855	0.0773844	0.536048	88.0814	0.0135051
rs140142542	finngen_R10_C3_COLORECTAL_EXALLC	14	77626152	A/G	0.076252	-0.0502748	0.0330627	0.128363	32.0781	0.076252
rs8016340	finngen_R10_C3_COLORECTAL_EXALLC	14	77151965	A/G	0.375449	-0.050531	0.0182781	0.00569981	600.41	0.375449
rs145507560	finngen_R10_C3_COLORECTAL_EXALLC	14	77351262	A/G	0.046978	-0.0511823	0.0413076	0.215325	48.7911	0.046978
rs149036651	finngen_R10_C3_COLORECTAL_EXALLC	14	77156795	A/C	0.0550624	-0.0514791	0.0391882	0.188968	52.9129	0.0550624
rs205810	finngen_R10_C3_COLORECTAL_EXALLC	14	77051551	A/G	0.363306	-0.052552	0.0184725	0.00444273	61.5861	0.363306
rs111410838	finngen_R10_C3_COLORECTAL_EXALLC	14	78786324	G/A	0.00255442	-0.0536439	0.172537	0.755866	43.2538	0.00255442
rs112639233	finngen_R10_C3_COLORECTAL_EXALLC	14	76904978	C/A	0.0303136	-0.0542557	0.0515276	0.292367	50.9856	0.0303136
rs78247097	finngen_R10_C3_COLORECTAL_EXALLC	14	77365523	A/G	0.0114862	-0.0543959	0.0836391	0.515456	779.255	0.0114862
rs112319451	finngen_R10_C3_COLORECTAL_EXALLC	14	78169598	T/C	0.0864149	-0.0544882	0.0314164	0.0828495	308.807	0.0864149
rs76641712	finngen_R10_C3_COLORECTAL_EXALLC	14	77916874	A/G	0.0413245	-0.0563277	0.0442637	0.203178	116.031	0.0413245
rs74899605	finngen_R10_C3_COLORECTAL_EXALLC	14	77858680	G/A	0.202572	-0.0581086	0.0222478	0.00900472	122.434	0.202572
rs112370477	finngen_R10_C3_COLORECTAL_EXALLC	14	77825857	T/C	0.0385894	-0.059376	0.0460543	0.197307	84.1214	0.0385894
rs112667577	finngen_R10_C3_COLORECTAL_EXALLC	14	76950649	C/T	0.0147195	-0.0609036	0.0723641	0.399996	191.046	0.0147195
rs117080310	finngen_R10_C3_COLORECTAL_EXALLC	14	77875326	T/C	0.00855812	-0.0617632	0.0984985	0.530628	34.8042	0.00855812
rs117421915	finngen_R10_C3_COLORECTAL_EXALLC	14	78260368	T/C	0.0193563	-0.0631503	0.0631801	0.317539	31.765	0.0193563
rs143107364	finngen_R10_C3_COLORECTAL_EXALLC	14	78405513	G/T	0.0241245	-0.0659283	0.0577685	0.253766	51.58	0.0241245
rs117972194	finngen_R10_C3_COLORECTAL_EXALLC	14	78272406	A/G	0.00607066	-0.0664075	0.112621	0.555422	122.148	0.00607066
rs141917787	finngen_R10_C3_COLORECTAL_EXALLC	14	77447652	T/G	0.0361437	-0.0665284	0.0471473	0.158222	335.862	0.0361437
rs35779417	finngen_R10_C3_COLORECTAL_EXALLC	14	77571852	A/G	0.00364378	-0.0672721	0.145591	0.644037	41.8936	0.00364378
rs72681249	finngen_R10_C3_COLORECTAL_EXALLC	14	77321501	T/C	0.0247252	-0.0675265	0.0569197	0.235485	185.085	0.0247252
rs61989413	finngen_R10_C3_COLORECTAL_EXALLC	14	76855844	T/C	0.197415	-0.0686479	0.0224878	0.00226809	45.7728	0.197415
rs79223325	finngen_R10_C3_COLORECTAL_EXALLC	14	77222870	A/G	0.234883	-0.0697366	0.0210463	0.000921383	224.87	0.234883
rs8014140	finngen_R10_C3_COLORECTAL_EXALLC	14	77156797	T/C	0.00735904	-0.0702881	0.1039	0.498724	51.0717	0.00735904
rs75209566	finngen_R10_C3_COLORECTAL_EXALLC	14	77158746	T/C	0.0903838	-0.071153	0.0307191	0.0205447	413.219	0.0903838
rs151256761	finngen_R10_C3_COLORECTAL_EXALLC	14	76992811	A/G	0.0243674	-0.0714864	0.058982	0.225511	281.542	0.0243674
rs138826147	finngen_R10_C3_COLORECTAL_EXALLC	14	77197210	T/G	0.0653445	-0.0751068	0.0356512	0.0351423	349.745	0.0653445
rs138112498	finngen_R10_C3_COLORECTAL_EXALLC	14	77071064	T/C	0.0475781	-0.0798754	0.0423654	0.0593772	51.7939	0.0475781
rs139094061	finngen_R10_C3_COLORECTAL_EXALLC	14	77461085	T/G	0.0319915	-0.0803461	0.0496967	0.105937	96.8564	0.0319915
rs12590965	finngen_R10_C3_COLORECTAL_EXALLC	14	77310100	G/A	0.109077	-0.0842179	0.0291731	0.00389135	560.006	0.109077
rs80162244	finngen_R10_C3_COLORECTAL_EXALLC	14	76912635	T/C	0.0345592	-0.0879896	0.0485907	0.0701665	64.1532	0.0345592
rs149540755	finngen_R10_C3_COLORECTAL_EXALLC	14	77309833	T/C	0.0266381	-0.0880241	0.0549696	0.109305	206.096	0.0266381
rs76311019	finngen_R10_C3_COLORECTAL_EXALLC	14	78317755	T/C	0.0297697	-0.0888637	0.052608	0.0911885	404.909	0.0297697
rs147479430	finngen_R10_C3_COLORECTAL_EXALLC	14	77319658	A/G	0.0305415	-0.0927043	0.0509256	0.0687005	92.9988	0.0305415
rs116969909	finngen_R10_C3_COLORECTAL_EXALLC	14	77385913	C/T	0.0682315	-0.0946935	0.0362709	0.00903504	204.8	0.0682315
rs4899644	finngen_R10_C3_COLORECTAL_EXALLC	14	77216691	G/A	0.844327	-0.0995005	0.0238675	3.06119e-05	141.25	0.155673
rs72721334	finngen_R10_C3_COLORECTAL_EXALLC	14	76880228	T/C	0.0123751	-0.099947	0.0796436	0.209505	49.7051	0.0123751
rs142577068	finngen_R10_C3_COLORECTAL_EXALLC	14	78042652	T/C	0.0159282	-0.102388	0.0700121	0.143624	121.498	0.0159282
rs189223845	finngen_R10_C3_COLORECTAL_EXALLC	14	77611174	A/G	0.00873749	-0.10326	0.0928827	0.266258	51.1183	0.00873749
rs73312000	finngen_R10_C3_COLORECTAL_EXALLC	14	76999842	A/C	0.0150421	-0.103991	0.0727627	0.152951	52.1758	0.0150421
rs116460911	finngen_R10_C3_COLORECTAL_EXALLC	14	77986001	T/C	0.0528011	-0.106363	0.0407626	0.00907194	58.596	0.0528011
rs112811997	finngen_R10_C3_COLORECTAL_EXALLC	14	77914397	T/C	0.0258985	-0.118669	0.0563584	0.0352379	4693.27	0.0258985
rs142996120	finngen_R10_C3_COLORECTAL_EXALLC	14	77289119	G/A	0.031117	-0.130854	0.0516821	0.0113444	7502.43	0.031117
rs78554528	finngen_R10_C3_COLORECTAL_EXALLC	14	77287777	G/A	0.0056369	-0.144739	0.118664	0.222563	69.1073	0.0056369
rs151077744	finngen_R10_C3_COLORECTAL_EXALLC	14	76904677	A/G	0.00394838	-0.178653	0.13666	0.191118	143.288	0.00394838
rs529810511	finngen_R10_C3_COLORECTAL_EXALLC	14	76941872	A/G	0.0217522	-0.208774	0.0661478	0.00159853	303.693	0.0217522
rs17106715	finngen_R10_C3_COLORECTAL_EXALLC	14	78012919	T/C	0.00327593	-0.248366	0.146585	0.0902007	48.6224	0.00327593
rs61978300	finngen_R10_C3_COLORECTAL_EXALLC	14	78464255	T/C	0.0047681	-0.267635	0.126106	0.0338112	107.944	0.0047681
rs17753424	finngen_R10_C3_COLORECTAL_EXALLC	14	77940221	T/C	0.00304746	-0.327316	0.153538	0.033021	76.222	0.00304746
UKB-ppp_MTIF3
rs9554055	ebi-a-GCST012879	13	28067951	C/T	0.9774	0.0708674	0.0533562	0.184114	70.8655	0.0226
rs116941237	ebi-a-GCST012879	13	28115463	C/T	0.0213307	-0.035114	0.0593103	0.553824	37.1197	0.0213307
rs17085547	ebi-a-GCST012879	13	27970934	T/C	0.0531505	-0.0957678	0.0425003	0.0242376	38.3824	0.0531505
rs116941237	finngen_R10_C3_COLORECTAL_EXALLC	13	27541326	C/T	0.0207124	0.0375964	0.06181	0.543016	37.1197	0.0207124
rs9554055	finngen_R10_C3_COLORECTAL_EXALLC	13	27493814	C/T	0.966488	-0.025822	0.0493499	0.600806	70.8655	0.033512
rs17085547	finngen_R10_C3_COLORECTAL_EXALLC	13	27396797	T/C	0.0243166	-0.0339602	0.0572569	0.553102	38.3824	0.0243166
rs146722733	finngen_R10_C3_COLORECTAL_EXALLC	13	27406857	A/G	0.0101345	-0.0452528	0.0895997	0.61352	62.6769	0.0101345
Decode_NUDT2
rs78863090	ebi-a-GCST012879	9	34405011	A/G	0.0113458	0.148611	0.0842317	0.0776784	49.1635	0.0113458
rs117090620	ebi-a-GCST012879	9	33779965	A/G	0.0219863	0.144385	0.0826642	0.0806975	55.2693	0.0219863
rs80171583	ebi-a-GCST012879	9	33617113	T/C	0.00958263	0.103376	0.0989011	0.295908	55.1778	0.00958263
rs140526246	ebi-a-GCST012879	9	34157371	T/C	0.016794	0.0950021	0.0673015	0.158071	69.3443	0.016794
rs10972159	ebi-a-GCST012879	9	34593086	A/G	0.0523609	0.0830639	0.0691312	0.229542	55.4609	0.0523609
rs117114889	ebi-a-GCST012879	9	33602014	T/C	0.0338891	0.073313	0.0484186	0.129988	35.797	0.0338891
rs146722823	ebi-a-GCST012879	9	34286070	A/G	0.0560913	0.0546832	0.0449192	0.223464	126.314	0.0560913
rs2231235	ebi-a-GCST012879	9	33442272	A/G	0.0690217	0.0486784	0.0340242	0.152517	35.8779	0.0690217
rs2734594	ebi-a-GCST012879	9	33741129	T/C	0.0239315	0.0473825	0.053616	0.376838	54.9285	0.0239315
rs855453	ebi-a-GCST012879	9	33661416	T/G	0.209311	0.0463397	0.0205674	0.0242549	107.36	0.209311
rs10971588	ebi-a-GCST012879	9	33587366	T/G	0.388117	0.0460924	0.0192069	0.0164048	51.0318	0.388117
rs13293550	ebi-a-GCST012879	9	34983190	T/C	0.0656667	0.0282754	0.033202	0.394426	30.7653	0.0656667
rs216358	ebi-a-GCST012879	9	33808376	A/C	0.631987	0.0282019	0.0178168	0.113449	140.27	0.368013
rs867811	ebi-a-GCST012879	9	34663798	C/T	0.642816	0.0268985	0.0174712	0.123659	80.4306	0.357184
rs10758230	ebi-a-GCST012879	9	33772611	T/C	0.373067	0.025245	0.0181792	0.164931	113.535	0.373067
rs504082	ebi-a-GCST012879	9	35079361	T/G	0.605847	0.022712	0.0185837	0.221652	63.0857	0.394153
rs186475533	ebi-a-GCST012879	9	33531325	T/C	0.0163647	0.0211947	0.0762815	0.781129	66.4935	0.0163647
rs138062707	ebi-a-GCST012879	9	33594542	T/G	0.0229962	0.0209459	0.0566539	0.711594	110.422	0.0229962
rs885048	ebi-a-GCST012879	9	34399338	G/A	0.14846	0.0168475	0.0226671	0.457327	40.4863	0.14846
rs10738934	ebi-a-GCST012879	9	34869798	C/T	0.507909	0.0167168	0.0170627	0.327222	61.2414	0.492091
rs747091	ebi-a-GCST012879	9	34045014	G/T	0.620439	0.00746433	0.0172741	0.665661	218.319	0.379561
rs2104384	ebi-a-GCST012879	9	33527742	G/A	0.182464	0.0068887	0.023015	0.7647	42.2531	0.182464
rs7861760	ebi-a-GCST012879	9	34368674	G/A	0.221362	0.00592209	0.0235811	0.801708	850.881	0.221362
rs855514	ebi-a-GCST012879	9	33618936	G/A	0.786083	0.00412873	0.0213784	0.84686	98.0975	0.213917
rs12238528	ebi-a-GCST012879	9	33568191	C/T	0.0865799	-1.59468e-05	0.0313639	0.999594	34.4598	0.0865799
rs7470345	ebi-a-GCST012879	9	34249143	C/T	0.369895	-0.000946488	0.0172354	0.956206	90.719	0.369895
rs4553000	ebi-a-GCST012879	9	34223553	T/C	0.542984	-0.00136156	0.0169257	0.935884	359.147	0.457016
rs3849912	ebi-a-GCST012879	9	33524101	T/C	0.801024	-0.00207145	0.0211436	0.921956	64.1483	0.198976
rs10758266	ebi-a-GCST012879	9	34548148	C/A	0.165063	-0.00421331	0.0259641	0.87109	309.285	0.165063
rs7868470	ebi-a-GCST012879	9	34139571	G/A	0.365377	-0.00648629	0.0176517	0.713277	294.551	0.365377
rs10758258	ebi-a-GCST012879	9	34388246	T/C	0.472838	-0.00754662	0.0171807	0.660479	264.587	0.472838
rs116953740	ebi-a-GCST012879	9	33865927	G/T	0.0237817	-0.0075928	0.0678647	0.910917	46.1154	0.0237817
rs117531846	ebi-a-GCST012879	9	34924943	T/C	0.00769683	-0.0081207	0.0978305	0.933845	54.2977	0.00769683
rs4878577	ebi-a-GCST012879	9	34539870	T/C	0.574485	-0.00975876	0.0176615	0.580575	95.0451	0.425515
rs62556563	ebi-a-GCST012879	9	34185376	T/C	0.0397585	-0.0106696	0.0503175	0.832072	128.538	0.0397585
rs10115705	ebi-a-GCST012879	9	34406384	A/G	0.52641	-0.011033	0.0169951	0.516217	503.899	0.47359
rs72737127	ebi-a-GCST012879	9	34631258	A/G	0.105399	-0.0112827	0.0265981	0.671426	78.2197	0.105399
rs4879795	ebi-a-GCST012879	9	34469025	A/G	0.378866	-0.0117535	0.017773	0.508411	308.845	0.378866
rs11792765	ebi-a-GCST012879	9	34425495	C/T	0.183178	-0.0145945	0.0226641	0.519611	84.4116	0.183178
rs7025269	ebi-a-GCST012879	9	34336266	T/C	0.79721	-0.0155923	0.0201139	0.438221	941.089	0.20279
rs147221900	ebi-a-GCST012879	9	35270857	A/G	0.0219965	-0.0165217	0.0558321	0.767294	30.3554	0.0219965
rs12348592	ebi-a-GCST012879	9	34711832	A/G	0.151394	-0.017138	0.0227968	0.452189	74.7928	0.151394
rs10971589	ebi-a-GCST012879	9	33589676	A/G	0.253155	-0.0189049	0.0214761	0.378709	32.3253	0.253155
rs1856201	ebi-a-GCST012879	9	33661582	A/C	0.376029	-0.0219722	0.0172487	0.202716	100.418	0.376029
rs148886645	ebi-a-GCST012879	9	34419295	C/T	0.0199939	-0.0240098	0.0669187	0.719751	71.5611	0.0199939
rs1930048	ebi-a-GCST012879	9	34063478	C/A	0.917555	-0.0243569	0.0310987	0.433501	89.6844	0.082445
rs7020310	ebi-a-GCST012879	9	34583962	G/A	0.26772	-0.0282649	0.0184615	0.125764	201.017	0.26772
rs116885684	ebi-a-GCST012879	9	34096847	A/G	0.0170775	-0.0296358	0.0737259	0.687705	78.3284	0.0170775
rs151312624	ebi-a-GCST012879	9	34531413	C/T	0.0101156	-0.0327751	0.0996318	0.742185	57.3194	0.0101156
rs113876479	ebi-a-GCST012879	9	34025976	C/T	0.0413025	-0.0343076	0.057931	0.553707	167.779	0.0413025
rs10814068	ebi-a-GCST012879	9	34077935	T/C	0.648495	-0.0365993	0.0199709	0.0668575	64.771	0.351505
rs59972735	ebi-a-GCST012879	9	33595166	T/C	0.218424	-0.0370461	0.0218067	0.0893491	204.233	0.218424
rs2275003	ebi-a-GCST012879	9	34124860	G/A	0.48678	-0.0394947	0.017454	0.0236488	177.808	0.48678
rs4512467	ebi-a-GCST012879	9	33672807	C/A	0.278363	-0.0413152	0.0185612	0.026022	46.1382	0.278363
rs13292232	ebi-a-GCST012879	9	33777060	G/A	0.144507	-0.0460094	0.02316	0.0469678	443.441	0.144507
rs10738922	ebi-a-GCST012879	9	34060617	A/C	0.540211	-0.0466727	0.0176212	0.0080809	296.028	0.459789
rs148240136	ebi-a-GCST012879	9	34094830	A/G	0.0179829	-0.0567307	0.0667277	0.395225	81.322	0.0179829
rs148206169	ebi-a-GCST012879	9	34450568	T/C	0.0219646	-0.0752604	0.0583183	0.196873	113.173	0.0219646
rs41313969	ebi-a-GCST012879	9	33922657	A/G	0.0157528	-0.0923183	0.0716118	0.197346	95.112	0.0157528
rs182897666	finngen_R10_C3_COLORECTAL_EXALLC	9	34528757	T/C	0.0056371	0.199412	0.112897	0.077341	106.264	0.0056371
rs80171583	finngen_R10_C3_COLORECTAL_EXALLC	9	33617115	T/C	0.0272464	0.14261	0.0517965	0.00590024	55.1778	0.0272464
rs578248137	finngen_R10_C3_COLORECTAL_EXALLC	9	33592902	A/G	0.02937	0.127011	0.0526933	0.0159357	32.1018	0.02937
rs140526246	finngen_R10_C3_COLORECTAL_EXALLC	9	34157373	T/C	0.0454291	0.0553464	0.0429867	0.197912	69.3443	0.0454291
rs145061812	finngen_R10_C3_COLORECTAL_EXALLC	9	33532124	C/T	0.0397079	0.0531943	0.0451726	0.238964	33.7051	0.0397079
rs10758266	finngen_R10_C3_COLORECTAL_EXALLC	9	34548150	C/A	0.136429	0.0528092	0.0260199	0.0424004	309.285	0.136429
rs146722823	finngen_R10_C3_COLORECTAL_EXALLC	9	34286072	A/G	0.0322723	0.0508739	0.051055	0.319031	126.314	0.0322723
rs7861760	finngen_R10_C3_COLORECTAL_EXALLC	9	34368676	G/A	0.174299	0.050865	0.0234064	0.0297708	850.881	0.174299
rs10971588	finngen_R10_C3_COLORECTAL_EXALLC	9	33587368	T/G	0.438677	0.0372574	0.0179753	0.0381997	51.0318	0.438677
rs10758230	finngen_R10_C3_COLORECTAL_EXALLC	9	33772613	T/C	0.333283	0.0354882	0.018666	0.057273	113.535	0.333283
rs116885684	finngen_R10_C3_COLORECTAL_EXALLC	9	34096849	A/G	0.00449011	0.0349974	0.127571	0.783827	78.3284	0.00449011
rs10738934	finngen_R10_C3_COLORECTAL_EXALLC	9	34869801	C/T	0.523471	0.0328616	0.0176914	0.0632412	61.2414	0.476529
rs62556563	finngen_R10_C3_COLORECTAL_EXALLC	9	34185378	T/C	0.0250154	0.0286288	0.0564619	0.612122	128.538	0.0250154
rs7874749	finngen_R10_C3_COLORECTAL_EXALLC	9	34936458	G/A	0.683125	0.0274721	0.0190541	0.14936	32.0289	0.316875
rs13293550	finngen_R10_C3_COLORECTAL_EXALLC	9	34983193	T/C	0.0943031	0.0273546	0.0305863	0.371138	30.7653	0.0943031
rs747091	finngen_R10_C3_COLORECTAL_EXALLC	9	34045016	G/T	0.511585	0.0260068	0.0176358	0.140304	218.319	0.488415
rs4878577	finngen_R10_C3_COLORECTAL_EXALLC	9	34539872	T/C	0.537706	0.0232831	0.0178275	0.191546	95.0451	0.462294
rs12238528	finngen_R10_C3_COLORECTAL_EXALLC	9	33568193	C/T	0.0778224	0.0207014	0.0325604	0.524916	34.4598	0.0778224
rs2734594	finngen_R10_C3_COLORECTAL_EXALLC	9	33741131	T/C	0.0176037	0.0206422	0.066548	0.75642	54.9285	0.0176037
rs529460	finngen_R10_C3_COLORECTAL_EXALLC	9	33556332	C/T	0.448881	0.0196441	0.0179591	0.274032	39.2645	0.448881
rs10758258	finngen_R10_C3_COLORECTAL_EXALLC	9	34388248	T/C	0.410903	0.0187286	0.0179947	0.297975	264.587	0.410903
rs504082	finngen_R10_C3_COLORECTAL_EXALLC	9	35079364	T/G	0.607868	0.0184085	0.018116	0.30956	63.0857	0.392132
rs216358	finngen_R10_C3_COLORECTAL_EXALLC	9	33808378	A/C	0.632045	0.017125	0.018303	0.349461	140.27	0.367955
rs116953740	finngen_R10_C3_COLORECTAL_EXALLC	9	33865929	G/T	0.0461124	0.0170344	0.0434002	0.694692	46.1154	0.0461124
rs2231235	finngen_R10_C3_COLORECTAL_EXALLC	9	33442274	A/G	0.0809497	0.0127171	0.0330666	0.700542	35.8779	0.0809497
rs7025269	finngen_R10_C3_COLORECTAL_EXALLC	9	34336268	T/C	0.757613	0.0114414	0.0206486	0.579507	941.089	0.242387
rs867811	finngen_R10_C3_COLORECTAL_EXALLC	9	34663801	C/T	0.706459	0.0101899	0.01934	0.598277	80.4306	0.293541
rs552456959	finngen_R10_C3_COLORECTAL_EXALLC	9	33397324	A/C	0.0186508	0.00628902	0.0664393	0.924586	38.5968	0.0186508
rs113876479	finngen_R10_C3_COLORECTAL_EXALLC	9	34025978	C/T	0.0741751	8.7154e-05	0.0341641	0.997965	167.779	0.0741751
rs4553000	finngen_R10_C3_COLORECTAL_EXALLC	9	34223555	T/C	0.513602	-0.00233997	0.0176697	0.894646	359.147	0.486398
rs186475533	finngen_R10_C3_COLORECTAL_EXALLC	9	33531327	T/C	0.0118776	-0.00848407	0.0816122	0.917204	66.4935	0.0118776
rs11792765	finngen_R10_C3_COLORECTAL_EXALLC	9	34425497	C/T	0.20459	-0.0085264	0.0219808	0.698088	84.4116	0.20459
rs10115705	finngen_R10_C3_COLORECTAL_EXALLC	9	34406386	A/G	0.533796	-0.00880232	0.0176993	0.618959	503.899	0.466204
rs7470345	finngen_R10_C3_COLORECTAL_EXALLC	9	34249145	C/T	0.427673	-0.00952327	0.0177926	0.592486	90.719	0.427673
rs4879795	finngen_R10_C3_COLORECTAL_EXALLC	9	34469027	A/G	0.438255	-0.0109883	0.0178029	0.537091	308.845	0.438255
rs1856201	finngen_R10_C3_COLORECTAL_EXALLC	9	33661584	A/C	0.386515	-0.0135029	0.0181736	0.457485	100.418	0.386515
rs855514	finngen_R10_C3_COLORECTAL_EXALLC	9	33618938	G/A	0.769147	-0.0140243	0.0209714	0.503666	98.0975	0.230853
rs78863090	finngen_R10_C3_COLORECTAL_EXALLC	9	34405013	A/G	0.0219035	-0.0157389	0.0624874	0.801139	49.1635	0.0219035
rs12348592	finngen_R10_C3_COLORECTAL_EXALLC	9	34711835	A/G	0.167852	-0.0165423	0.0235123	0.481708	74.7928	0.167852
rs885048	finngen_R10_C3_COLORECTAL_EXALLC	9	34399340	G/A	0.184827	-0.0168019	0.0227343	0.459875	40.4863	0.184827
rs13292232	finngen_R10_C3_COLORECTAL_EXALLC	9	33777062	G/A	0.194513	-0.0173661	0.022534	0.440906	443.441	0.194513
rs72737127	finngen_R10_C3_COLORECTAL_EXALLC	9	34631261	A/G	0.0809147	-0.0193199	0.0322505	0.549134	78.2197	0.0809147
rs4512467	finngen_R10_C3_COLORECTAL_EXALLC	9	33672809	C/A	0.336125	-0.0229848	0.0186615	0.218073	46.1382	0.336125
rs10972159	finngen_R10_C3_COLORECTAL_EXALLC	9	34593088	A/G	0.0524782	-0.0235186	0.0409362	0.565616	55.4609	0.0524782
rs10971589	finngen_R10_C3_COLORECTAL_EXALLC	9	33589678	A/G	0.285005	-0.0236975	0.0197546	0.230298	32.3253	0.285005
rs1930048	finngen_R10_C3_COLORECTAL_EXALLC	9	34063480	C/A	0.92229	-0.025	0.0331933	0.451352	89.6844	0.07771
rs147221900	finngen_R10_C3_COLORECTAL_EXALLC	9	35270860	A/G	0.0171472	-0.0256789	0.0673262	0.702899	30.3554	0.0171472
rs2104384	finngen_R10_C3_COLORECTAL_EXALLC	9	33527744	G/A	0.151327	-0.0324341	0.0247844	0.190653	42.2531	0.151327
rs7868470	finngen_R10_C3_COLORECTAL_EXALLC	9	34139573	G/A	0.374212	-0.0328737	0.0182929	0.0723236	294.551	0.374212
rs10738922	finngen_R10_C3_COLORECTAL_EXALLC	9	34060619	A/C	0.478082	-0.0344822	0.01765	0.0507411	296.028	0.478082
rs3849912	finngen_R10_C3_COLORECTAL_EXALLC	9	33524103	T/C	0.768824	-0.0348608	0.0210548	0.09778	64.1483	0.231176
rs148206169	finngen_R10_C3_COLORECTAL_EXALLC	9	34450570	T/C	0.0312522	-0.0348986	0.0510376	0.494113	113.173	0.0312522
rs7020310	finngen_R10_C3_COLORECTAL_EXALLC	9	34583964	G/A	0.29376	-0.0349291	0.0193551	0.0711295	201.017	0.29376
rs855453	finngen_R10_C3_COLORECTAL_EXALLC	9	33661418	T/G	0.207423	-0.0362449	0.0218218	0.0967231	107.36	0.207423
rs148886645	finngen_R10_C3_COLORECTAL_EXALLC	9	34419297	C/T	0.0356442	-0.0371217	0.0486231	0.445191	71.5611	0.0356442
rs59972735	finngen_R10_C3_COLORECTAL_EXALLC	9	33595168	T/C	0.195945	-0.0436204	0.0225393	0.0529529	204.233	0.195945
rs117114889	finngen_R10_C3_COLORECTAL_EXALLC	9	33602016	T/C	0.0843481	-0.0468805	0.0320867	0.144	35.797	0.0843481
rs148240136	finngen_R10_C3_COLORECTAL_EXALLC	9	34094832	A/G	0.0207378	-0.0523027	0.0612249	0.392955	81.322	0.0207378
rs2275003	finngen_R10_C3_COLORECTAL_EXALLC	9	34124862	G/A	0.535004	-0.0565418	0.0176672	0.00137246	177.808	0.464996
rs41313969	finngen_R10_C3_COLORECTAL_EXALLC	9	33922659	A/G	0.0403598	-0.0601952	0.0446357	0.177469	95.112	0.0403598
rs182415171	finngen_R10_C3_COLORECTAL_EXALLC	9	33601183	A/G	0.02082	-0.0660599	0.0652108	0.31105	82.5911	0.02082
rs10814068	finngen_R10_C3_COLORECTAL_EXALLC	9	34077937	T/C	0.63618	-0.0677524	0.0182299	0.000201953	64.771	0.36382
rs138062707	finngen_R10_C3_COLORECTAL_EXALLC	9	33594544	T/G	0.0241521	-0.0815285	0.056146	0.146479	110.422	0.0241521
rs117531846	finngen_R10_C3_COLORECTAL_EXALLC	9	34924946	T/C	0.0160328	-0.120717	0.0706293	0.0874198	54.2977	0.0160328
rs151312624	finngen_R10_C3_COLORECTAL_EXALLC	9	34531415	C/T	0.0128133	-0.305358	0.0868854	0.000440606	57.3194	0.0128133
UKB-ppp_NUDT2
rs78863090	ebi-a-GCST012879	9	34405011	A/G	0.0113458	0.148611	0.0842317	0.0776784	44.5948	0.0113458
rs146722823	ebi-a-GCST012879	9	34286070	A/G	0.0560913	0.0546832	0.0449192	0.223464	205.627	0.0560913
rs74503306	ebi-a-GCST012879	9	33903213	A/G	0.0393338	0.0496964	0.045827	0.278172	54.354	0.0393338
rs2734594	ebi-a-GCST012879	9	33741129	T/C	0.0239315	0.0473825	0.053616	0.376838	156.352	0.0239315
rs10733471	ebi-a-GCST012879	9	33775367	C/T	0.455311	0.0395778	0.0173707	0.0227013	101.486	0.455311
rs7046510	ebi-a-GCST012879	9	34582554	A/G	0.731406	0.0316058	0.018479	0.0871987	201.087	0.268594
rs867811	ebi-a-GCST012879	9	34663798	C/T	0.642816	0.0268985	0.0174712	0.123659	69.6352	0.357184
rs10972059	ebi-a-GCST012879	9	34324338	A/C	0.0516787	0.00934553	0.0377546	0.804495	398.377	0.0516787
rs10814074	ebi-a-GCST012879	9	34165200	T/C	0.199247	0.00795959	0.0241677	0.741893	915.66	0.199247
rs150313696	ebi-a-GCST012879	9	33834823	T/C	0.0138134	0.00485552	0.0773003	0.949915	61.8612	0.0138134
rs13285836	ebi-a-GCST012879	9	34165093	T/C	0.075761	0.00466913	0.0349402	0.893694	334.507	0.075761
rs855514	ebi-a-GCST012879	9	33618936	G/A	0.786083	0.00412873	0.0213784	0.84686	118.253	0.213917
rs10971956	ebi-a-GCST012879	9	34151280	T/G	0.572338	-0.000244093	0.0176244	0.98895	924.512	0.427662
rs913840	ebi-a-GCST012879	9	34716359	T/C	0.24486	-0.00247367	0.0192906	0.897965	45.6527	0.24486
rs7038701	ebi-a-GCST012879	9	34427376	T/C	0.0776065	-0.00369535	0.0357892	0.917762	51.1558	0.0776065
rs62559199	ebi-a-GCST012879	9	33666492	A/G	0.0811477	-0.00377664	0.0361869	0.91688	43.761	0.0811477
rs10758266	ebi-a-GCST012879	9	34548148	C/A	0.165063	-0.00421331	0.0259641	0.87109	355.789	0.165063
rs116953740	ebi-a-GCST012879	9	33865927	G/T	0.0237817	-0.0075928	0.0678647	0.910917	64.92	0.0237817
rs12000687	ebi-a-GCST012879	9	34569297	C/T	0.130287	-0.0102794	0.0290457	0.723411	30.1783	0.130287
rs72737127	ebi-a-GCST012879	9	34631258	A/G	0.105399	-0.0112827	0.0265981	0.671426	59.22	0.105399
rs1328536	ebi-a-GCST012879	9	34505481	T/C	0.526668	-0.0116881	0.0171466	0.495456	344.315	0.473332
rs7042579	ebi-a-GCST012879	9	34069487	C/A	0.738661	-0.0133041	0.0186754	0.476223	145.289	0.261339
rs147221900	ebi-a-GCST012879	9	35270857	A/G	0.0219965	-0.0165217	0.0558321	0.767294	32.7578	0.0219965
rs7025091	ebi-a-GCST012879	9	34549125	T/C	0.28946	-0.0194315	0.0195319	0.319806	198.493	0.28946
rs113749838	ebi-a-GCST012879	9	33931870	A/G	0.0380593	-0.0215373	0.0605594	0.722111	89.7782	0.0380593
rs1856201	ebi-a-GCST012879	9	33661582	A/C	0.376029	-0.0219722	0.0172487	0.202716	105.488	0.376029
rs2281997	ebi-a-GCST012879	9	34521867	C/T	0.694511	-0.0240456	0.0181401	0.184989	212.314	0.305489
rs10814068	ebi-a-GCST012879	9	34077935	T/C	0.648495	-0.0365993	0.0199709	0.0668575	44.3492	0.351505
rs59972735	ebi-a-GCST012879	9	33595166	T/C	0.218424	-0.0370461	0.0218067	0.0893491	191.051	0.218424
rs2275003	ebi-a-GCST012879	9	34124860	G/A	0.48678	-0.0394947	0.017454	0.0236488	88.6885	0.48678
rs6476433	ebi-a-GCST012879	9	34042371	A/G	0.339123	-0.0401683	0.0176464	0.0228286	297.056	0.339123
rs76742417	ebi-a-GCST012879	9	33647380	T/G	0.0621049	-0.0558385	0.0367816	0.128987	32.6287	0.0621049
rs148206169	ebi-a-GCST012879	9	34450568	T/C	0.0219646	-0.0752604	0.0583183	0.196873	121.725	0.0219646
rs144255844	ebi-a-GCST012879	9	33863544	G/A	0.0268785	-0.102429	0.0637821	0.10829	78.5796	0.0268785
rs112332239	ebi-a-GCST012879	9	34385757	T/C	0.0176035	-0.108952	0.0881585	0.216507	52.1564	0.0176035
rs12377	ebi-a-GCST012879	9	34372347	T/G	0.0335941	-0.134462	0.0491754	0.00625043	35.9777	0.0335941
rs76742417	finngen_R10_C3_COLORECTAL_EXALLC	9	33647382	T/G	0.042543	0.0810892	0.0428807	0.0586179	32.6287	0.042543
rs112332239	finngen_R10_C3_COLORECTAL_EXALLC	9	34385759	T/C	0.0120089	0.0793036	0.0800565	0.321883	52.1564	0.0120089
rs74503306	finngen_R10_C3_COLORECTAL_EXALLC	9	33903215	A/G	0.0473907	0.0674306	0.0419918	0.108317	54.354	0.0473907
rs10758266	finngen_R10_C3_COLORECTAL_EXALLC	9	34548150	C/A	0.136429	0.0528092	0.0260199	0.0424004	355.789	0.136429
rs146722823	finngen_R10_C3_COLORECTAL_EXALLC	9	34286072	A/G	0.0322723	0.0508739	0.051055	0.319031	205.627	0.0322723
rs10733471	finngen_R10_C3_COLORECTAL_EXALLC	9	33775369	C/T	0.390088	0.0422243	0.0180712	0.0194626	101.486	0.390088
rs1765335	finngen_R10_C3_COLORECTAL_EXALLC	9	33584915	G/T	0.886282	0.0357174	0.0282533	0.206163	55.5664	0.113718
rs7046510	finngen_R10_C3_COLORECTAL_EXALLC	9	34582556	A/G	0.706249	0.0348801	0.0193549	0.0715237	201.087	0.293751
rs10814074	finngen_R10_C3_COLORECTAL_EXALLC	9	34165202	T/C	0.183348	0.0327719	0.0229572	0.153429	915.66	0.183348
rs10758226	finngen_R10_C3_COLORECTAL_EXALLC	9	33759365	G/A	0.553584	0.0299127	0.0177388	0.0917403	113.594	0.446416
rs10972012	finngen_R10_C3_COLORECTAL_EXALLC	9	34235331	A/G	0.211091	0.0277782	0.0218058	0.202702	718.113	0.211091
rs150046229	finngen_R10_C3_COLORECTAL_EXALLC	9	33580421	C/A	0.0377709	0.0261892	0.0459609	0.568803	57.78	0.0377709
rs7042579	finngen_R10_C3_COLORECTAL_EXALLC	9	34069489	C/A	0.634645	0.0255898	0.0182996	0.161999	145.289	0.365355
rs2734594	finngen_R10_C3_COLORECTAL_EXALLC	9	33741131	T/C	0.0176037	0.0206422	0.066548	0.75642	156.352	0.0176037
rs116953740	finngen_R10_C3_COLORECTAL_EXALLC	9	33865929	G/T	0.0461124	0.0170344	0.0434002	0.694692	64.92	0.0461124
rs149115591	finngen_R10_C3_COLORECTAL_EXALLC	9	33594266	T/G	0.119025	0.0148697	0.0275046	0.588764	93.5856	0.119025
rs913840	finngen_R10_C3_COLORECTAL_EXALLC	9	34716362	T/C	0.227157	0.0141141	0.02112	0.503955	45.6527	0.227157
rs147426150	finngen_R10_C3_COLORECTAL_EXALLC	9	33597128	G/T	0.0582664	0.0111529	0.0386882	0.773136	45.2156	0.0582664
rs867811	finngen_R10_C3_COLORECTAL_EXALLC	9	34663801	C/T	0.706459	0.0101899	0.01934	0.598277	69.6352	0.293541
rs13285836	finngen_R10_C3_COLORECTAL_EXALLC	9	34165095	T/C	0.0985991	0.00945501	0.0297814	0.750879	334.507	0.0985991
rs150313696	finngen_R10_C3_COLORECTAL_EXALLC	9	33834825	T/C	0.00446855	0.00922983	0.128989	0.942956	61.8612	0.00446855
rs35794747	finngen_R10_C3_COLORECTAL_EXALLC	9	33660803	C/A	0.660319	0.00767213	0.0187175	0.681886	41.6343	0.339681
rs113749838	finngen_R10_C3_COLORECTAL_EXALLC	9	33931872	A/G	0.0740782	0.00490735	0.0341259	0.885657	89.7782	0.0740782
rs7025091	finngen_R10_C3_COLORECTAL_EXALLC	9	34549127	T/C	0.271318	0.00272574	0.0200354	0.891785	198.493	0.271318
rs7038701	finngen_R10_C3_COLORECTAL_EXALLC	9	34427378	T/C	0.102428	0.00155288	0.0293863	0.957856	51.1558	0.102428
rs10972059	finngen_R10_C3_COLORECTAL_EXALLC	9	34324340	A/C	0.0426176	-0.00114253	0.0441856	0.979371	398.377	0.0426176
rs2281997	finngen_R10_C3_COLORECTAL_EXALLC	9	34521869	C/T	0.680343	-0.00142966	0.0189971	0.940011	212.314	0.319657
rs10971956	finngen_R10_C3_COLORECTAL_EXALLC	9	34151282	T/G	0.646499	-0.00307641	0.0184999	0.867926	924.512	0.353501
rs12000687	finngen_R10_C3_COLORECTAL_EXALLC	9	34569299	C/T	0.0950644	-0.00570261	0.0302917	0.850676	30.1783	0.0950644
rs62559199	finngen_R10_C3_COLORECTAL_EXALLC	9	33666494	A/G	0.0584744	-0.00591202	0.0376718	0.875296	43.761	0.0584744
rs1328536	finngen_R10_C3_COLORECTAL_EXALLC	9	34505483	T/C	0.604453	-0.00609662	0.0180361	0.735345	344.315	0.395547
rs12552020	finngen_R10_C3_COLORECTAL_EXALLC	9	33592514	A/G	0.334702	-0.00815925	0.0188883	0.66576	52.3983	0.334702
rs1856201	finngen_R10_C3_COLORECTAL_EXALLC	9	33661584	A/C	0.386515	-0.0135029	0.0181736	0.457485	105.488	0.386515
rs855514	finngen_R10_C3_COLORECTAL_EXALLC	9	33618938	G/A	0.769147	-0.0140243	0.0209714	0.503666	118.253	0.230853
rs7030141	finngen_R10_C3_COLORECTAL_EXALLC	9	34066875	A/C	0.913179	-0.0154918	0.0315901	0.623853	163.95	0.086821
rs78863090	finngen_R10_C3_COLORECTAL_EXALLC	9	34405013	A/G	0.0219035	-0.0157389	0.0624874	0.801139	44.5948	0.0219035
rs72737127	finngen_R10_C3_COLORECTAL_EXALLC	9	34631261	A/G	0.0809147	-0.0193199	0.0322505	0.549134	59.22	0.0809147
rs6476433	finngen_R10_C3_COLORECTAL_EXALLC	9	34042373	A/G	0.323936	-0.0194383	0.0188443	0.302296	297.056	0.323936
rs150903687	finngen_R10_C3_COLORECTAL_EXALLC	9	34740531	C/T	0.0049135	-0.024931	0.124366	0.841118	37.3095	0.0049135
rs147221900	finngen_R10_C3_COLORECTAL_EXALLC	9	35270860	A/G	0.0171472	-0.0256789	0.0673262	0.702899	32.7578	0.0171472
rs148206169	finngen_R10_C3_COLORECTAL_EXALLC	9	34450570	T/C	0.0312522	-0.0348986	0.0510376	0.494113	121.725	0.0312522
rs12377	finngen_R10_C3_COLORECTAL_EXALLC	9	34372349	T/G	0.0745587	-0.0391214	0.033694	0.245609	35.9777	0.0745587
rs59972735	finngen_R10_C3_COLORECTAL_EXALLC	9	33595168	T/C	0.195945	-0.0436204	0.0225393	0.0529529	191.051	0.195945
rs144255844	finngen_R10_C3_COLORECTAL_EXALLC	9	33863546	G/A	0.0409289	-0.0555679	0.0443007	0.209721	78.5796	0.0409289
rs148854780	finngen_R10_C3_COLORECTAL_EXALLC	9	33583772	C/T	0.0171104	-0.0557971	0.0651293	0.391604	34.5058	0.0171104
rs182415171	finngen_R10_C3_COLORECTAL_EXALLC	9	33601183	A/G	0.02082	-0.0660599	0.0652108	0.31105	66.3117	0.02082
Decode_ACP6
rs140176612	ebi-a-GCST012879	1	146927667	T/C	0.0125699	0.182394	0.0930196	0.0499011	206.781	0.0125699
rs78473820	ebi-a-GCST012879	1	146600001	G/A	0.014716	0.179553	0.0710896	0.0115457	73.7489	0.014716
rs10465884	ebi-a-GCST012879	1	147211325	C/T	0.0481424	0.156238	0.0739685	0.0346681	148.257	0.0481424
rs73004009	ebi-a-GCST012879	1	146889931	T/C	0.0152968	0.154894	0.0682758	0.02329	39.9799	0.0152968
rs79849438	ebi-a-GCST012879	1	147112465	G/A	0.00980775	0.149633	0.0937994	0.110657	160.77	0.00980775
rs74660908	ebi-a-GCST012879	1	147387539	T/G	0.0174723	0.133942	0.092428	0.147296	92.3166	0.0174723
rs146552790	ebi-a-GCST012879	1	147224231	C/T	0.0139862	0.125068	0.0710105	0.0781952	5326.65	0.0139862
rs79387312	ebi-a-GCST012879	1	146655000	T/C	0.00762784	0.118887	0.0932851	0.202506	92.4792	0.00762784
rs12566934	ebi-a-GCST012879	1	146501334	C/T	0.0552427	0.10648	0.0621774	0.0868001	538.709	0.0552427
rs78653484	ebi-a-GCST012879	1	147183927	T/C	0.0656565	0.102314	0.0506551	0.043402	3553.29	0.0656565
rs74916032	ebi-a-GCST012879	1	147007132	G/A	0.0254151	0.0929463	0.0527799	0.0782348	53.8579	0.0254151
rs56859828	ebi-a-GCST012879	1	146886714	A/G	0.0476129	0.0788816	0.0393329	0.0449107	110.589	0.0476129
rs75709197	ebi-a-GCST012879	1	147309058	T/G	0.00938127	0.0760714	0.0893869	0.39475	158.514	0.00938127
rs59438946	ebi-a-GCST012879	1	147117540	C/T	0.0211262	0.0709617	0.0557363	0.202958	102.192	0.0211262
rs145579151	ebi-a-GCST012879	1	146587966	A/G	0.00762431	0.0672699	0.123291	0.585328	72.4261	0.00762431
rs142147843	ebi-a-GCST012879	1	146986885	A/G	0.0134689	0.0639758	0.0778474	0.411185	45.6734	0.0134689
rs113127486	ebi-a-GCST012879	1	147009839	A/G	0.0329191	0.063017	0.0465844	0.176136	156.182	0.0329191
rs72700369	ebi-a-GCST012879	1	147155449	A/G	0.0557668	0.0607165	0.040806	0.136769	365.717	0.0557668
rs3753428	ebi-a-GCST012879	1	147010018	C/A	0.0519909	0.0546192	0.0509443	0.283659	784.685	0.0519909
rs11578040	ebi-a-GCST012879	1	147004024	A/G	0.0539837	0.0523047	0.0402877	0.194192	312.302	0.0539837
rs143333817	ebi-a-GCST012879	1	147027578	G/A	0.00797914	0.0502526	0.102971	0.625531	1408.46	0.00797914
rs79930184	ebi-a-GCST012879	1	146628323	G/A	0.0223872	0.0466925	0.0563664	0.407458	98.7027	0.0223872
rs141731346	ebi-a-GCST012879	1	147213452	A/G	0.0174321	0.0453825	0.0692471	0.512229	63.2059	0.0174321
rs78082897	ebi-a-GCST012879	1	147058901	T/C	0.0203055	0.0451305	0.0601519	0.453088	323.364	0.0203055
rs9438043	ebi-a-GCST012879	1	147362531	T/G	0.0646485	0.0446524	0.0431964	0.301274	39.8629	0.0646485
rs10047061	ebi-a-GCST012879	1	146518179	T/G	0.121989	0.0397545	0.0337125	0.23831	198.753	0.121989
rs116077122	ebi-a-GCST012879	1	147076780	G/A	0.0203353	0.0370884	0.0566041	0.512323	50.2334	0.0203353
rs10494245	ebi-a-GCST012879	1	147170852	C/T	0.721943	0.0361036	0.0208464	0.0832952	799.929	0.278057
rs61838383	ebi-a-GCST012879	1	147053440	G/T	0.859423	0.0354355	0.0246297	0.150227	3569.28	0.140577
rs903782	ebi-a-GCST012879	1	147364652	T/C	0.13695	0.0354111	0.0232278	0.127381	51.3522	0.13695
rs61498614	ebi-a-GCST012879	1	147255017	T/C	0.0485128	0.0287179	0.0504627	0.569293	268.887	0.0485128
rs72694801	ebi-a-GCST012879	1	146925821	G/A	0.0323492	0.0276866	0.0490626	0.572542	637.715	0.0323492
rs151282158	ebi-a-GCST012879	1	147344519	C/T	0.965967	0.0252721	0.0470747	0.59137	35.7625	0.0340327
rs17358767	ebi-a-GCST012879	1	147276251	T/C	0.158811	0.0251177	0.023454	0.284198	199.132	0.158811
rs78221496	ebi-a-GCST012879	1	147344620	A/C	0.0469111	0.0222493	0.0456244	0.625789	196.136	0.0469111
rs1390507	ebi-a-GCST012879	1	147060234	T/C	0.155165	0.0221023	0.0258192	0.391976	187.403	0.155165
rs4950494	ebi-a-GCST012879	1	147371576	A/G	0.464564	0.021944	0.0171785	0.201456	64.5464	0.464564
rs11807878	ebi-a-GCST012879	1	147095339	C/T	0.085322	0.0216077	0.0301954	0.47424	891.202	0.085322
rs61838691	ebi-a-GCST012879	1	146804170	T/C	0.102509	0.019441	0.028966	0.502114	363.478	0.102509
rs75975267	ebi-a-GCST012879	1	147157618	A/G	0.0349709	0.0181518	0.0552252	0.742392	413.289	0.0349709
rs56273351	ebi-a-GCST012879	1	147352133	G/A	0.0357378	0.0174143	0.0472316	0.712351	181.815	0.0357378
rs78712378	ebi-a-GCST012879	1	147107250	T/C	0.0363108	0.0165796	0.0463244	0.720417	286.82	0.0363108
rs79372002	ebi-a-GCST012879	1	147169202	T/G	0.105183	0.015483	0.0281682	0.582551	82.4131	0.105183
rs79434143	ebi-a-GCST012879	1	147154522	T/G	0.930817	0.015171	0.0339336	0.654819	3460.58	0.0691833
rs146043977	ebi-a-GCST012879	1	147338175	A/G	0.00686031	0.0113226	0.114654	0.921333	239.055	0.00686031
rs10900400	ebi-a-GCST012879	1	147314153	G/A	0.16706	0.0104372	0.0237018	0.659681	516.5	0.16706
rs78300852	ebi-a-GCST012879	1	147010866	G/T	0.024575	0.0103672	0.0604164	0.863755	565.586	0.024575
rs78636720	ebi-a-GCST012879	1	147370778	A/C	0.0157184	0.0100122	0.0797715	0.900119	84.688	0.0157184
rs1857211	ebi-a-GCST012879	1	147188691	A/G	0.551449	0.00930013	0.0179135	0.603643	237.744	0.448551
rs145317206	ebi-a-GCST012879	1	146817404	T/C	0.0111877	0.00872201	0.092916	0.925213	961.305	0.0111877
rs111754398	ebi-a-GCST012879	1	147199621	T/C	0.889529	0.00756966	0.0281316	0.787867	544.672	0.110471
rs61754125	ebi-a-GCST012879	1	147092112	A/G	0.0271847	0.0070981	0.0514972	0.890371	873.091	0.0271847
rs61809205	ebi-a-GCST012879	1	147171750	T/C	0.0278235	0.00657816	0.0536302	0.902378	60.6925	0.0278235
rs12085449	ebi-a-GCST012879	1	147103354	T/C	0.342726	0.00646239	0.0177298	0.715489	9876.88	0.342726
rs1845807	ebi-a-GCST012879	1	146973797	A/G	0.314696	0.00390569	0.0181487	0.829607	73.4466	0.314696
rs149516892	ebi-a-GCST012879	1	146582753	G/A	0.0184362	0.00380005	0.0748844	0.959528	50.9802	0.0184362
rs115958575	ebi-a-GCST012879	1	147005219	T/C	0.0193458	0.00344788	0.0646153	0.957445	97.7652	0.0193458
rs6674829	ebi-a-GCST012879	1	147378664	G/A	0.369929	0.00256123	0.0179283	0.886401	219.962	0.369929
rs113085271	ebi-a-GCST012879	1	147070727	T/C	0.00964061	0.00219316	0.0875509	0.980015	37.0678	0.00964061
rs7541090	ebi-a-GCST012879	1	146887062	T/C	0.457742	0.00217947	0.0173463	0.900013	237.83	0.457742
rs613089	ebi-a-GCST012879	1	147081187	G/A	0.698183	0.00170085	0.0183947	0.92633	15353	0.301817
rs113410786	ebi-a-GCST012879	1	146516486	C/A	0.0205658	0.000869568	0.0649176	0.989313	346.791	0.0205658
rs75929937	ebi-a-GCST012879	1	147348526	G/T	0.0209743	-5.23249e-07	0.0608882	0.999993	80.0299	0.0209743
rs1969869	ebi-a-GCST012879	1	146510112	T/G	0.292854	-0.00183788	0.018996	0.922924	39.4797	0.292854
rs11586154	ebi-a-GCST012879	1	147165238	C/T	0.183167	-0.00221942	0.0210518	0.916037	1244.77	0.183167
rs2015856	ebi-a-GCST012879	1	146695747	A/G	0.210998	-0.00295331	0.0244061	0.903685	115.561	0.210998
rs28689616	ebi-a-GCST012879	1	147385641	T/C	0.0394597	-0.00386385	0.0663261	0.953545	45.0876	0.0394597
rs4143740	ebi-a-GCST012879	1	146697790	T/C	0.569407	-0.00485109	0.017457	0.781099	184.549	0.430593
rs34177207	ebi-a-GCST012879	1	146943343	T/C	0.135739	-0.00497096	0.0246442	0.840144	177.143	0.135739
rs11240130	ebi-a-GCST012879	1	147283701	A/G	0.145574	-0.00696985	0.0245949	0.77688	437.659	0.145574
rs791297	ebi-a-GCST012879	1	147285656	C/T	0.404761	-0.00756737	0.0174512	0.664557	100.355	0.404761
rs12567820	ebi-a-GCST012879	1	147315337	A/G	0.0487333	-0.00834564	0.0464442	0.857395	59.1487	0.0487333
rs7555469	ebi-a-GCST012879	1	146999846	T/G	0.185485	-0.0087561	0.022238	0.693769	115.337	0.185485
rs1845782	ebi-a-GCST012879	1	147353323	C/T	0.130564	-0.008998	0.0277253	0.745528	137.07	0.130564
rs4950341	ebi-a-GCST012879	1	147197962	A/G	0.169816	-0.0092838	0.0238582	0.697183	148.678	0.169816
rs688325	ebi-a-GCST012879	1	147077283	A/G	0.182064	-0.010149	0.0276257	0.713339	46.4496	0.182064
rs6684174	ebi-a-GCST012879	1	147216860	C/T	0.452659	-0.0101519	0.0171743	0.554448	473.334	0.452659
rs6666306	ebi-a-GCST012879	1	147029474	A/G	0.327298	-0.0104373	0.018185	0.566002	1019.9	0.327298
rs112500554	ebi-a-GCST012879	1	147338580	A/G	0.866609	-0.0118701	0.0268361	0.658259	145.478	0.133391
rs12022193	ebi-a-GCST012879	1	146498800	T/C	0.0217747	-0.0122387	0.0893106	0.891003	231.433	0.0217747
rs59188898	ebi-a-GCST012879	1	147058118	A/C	0.018848	-0.0125845	0.0603551	0.834832	166.123	0.018848
rs791272	ebi-a-GCST012879	1	147235595	T/C	0.105835	-0.0147422	0.0261105	0.572341	220.519	0.105835
rs946903	ebi-a-GCST012879	1	147097266	C/T	0.202561	-0.0156494	0.0223871	0.484528	503.432	0.202561
rs114493965	ebi-a-GCST012879	1	147335198	A/C	0.0363657	-0.0162962	0.0457819	0.721877	357.429	0.0363657
rs11240082	ebi-a-GCST012879	1	147050595	C/T	0.476545	-0.0165285	0.0170969	0.333668	685.635	0.476545
rs34754354	ebi-a-GCST012879	1	146819634	A/G	0.0487759	-0.0188094	0.0436836	0.666771	247.935	0.0487759
rs76536568	ebi-a-GCST012879	1	146734674	G/A	0.0417051	-0.0233234	0.0400183	0.560015	136.552	0.0417051
rs10494246	ebi-a-GCST012879	1	147148304	C/T	0.0344106	-0.0239621	0.050015	0.631869	505.252	0.0344106
rs139025011	ebi-a-GCST012879	1	147395110	T/C	0.0234221	-0.0249462	0.0713336	0.726554	85.1903	0.0234221
rs78550577	ebi-a-GCST012879	1	147264098	C/T	0.0256225	-0.025894	0.0577991	0.654152	82.9201	0.0256225
rs148127209	ebi-a-GCST012879	1	147112584	A/G	0.0223865	-0.0287171	0.0627502	0.64721	141.925	0.0223865
rs111789131	ebi-a-GCST012879	1	147103431	G/A	0.0295747	-0.0305963	0.0548786	0.577166	239.982	0.0295747
rs1470262	ebi-a-GCST012879	1	146694981	A/G	0.429127	-0.0312277	0.0173257	0.0714842	302.723	0.429127
rs35962871	ebi-a-GCST012879	1	146761868	G/A	0.972403	-0.0329343	0.0547315	0.547345	66.1468	0.0275967
rs74125744	ebi-a-GCST012879	1	147140519	G/T	0.0707534	-0.0331491	0.0339288	0.328559	1363.12	0.0707534
rs142034752	ebi-a-GCST012879	1	146498890	G/A	0.0137031	-0.0336133	0.0940476	0.720787	83.8732	0.0137031
rs11240087	ebi-a-GCST012879	1	146498838	T/C	0.302286	-0.0367795	0.0203917	0.0712853	401.161	0.302286
rs76891200	ebi-a-GCST012879	1	146893705	T/C	0.0143699	-0.0374793	0.0686505	0.585105	69.7183	0.0143699
rs142315514	ebi-a-GCST012879	1	147050816	A/C	0.0239621	-0.0387413	0.0552149	0.4829	413.465	0.0239621
rs12117447	ebi-a-GCST012879	1	146996047	G/A	0.765264	-0.0428428	0.0201566	0.0335452	47.5073	0.234736
rs75733997	ebi-a-GCST012879	1	147217775	T/C	0.0321583	-0.0447565	0.0455752	0.326083	177.44	0.0321583
rs12022413	ebi-a-GCST012879	1	146997245	C/A	0.339371	-0.0461461	0.0191429	0.0159258	117.461	0.339371
rs76274235	ebi-a-GCST012879	1	147172857	A/C	0.0265052	-0.0488013	0.0600367	0.4163	433.635	0.0265052
rs72708581	ebi-a-GCST012879	1	146669490	C/T	0.0494672	-0.0570424	0.0497159	0.25123	385.786	0.0494672
rs12136839	ebi-a-GCST012879	1	147232488	G/A	0.0405502	-0.0570612	0.0409078	0.163053	42.7024	0.0405502
rs791283	ebi-a-GCST012879	1	147246294	C/T	0.012593	-0.0606901	0.0703798	0.38851	117.59	0.012593
rs145393543	ebi-a-GCST012879	1	147145208	T/C	0.0150911	-0.0613755	0.0755612	0.416641	54.2108	0.0150911
rs78813183	ebi-a-GCST012879	1	147190745	A/G	0.0292524	-0.0681344	0.0502025	0.17472	257.994	0.0292524
rs150956916	ebi-a-GCST012879	1	146722069	A/G	0.0097737	-0.0692132	0.0925563	0.454584	289.304	0.0097737
rs116706725	ebi-a-GCST012879	1	146979281	T/C	0.0270758	-0.0737787	0.0506396	0.145134	80.7207	0.0270758
rs75435090	ebi-a-GCST012879	1	146694601	C/T	0.0591141	-0.0775421	0.0362386	0.0323735	140.368	0.0591141
rs140560919	ebi-a-GCST012879	1	147036300	C/T	0.0149212	-0.0891312	0.0672036	0.184745	100.356	0.0149212
rs28615409	ebi-a-GCST012879	1	147367541	T/C	0.0257838	-0.104435	0.0589575	0.0764997	30.542	0.0257838
rs114676148	ebi-a-GCST012879	1	147048251	A/G	0.0181692	-0.104693	0.0580942	0.0715254	122.401	0.0181692
rs143766704	ebi-a-GCST012879	1	146499081	C/T	0.0221706	-0.108667	0.0776679	0.161777	74.1802	0.0221706
rs11582521	ebi-a-GCST012879	1	146478936	T/G	0.0534102	-0.11253	0.048995	0.0216322	50.894	0.0534102
rs76327000	ebi-a-GCST012879	1	146638960	C/T	0.0209567	-0.114643	0.0680212	0.0919136	68.4188	0.0209567
rs188137959	ebi-a-GCST012879	1	146929250	T/C	0.0110377	-0.120484	0.0883878	0.172843	38.2975	0.0110377
rs114347152	ebi-a-GCST012879	1	147242721	T/C	0.0122793	-0.120778	0.076593	0.114824	98.12	0.0122793
rs78935396	ebi-a-GCST012879	1	146951423	A/G	0.0157471	-0.162061	0.0726235	0.0256466	76.4037	0.0157471
rs143180026	ebi-a-GCST012879	1	146877089	C/T	0.00603011	-0.273634	0.125463	0.0291837	34.3807	0.00603011
rs143180026	finngen_R10_C3_COLORECTAL_EXALLC	1	147405359	C/T	0.0136393	0.187147	0.078293	0.0168329	34.3807	0.0136393
rs140176612	finngen_R10_C3_COLORECTAL_EXALLC	1	147455928	T/C	0.00103342	0.173604	0.264068	0.510911	206.781	0.00103342
rs143333817	finngen_R10_C3_COLORECTAL_EXALLC	1	147555803	G/A	0.00751647	0.157492	0.0983566	0.109324	1408.46	0.00751647
rs139025011	finngen_R10_C3_COLORECTAL_EXALLC	1	147922996	T/C	0.00827965	0.109802	0.0998956	0.271695	85.1903	0.00827965
rs587696194	finngen_R10_C3_COLORECTAL_EXALLC	1	146971273	T/C	0.0316188	0.106157	0.0550471	0.0537972	420.863	0.0316188
rs61754125	finngen_R10_C3_COLORECTAL_EXALLC	1	147620306	A/G	0.0277363	0.101688	0.0530624	0.0553172	873.091	0.0277363
rs188137959	finngen_R10_C3_COLORECTAL_EXALLC	1	147457511	T/C	0.0150029	0.0959216	0.0732189	0.190174	38.2975	0.0150029
rs79849438	finngen_R10_C3_COLORECTAL_EXALLC	1	147640666	G/A	0.0267239	0.0897551	0.0559591	0.108727	160.77	0.0267239
rs72694801	finngen_R10_C3_COLORECTAL_EXALLC	1	147454085	G/A	0.0304749	0.0893729	0.0507472	0.078215	637.715	0.0304749
rs74660908	finngen_R10_C3_COLORECTAL_EXALLC	1	147915412	T/G	0.00569646	0.0893027	0.119397	0.454494	92.3166	0.00569646
rs59438946	finngen_R10_C3_COLORECTAL_EXALLC	1	147645738	C/T	0.0134641	0.0853364	0.0768285	0.266681	102.192	0.0134641
rs114347152	finngen_R10_C3_COLORECTAL_EXALLC	1	147770617	T/C	0.0191239	0.0804214	0.0666261	0.227411	98.12	0.0191239
rs59188898	finngen_R10_C3_COLORECTAL_EXALLC	1	147586316	A/C	0.00880028	0.0785755	0.0990948	0.427817	166.123	0.00880028
rs202051594	finngen_R10_C3_COLORECTAL_EXALLC	1	147327330	T/C	0.0109782	0.078045	0.0838445	0.351941	566.591	0.0109782
rs78813183	finngen_R10_C3_COLORECTAL_EXALLC	1	147718611	A/G	0.0400085	0.0777658	0.0459353	0.090467	257.994	0.0400085
rs791283	finngen_R10_C3_COLORECTAL_EXALLC	1	147774182	C/T	0.00736312	0.0774262	0.0990424	0.434362	117.59	0.00736312
rs116706725	finngen_R10_C3_COLORECTAL_EXALLC	1	147507465	T/C	0.034753	0.0760226	0.0483819	0.116113	80.7207	0.034753
rs140934754	finngen_R10_C3_COLORECTAL_EXALLC	1	147019362	G/T	0.0504405	0.0731651	0.0421542	0.0826247	108.303	0.0504405
rs12136839	finngen_R10_C3_COLORECTAL_EXALLC	1	147760380	G/A	0.0156812	0.0662734	0.0702652	0.345584	42.7024	0.0156812
rs75733997	finngen_R10_C3_COLORECTAL_EXALLC	1	147745643	T/C	0.0267037	0.060755	0.0548921	0.268377	177.44	0.0267037
rs146552790	finngen_R10_C3_COLORECTAL_EXALLC	1	147752100	C/T	0.0140019	0.0607497	0.0754968	0.421013	5326.65	0.0140019
rs56859828	finngen_R10_C3_COLORECTAL_EXALLC	1	147414990	A/G	0.0647519	0.059772	0.0371675	0.107796	110.589	0.0647519
rs148127209	finngen_R10_C3_COLORECTAL_EXALLC	1	147640785	A/G	0.00501606	0.0589869	0.121161	0.626366	141.925	0.00501606
rs61838383	finngen_R10_C3_COLORECTAL_EXALLC	1	147581640	G/T	0.879853	0.0556014	0.027375	0.0422445	3569.28	0.120147
rs190903876	finngen_R10_C3_COLORECTAL_EXALLC	1	147932882	G/T	0.050914	0.0544632	0.0415339	0.189759	576.549	0.050914
rs11576984	finngen_R10_C3_COLORECTAL_EXALLC	1	147405105	A/G	0.0196818	0.0535761	0.064791	0.40829	104.967	0.0196818
rs12022193	finngen_R10_C3_COLORECTAL_EXALLC	1	147027243	T/C	0.043316	0.051278	0.0451675	0.256256	231.433	0.043316
rs28615409	finngen_R10_C3_COLORECTAL_EXALLC	1	147895411	T/C	0.0244007	0.0502554	0.05772	0.383932	30.542	0.0244007
rs34177207	finngen_R10_C3_COLORECTAL_EXALLC	1	147471597	T/C	0.119598	0.0497732	0.0271468	0.0667314	177.143	0.119598
rs146043977	finngen_R10_C3_COLORECTAL_EXALLC	1	147866043	A/G	0.00287083	0.0494494	0.169233	0.770135	239.055	0.00287083
rs78082897	finngen_R10_C3_COLORECTAL_EXALLC	1	147587095	T/C	0.0438753	0.0421311	0.0445286	0.344068	323.364	0.0438753
rs34754354	finngen_R10_C3_COLORECTAL_EXALLC	1	147347883	A/G	0.0471988	0.0417529	0.0411897	0.310739	247.935	0.0471988
rs10494246	finngen_R10_C3_COLORECTAL_EXALLC	1	147676188	C/T	0.0371089	0.041585	0.0470455	0.376732	505.252	0.0371089
rs594716	finngen_R10_C3_COLORECTAL_EXALLC	1	147052108	C/T	0.0457856	0.0413142	0.0437652	0.345172	41.8137	0.0457856
rs369923918	finngen_R10_C3_COLORECTAL_EXALLC	1	147069383	A/G	0.0252167	0.0410673	0.0567474	0.469258	30.9845	0.0252167
rs1390507	finngen_R10_C3_COLORECTAL_EXALLC	1	147588435	T/C	0.130997	0.0398832	0.0261946	0.127866	187.403	0.130997
rs111754398	finngen_R10_C3_COLORECTAL_EXALLC	1	147727484	T/C	0.844341	0.0388116	0.024333	0.110709	544.672	0.155659
rs112500554	finngen_R10_C3_COLORECTAL_EXALLC	1	147866448	A/G	0.880442	0.0387499	0.0272974	0.15574	145.478	0.119558
rs113410786	finngen_R10_C3_COLORECTAL_EXALLC	1	147044925	C/A	0.0114746	0.0381023	0.0821501	0.642782	346.791	0.0114746
rs903782	finngen_R10_C3_COLORECTAL_EXALLC	1	147892523	T/C	0.15023	0.0376031	0.0246412	0.127004	51.3522	0.15023
rs79434143	finngen_R10_C3_COLORECTAL_EXALLC	1	147682397	T/G	0.942847	0.0354524	0.0389316	0.362489	3460.58	0.057153
rs10900400	finngen_R10_C3_COLORECTAL_EXALLC	1	147842019	G/A	0.185008	0.0348014	0.0227406	0.125926	516.5	0.185008
rs142315514	finngen_R10_C3_COLORECTAL_EXALLC	1	147579016	A/C	0.0139645	0.0344346	0.073621	0.639979	413.465	0.0139645
rs142147843	finngen_R10_C3_COLORECTAL_EXALLC	1	147515063	A/G	0.0434074	0.034215	0.0447061	0.444074	45.6734	0.0434074
rs11807878	finngen_R10_C3_COLORECTAL_EXALLC	1	147623538	C/T	0.0834901	0.0337549	0.0321161	0.293246	891.202	0.0834901
rs75975267	finngen_R10_C3_COLORECTAL_EXALLC	1	147685492	A/G	0.00943175	0.0334117	0.087676	0.703144	413.289	0.00943175
rs78300852	finngen_R10_C3_COLORECTAL_EXALLC	1	147539045	G/T	0.0222523	0.0327305	0.0611259	0.592332	565.586	0.0222523
rs12022413	finngen_R10_C3_COLORECTAL_EXALLC	1	147525421	C/A	0.404274	0.0303667	0.018107	0.0935276	117.461	0.404274
rs75709197	finngen_R10_C3_COLORECTAL_EXALLC	1	147836923	T/G	0.00552655	0.0293209	0.116428	0.801166	158.514	0.00552655
rs12117447	finngen_R10_C3_COLORECTAL_EXALLC	1	147524222	G/A	0.796061	0.0289178	0.0218572	0.185823	47.5073	0.203939
rs6684174	finngen_R10_C3_COLORECTAL_EXALLC	1	147744732	C/T	0.410215	0.0287082	0.0179344	0.109435	473.334	0.410215
rs76536568	finngen_R10_C3_COLORECTAL_EXALLC	1	147263016	G/A	0.0806914	0.0285033	0.0326571	0.382769	136.552	0.0806914
rs59412949	finngen_R10_C3_COLORECTAL_EXALLC	1	147008344	A/G	0.0909373	0.0284088	0.0314836	0.366878	81.2364	0.0909373
rs78550577	finngen_R10_C3_COLORECTAL_EXALLC	1	147791984	C/T	0.0214803	0.0283715	0.0610458	0.642105	82.9201	0.0214803
rs7555469	finngen_R10_C3_COLORECTAL_EXALLC	1	147528021	T/G	0.243831	0.0278529	0.0208035	0.180618	115.337	0.243831
rs139095224	finngen_R10_C3_COLORECTAL_EXALLC	1	148012204	T/C	0.117461	0.0262401	0.0278321	0.345782	44.8199	0.117461
rs57103524	finngen_R10_C3_COLORECTAL_EXALLC	1	147001407	T/C	0.251916	0.0259028	0.0212114	0.22202	204.314	0.251916
rs11586154	finngen_R10_C3_COLORECTAL_EXALLC	1	147693117	C/T	0.243364	0.0252724	0.0207013	0.222158	1244.77	0.243364
rs61498614	finngen_R10_C3_COLORECTAL_EXALLC	1	147782906	T/C	0.090384	0.0251272	0.0312466	0.421304	268.887	0.090384
rs12566934	finngen_R10_C3_COLORECTAL_EXALLC	1	147029781	C/T	0.0156507	0.0235711	0.0713473	0.741119	538.709	0.0156507
rs11240130	finngen_R10_C3_COLORECTAL_EXALLC	1	147811587	A/G	0.102893	0.0222638	0.0291831	0.445523	437.659	0.102893
rs12085449	finngen_R10_C3_COLORECTAL_EXALLC	1	147631553	T/C	0.461329	0.0182668	0.0177469	0.30334	9876.88	0.461329
rs791297	finngen_R10_C3_COLORECTAL_EXALLC	1	147813544	C/T	0.510373	0.0182558	0.0176308	0.30046	100.355	0.489627
rs6674829	finngen_R10_C3_COLORECTAL_EXALLC	1	147906537	G/A	0.358603	0.0173249	0.0185563	0.350489	219.962	0.358603
rs143766704	finngen_R10_C3_COLORECTAL_EXALLC	1	147027524	C/T	0.017789	0.0152225	0.0660779	0.817803	74.1802	0.017789
rs79309258	finngen_R10_C3_COLORECTAL_EXALLC	1	147091749	A/G	0.218013	0.0144165	0.0214172	0.500867	235.294	0.218013
rs1470262	finngen_R10_C3_COLORECTAL_EXALLC	1	147223389	A/G	0.483994	0.0133385	0.01769	0.450841	302.723	0.483994
rs56273351	finngen_R10_C3_COLORECTAL_EXALLC	1	147880008	G/A	0.0656813	0.012078	0.0358278	0.736031	181.815	0.0656813
rs111789131	finngen_R10_C3_COLORECTAL_EXALLC	1	147631630	G/A	0.0626493	0.0112499	0.0365899	0.758494	239.982	0.0626493
rs4950494	finngen_R10_C3_COLORECTAL_EXALLC	1	147899446	A/G	0.43898	0.0109364	0.0177877	0.538669	64.5464	0.43898
rs10494245	finngen_R10_C3_COLORECTAL_EXALLC	1	147698726	C/T	0.761912	0.010828	0.0207408	0.601625	799.929	0.238088
rs4143740	finngen_R10_C3_COLORECTAL_EXALLC	1	147226193	T/C	0.575647	0.00973903	0.0178508	0.585355	184.549	0.424353
rs67352743	finngen_R10_C3_COLORECTAL_EXALLC	1	147077422	A/G	0.108098	0.00668183	0.0283836	0.81389	47.8317	0.108098
rs1845782	finngen_R10_C3_COLORECTAL_EXALLC	1	147881198	C/T	0.117449	0.00629293	0.0272025	0.817053	137.07	0.117449
rs35962871	finngen_R10_C3_COLORECTAL_EXALLC	1	147290186	G/A	0.993238	0.00625284	0.104027	0.95207	66.1468	0.006762
rs2015856	finngen_R10_C3_COLORECTAL_EXALLC	1	147224155	A/G	0.233682	0.00610334	0.0209695	0.771006	115.561	0.233682
rs140560919	finngen_R10_C3_COLORECTAL_EXALLC	1	147564521	C/T	0.0429476	0.00594759	0.0438526	0.892116	100.356	0.0429476
rs10047061	finngen_R10_C3_COLORECTAL_EXALLC	1	147046616	T/G	0.102697	0.00462787	0.0289936	0.873183	198.753	0.102697
rs151282158	finngen_R10_C3_COLORECTAL_EXALLC	1	147872387	C/T	0.968967	0.00146023	0.0513694	0.977322	35.7625	0.031033
rs75435090	finngen_R10_C3_COLORECTAL_EXALLC	1	147223009	C/T	0.0896346	0.00132718	0.0308922	0.965732	140.368	0.0896346
rs61806362	finngen_R10_C3_COLORECTAL_EXALLC	1	147013684	G/A	0.0646808	0.00123678	0.0376739	0.973811	62.3772	0.0646808
rs376203868	finngen_R10_C3_COLORECTAL_EXALLC	1	147873913	C/T	0.0412351	0.000712163	0.0450944	0.9874	133.298	0.0412351
rs61838691	finngen_R10_C3_COLORECTAL_EXALLC	1	147332440	T/C	0.108859	8.67901e-05	0.0287731	0.997593	363.478	0.108859
rs17358767	finngen_R10_C3_COLORECTAL_EXALLC	1	147804137	T/C	0.17759	-0.000683924	0.0232759	0.976559	199.132	0.17759
rs116077122	finngen_R10_C3_COLORECTAL_EXALLC	1	147604987	G/A	0.0109874	-0.00134606	0.0832825	0.987105	50.2334	0.0109874
rs656036	finngen_R10_C3_COLORECTAL_EXALLC	1	147046631	A/C	0.525922	-0.00168025	0.0177121	0.924423	285.245	0.474078
rs11240087	finngen_R10_C3_COLORECTAL_EXALLC	1	147027281	T/C	0.308971	-0.00289821	0.0194803	0.88173	401.161	0.308971
rs688325	finngen_R10_C3_COLORECTAL_EXALLC	1	147605490	A/G	0.145097	-0.00300625	0.0252392	0.905188	46.4496	0.145097
rs11809070	finngen_R10_C3_COLORECTAL_EXALLC	1	147306934	G/A	0.397447	-0.00304988	0.0180946	0.866149	348.846	0.397447
rs75929937	finngen_R10_C3_COLORECTAL_EXALLC	1	147876395	G/T	0.0378792	-0.00430541	0.0463575	0.926004	80.0299	0.0378792
rs72700369	finngen_R10_C3_COLORECTAL_EXALLC	1	147683324	A/G	0.0755446	-0.00439696	0.0339967	0.897093	365.717	0.0755446
rs613089	finngen_R10_C3_COLORECTAL_EXALLC	1	147609390	G/A	0.71737	-0.0050561	0.0196437	0.796877	15353	0.28263
rs145579151	finngen_R10_C3_COLORECTAL_EXALLC	1	147116384	A/G	0.0366705	-0.0062528	0.0474313	0.89512	72.4261	0.0366705
rs114676148	finngen_R10_C3_COLORECTAL_EXALLC	1	147576459	A/G	0.0214187	-0.00726501	0.0608283	0.904931	122.401	0.0214187
rs11578040	finngen_R10_C3_COLORECTAL_EXALLC	1	147532195	A/G	0.0650462	-0.00737536	0.0361538	0.838354	312.302	0.0650462
rs9633428	finngen_R10_C3_COLORECTAL_EXALLC	1	147076556	G/A	0.0742822	-0.00838158	0.0340932	0.805804	84.8984	0.0742822
rs11582521	finngen_R10_C3_COLORECTAL_EXALLC	1	147007377	T/G	0.0746285	-0.00876823	0.0355789	0.805338	50.894	0.0746285
rs4950341	finngen_R10_C3_COLORECTAL_EXALLC	1	147725826	A/G	0.0935237	-0.0089375	0.0302633	0.767747	148.678	0.0935237
rs11587105	finngen_R10_C3_COLORECTAL_EXALLC	1	147027146	A/G	0.161123	-0.00953456	0.0247792	0.7004	132.019	0.161123
rs7541090	finngen_R10_C3_COLORECTAL_EXALLC	1	147415338	T/C	0.472906	-0.00960305	0.0177393	0.588272	237.83	0.472906
rs148051833	finngen_R10_C3_COLORECTAL_EXALLC	1	146984548	G/T	0.0264366	-0.00969634	0.0598831	0.871368	233.002	0.0264366
rs587658337	finngen_R10_C3_COLORECTAL_EXALLC	1	147945648	T/C	0.0140358	-0.0125314	0.0759385	0.868928	89.2269	0.0140358
rs791272	finngen_R10_C3_COLORECTAL_EXALLC	1	147763487	T/C	0.166671	-0.0130951	0.0236835	0.580318	220.519	0.166671
rs28689616	finngen_R10_C3_COLORECTAL_EXALLC	1	147913514	T/C	0.0137254	-0.0172394	0.0764651	0.821626	45.0876	0.0137254
rs9707532	finngen_R10_C3_COLORECTAL_EXALLC	1	147874337	G/A	0.39045	-0.0183881	0.0182039	0.31244	119.895	0.39045
rs1845807	finngen_R10_C3_COLORECTAL_EXALLC	1	147501986	A/G	0.309862	-0.0184421	0.019151	0.335555	73.4466	0.309862
rs1969869	finngen_R10_C3_COLORECTAL_EXALLC	1	147038555	T/G	0.329842	-0.0200214	0.0189143	0.289814	39.4797	0.329842
rs587703358	finngen_R10_C3_COLORECTAL_EXALLC	1	148067720	T/C	0.0623661	-0.0200403	0.0373712	0.591786	49.1676	0.0623661
rs11585592	finngen_R10_C3_COLORECTAL_EXALLC	1	147022951	T/C	0.555903	-0.020174	0.0181014	0.265064	243.137	0.444097
rs11240073	finngen_R10_C3_COLORECTAL_EXALLC	1	147019536	A/G	0.1665	-0.0208079	0.0246175	0.397971	253.678	0.1665
rs628928	finngen_R10_C3_COLORECTAL_EXALLC	1	147584478	C/A	0.0482829	-0.024413	0.04133	0.554733	189.041	0.0482829
rs78636720	finngen_R10_C3_COLORECTAL_EXALLC	1	147898648	A/C	0.0214996	-0.0251117	0.060695	0.679068	84.688	0.0214996
rs61806370	finngen_R10_C3_COLORECTAL_EXALLC	1	147016474	T/C	0.457295	-0.0260264	0.0181439	0.151445	64.096	0.457295
rs946903	finngen_R10_C3_COLORECTAL_EXALLC	1	147625465	C/T	0.097294	-0.0265354	0.029729	0.372085	503.432	0.097294
rs11240082	finngen_R10_C3_COLORECTAL_EXALLC	1	147578797	C/T	0.418401	-0.0269321	0.0180547	0.135779	685.635	0.418401
rs1857211	finngen_R10_C3_COLORECTAL_EXALLC	1	147716557	A/G	0.482734	-0.0270859	0.0178366	0.128873	237.744	0.482734
rs6666306	finngen_R10_C3_COLORECTAL_EXALLC	1	147557698	A/G	0.301192	-0.0278748	0.0193285	0.149258	1019.9	0.301192
rs149516892	finngen_R10_C3_COLORECTAL_EXALLC	1	147111171	G/A	0.0200894	-0.0281496	0.0629845	0.654927	50.9802	0.0200894
rs78221496	finngen_R10_C3_COLORECTAL_EXALLC	1	147872488	A/C	0.0561693	-0.0295013	0.0379413	0.436834	196.136	0.0561693
rs9438043	finngen_R10_C3_COLORECTAL_EXALLC	1	147890404	T/G	0.0322524	-0.030692	0.0493662	0.534126	39.8629	0.0322524
rs78653484	finngen_R10_C3_COLORECTAL_EXALLC	1	147711794	T/C	0.0586202	-0.0309957	0.0380635	0.415465	3553.29	0.0586202
rs76327000	finngen_R10_C3_COLORECTAL_EXALLC	1	147167381	C/T	0.0352284	-0.0346237	0.0488327	0.478307	68.4188	0.0352284
rs141731346	finngen_R10_C3_COLORECTAL_EXALLC	1	147741324	A/G	0.00899292	-0.0358144	0.0937065	0.702315	63.2059	0.00899292
rs74916032	finngen_R10_C3_COLORECTAL_EXALLC	1	147535311	G/A	0.0195982	-0.0365267	0.0625567	0.55929	53.8579	0.0195982
rs144702192	finngen_R10_C3_COLORECTAL_EXALLC	1	147375578	A/C	0.0202324	-0.0380652	0.0654561	0.560879	45.9261	0.0202324
rs79372002	finngen_R10_C3_COLORECTAL_EXALLC	1	147697082	T/G	0.0587072	-0.0405263	0.0379404	0.285449	82.4131	0.0587072
rs78712378	finngen_R10_C3_COLORECTAL_EXALLC	1	147635450	T/C	0.0299021	-0.0412784	0.0513726	0.42168	286.82	0.0299021
rs3753428	finngen_R10_C3_COLORECTAL_EXALLC	1	147538197	C/A	0.0263046	-0.0418123	0.0554995	0.451221	784.685	0.0263046
rs145393543	finngen_R10_C3_COLORECTAL_EXALLC	1	147673083	T/C	0.0149636	-0.0463614	0.0766075	0.545058	54.2108	0.0149636
rs79930184	finngen_R10_C3_COLORECTAL_EXALLC	1	147156744	G/A	0.0286126	-0.0502919	0.052263	0.335906	98.7027	0.0286126
rs111863143	finngen_R10_C3_COLORECTAL_EXALLC	1	147026733	C/T	0.00571224	-0.0514146	0.122722	0.675251	39.8496	0.00571224
rs74125744	finngen_R10_C3_COLORECTAL_EXALLC	1	147668399	G/T	0.0581324	-0.0549383	0.0376585	0.144605	1363.12	0.0581324
rs10465884	finngen_R10_C3_COLORECTAL_EXALLC	1	147739197	C/T	0.0372458	-0.0567114	0.0476495	0.233976	148.257	0.0372458
rs145317206	finngen_R10_C3_COLORECTAL_EXALLC	1	147345653	T/C	0.0101098	-0.0621779	0.0879739	0.479705	961.305	0.0101098
rs73004009	finngen_R10_C3_COLORECTAL_EXALLC	1	147418207	T/C	0.0084659	-0.0624502	0.092317	0.498739	39.9799	0.0084659
rs114493965	finngen_R10_C3_COLORECTAL_EXALLC	1	147863066	A/C	0.0512932	-0.0762354	0.0397643	0.0552141	357.429	0.0512932
rs587698159	finngen_R10_C3_COLORECTAL_EXALLC	1	147007064	T/C	0.0162177	-0.0780694	0.0738342	0.290347	35.8592	0.0162177
rs185433399	finngen_R10_C3_COLORECTAL_EXALLC	1	147935901	G/A	0.0123332	-0.0787537	0.081016	0.331013	36.8774	0.0123332
rs76274235	finngen_R10_C3_COLORECTAL_EXALLC	1	147700731	A/C	0.0454363	-0.0790504	0.0421894	0.0609719	433.635	0.0454363
rs61838739	finngen_R10_C3_COLORECTAL_EXALLC	1	147406594	T/G	0.0162949	-0.0847284	0.0705661	0.229869	40.8308	0.0162949
rs12567820	finngen_R10_C3_COLORECTAL_EXALLC	1	147843203	A/G	0.0206259	-0.110823	0.0624471	0.0759521	59.1487	0.0206259
rs78935396	finngen_R10_C3_COLORECTAL_EXALLC	1	147479673	A/G	0.0190162	-0.112564	0.0647702	0.0822281	76.4037	0.0190162
rs72708581	finngen_R10_C3_COLORECTAL_EXALLC	1	147197911	C/T	0.0252496	-0.120763	0.0569866	0.0340785	385.786	0.0252496
rs113085271	finngen_R10_C3_COLORECTAL_EXALLC	1	147598934	T/C	0.0072275	-0.13518	0.105357	0.199468	37.0678	0.0072275
rs142034752	finngen_R10_C3_COLORECTAL_EXALLC	1	147027333	G/A	0.00623016	-0.160769	0.115319	0.163278	83.8732	0.00623016
rs78473820	finngen_R10_C3_COLORECTAL_EXALLC	1	147128419	G/A	0.00783456	-0.175083	0.0976234	0.0729004	73.7489	0.00783456
rs137883984	finngen_R10_C3_COLORECTAL_EXALLC	1	147009518	A/G	0.0197043	-0.188059	0.0705405	0.0076768	176.023	0.0197043
rs61809205	finngen_R10_C3_COLORECTAL_EXALLC	1	147699624	T/C	0.00349857	-0.193239	0.147376	0.189792	60.6925	0.00349857
rs79387312	finngen_R10_C3_COLORECTAL_EXALLC	1	147183421	T/C	0.00250754	-0.209613	0.176865	0.235955	92.4792	0.00250754
rs150956916	finngen_R10_C3_COLORECTAL_EXALLC	1	147250414	A/G	0.00335079	-0.265826	0.145003	0.0667667	289.304	0.00335079
rs115958575	finngen_R10_C3_COLORECTAL_EXALLC	1	147533401	T/C	0.00351262	-0.356418	0.148237	0.0161998	97.7652	0.00351262
rs76891200	finngen_R10_C3_COLORECTAL_EXALLC	1	147421978	T/C	0.00186909	-0.372982	0.215231	0.0831075	69.7183	0.00186909
Decode_CRYZ
rs74953119	ebi-a-GCST012879	1	75563876	C/A	0.0129742	0.150608	0.0821161	0.0666423	65.944	0.0129742
rs146254978	ebi-a-GCST012879	1	74867799	C/T	0.0160254	0.148522	0.0797752	0.0626369	90.4969	0.0160254
rs115641293	ebi-a-GCST012879	1	74953987	A/G	0.00727011	0.141899	0.12697	0.263749	123.041	0.00727011
rs75209031	ebi-a-GCST012879	1	76073679	T/C	0.0111742	0.141525	0.0868168	0.103069	176.882	0.0111742
rs114429059	ebi-a-GCST012879	1	74909127	T/C	0.0220773	0.13881	0.0705783	0.0492119	42.1524	0.0220773
rs484649	ebi-a-GCST012879	1	75156665	T/C	0.0248194	0.115558	0.0656303	0.0782817	281.14	0.0248194
rs76296629	ebi-a-GCST012879	1	75056843	T/G	0.0389089	0.0925591	0.0468991	0.0484295	1008.28	0.0389089
rs112935424	ebi-a-GCST012879	1	75932018	G/T	0.0127951	0.0852845	0.0771936	0.26924	353.737	0.0127951
rs114747493	ebi-a-GCST012879	1	75020529	G/A	0.0463236	0.0827189	0.0449548	0.0657612	268.665	0.0463236
rs72682083	ebi-a-GCST012879	1	75793260	A/G	0.021578	0.0728013	0.0585832	0.213979	33.513	0.021578
rs117362199	ebi-a-GCST012879	1	75136299	A/G	0.0782288	0.0715329	0.0341743	0.0363329	1424.49	0.0782288
rs2137407	ebi-a-GCST012879	1	75838923	T/C	0.0484545	0.0686536	0.0397501	0.0841434	51.3931	0.0484545
rs28378934	ebi-a-GCST012879	1	75215689	T/C	0.0788663	0.0653802	0.0349849	0.0616496	77.5704	0.0788663
rs80084592	ebi-a-GCST012879	1	75341053	G/A	0.0334194	0.0596191	0.0523269	0.254553	4302.66	0.0334194
rs139665231	ebi-a-GCST012879	1	75659679	G/A	0.0114276	0.059369	0.0925429	0.521179	90.6266	0.0114276
rs148998121	ebi-a-GCST012879	1	75038603	T/C	0.00973231	0.0571927	0.101986	0.574941	107.439	0.00973231
rs116819454	ebi-a-GCST012879	1	75490768	G/T	0.0120834	0.056896	0.0767619	0.458571	42.8581	0.0120834
rs72675362	ebi-a-GCST012879	1	75084870	C/T	0.0290826	0.0531564	0.0557065	0.339972	67.5839	0.0290826
rs12406477	ebi-a-GCST012879	1	75138203	T/G	0.0295256	0.0522492	0.0512284	0.307764	470.752	0.0295256
rs72675369	ebi-a-GCST012879	1	75137298	G/T	0.0219982	0.0503142	0.0631126	0.425328	47.5159	0.0219982
rs11162078	ebi-a-GCST012879	1	76527952	T/C	0.296573	0.0462252	0.0182239	0.0111959	57.0877	0.296573
rs71656872	ebi-a-GCST012879	1	76506157	G/A	0.071893	0.045547	0.0318836	0.153137	435.065	0.071893
rs182284933	ebi-a-GCST012879	1	76563034	A/G	0.01078	0.0446228	0.0875865	0.610422	40.5772	0.01078
rs76125625	ebi-a-GCST012879	1	76032431	T/C	0.0539902	0.0435752	0.0411512	0.289643	192.146	0.0539902
rs142795930	ebi-a-GCST012879	1	76194013	C/T	0.0263245	0.0409521	0.0555219	0.460767	35.2693	0.0263245
rs138544696	ebi-a-GCST012879	1	75429498	T/C	0.0157327	0.0390044	0.0759185	0.607416	99.838	0.0157327
rs77453460	ebi-a-GCST012879	1	75279249	T/C	0.0147935	0.0356059	0.0777479	0.646977	48.6796	0.0147935
rs696120	ebi-a-GCST012879	1	75133348	G/A	0.620345	0.0325594	0.0182024	0.0736563	1181.01	0.379655
rs72679631	ebi-a-GCST012879	1	75459178	A/G	0.0429908	0.0307185	0.0397778	0.439965	182.935	0.0429908
rs138053049	ebi-a-GCST012879	1	76244136	C/A	0.0294854	0.0306977	0.0503478	0.542052	66.4858	0.0294854
rs116277704	ebi-a-GCST012879	1	76112656	A/G	0.00826002	0.0297937	0.0925511	0.747517	52.7905	0.00826002
rs55983022	ebi-a-GCST012879	1	75601193	T/C	0.0673488	0.0292408	0.0344008	0.395322	132.273	0.0673488
rs113242773	ebi-a-GCST012879	1	75209261	A/G	0.029433	0.0291557	0.0564175	0.605306	139.131	0.029433
rs115891391	ebi-a-GCST012879	1	75391166	G/A	0.0175327	0.0278	0.067189	0.67905	57.0091	0.0175327
rs721204	ebi-a-GCST012879	1	76262523	A/G	0.111791	0.026897	0.02707	0.320412	70.2239	0.111791
rs1146639	ebi-a-GCST012879	1	76258518	C/T	0.548146	0.0256654	0.0176837	0.14668	851.542	0.451854
rs139014207	ebi-a-GCST012879	1	75564588	A/G	0.0118265	0.0255692	0.0814461	0.753567	119.471	0.0118265
rs61797266	ebi-a-GCST012879	1	76038952	T/C	0.0472424	0.0252494	0.0420524	0.548221	123.107	0.0472424
rs75912175	ebi-a-GCST012879	1	75091063	G/A	0.155612	0.0249261	0.0252182	0.322948	158.443	0.155612
rs12064337	ebi-a-GCST012879	1	76608691	T/G	0.197266	0.024041	0.0214301	0.261933	69.6811	0.197266
rs186613708	ebi-a-GCST012879	1	74683007	A/C	0.0187137	0.0235677	0.0727069	0.745827	110.97	0.0187137
rs2881785	ebi-a-GCST012879	1	76318096	C/T	0.274854	0.0227281	0.0184458	0.217892	215.346	0.274854
rs12122440	ebi-a-GCST012879	1	76477207	C/A	0.150509	0.0212111	0.0250716	0.397541	68.9853	0.150509
rs80129005	ebi-a-GCST012879	1	75107995	G/A	0.0634472	0.0194116	0.0376596	0.606239	130.093	0.0634472
rs2032969	ebi-a-GCST012879	1	75175664	A/G	0.201525	0.0163532	0.0263051	0.534157	12299.3	0.201525
rs17620301	ebi-a-GCST012879	1	75340281	A/G	0.0700997	0.0163036	0.0341934	0.633501	304.418	0.0700997
rs277385	ebi-a-GCST012879	1	75277568	G/T	0.686461	0.0159915	0.0209847	0.446027	859.838	0.313539
rs75182038	ebi-a-GCST012879	1	75025133	C/A	0.0213486	0.0159049	0.0670227	0.812419	56.8637	0.0213486
rs80128231	ebi-a-GCST012879	1	76537891	C/A	0.0136228	0.0158737	0.0737671	0.829622	55.4396	0.0136228
rs9324207	ebi-a-GCST012879	1	76091872	T/C	0.2983	0.0151315	0.0180918	0.402942	341.104	0.2983
rs12736289	ebi-a-GCST012879	1	76611569	A/G	0.113126	0.0143225	0.0253493	0.572071	352.467	0.113126
rs148141546	ebi-a-GCST012879	1	75192188	A/G	0.0171287	0.0135873	0.0805461	0.86604	55.7857	0.0171287
rs7514336	ebi-a-GCST012879	1	75971822	C/T	0.300102	0.0125024	0.0181518	0.490968	830.895	0.300102
rs147814097	ebi-a-GCST012879	1	74927025	T/G	0.0301991	0.0107775	0.0532456	0.839596	36.6604	0.0301991
rs72675345	ebi-a-GCST012879	1	74981360	G/A	0.0117007	0.0107172	0.0795261	0.892799	158.657	0.0117007
rs77012564	ebi-a-GCST012879	1	75502142	T/C	0.0339964	0.010387	0.0455362	0.819566	113.333	0.0339964
rs1778451	ebi-a-GCST012879	1	75987001	T/C	0.124487	0.00999735	0.0247323	0.686049	1211.67	0.124487
rs277392	ebi-a-GCST012879	1	75282962	G/T	0.253743	0.00976001	0.0196823	0.619982	1150.39	0.253743
rs640493	ebi-a-GCST012879	1	74926794	A/G	0.64171	0.00968689	0.018231	0.595181	154.444	0.35829
rs12041465	ebi-a-GCST012879	1	75609049	C/A	0.267532	0.00924915	0.0230948	0.688798	344.159	0.267532
rs277354	ebi-a-GCST012879	1	75291073	T/C	0.532747	0.0081268	0.017211	0.636794	576.631	0.467253
rs76724047	ebi-a-GCST012879	1	75888921	T/C	0.0453698	0.00611814	0.0401028	0.878744	1320.45	0.0453698
rs61790698	ebi-a-GCST012879	1	75177605	G/A	0.0445023	0.00609549	0.0447426	0.891636	314.374	0.0445023
rs518915	ebi-a-GCST012879	1	76615729	G/A	0.911167	0.00411018	0.0282274	0.88423	163.994	0.088833
rs2134837	ebi-a-GCST012879	1	75278236	T/C	0.209229	0.00295783	0.0251516	0.906385	55.2601	0.209229
rs78065931	ebi-a-GCST012879	1	76482239	T/G	0.0406285	0.00192626	0.0441296	0.965183	91.8763	0.0406285
rs114897198	ebi-a-GCST012879	1	76605420	T/C	0.00936899	0.00168386	0.0874243	0.984633	32.3813	0.00936899
rs61797283	ebi-a-GCST012879	1	76127894	C/T	0.0397592	-0.000419336	0.0430028	0.99222	116.281	0.0397592
rs1658739	ebi-a-GCST012879	1	76476360	G/A	0.755582	-0.00139902	0.0192989	0.94221	281.534	0.244418
rs148433509	ebi-a-GCST012879	1	75760553	A/G	0.0133595	-0.00182874	0.0747685	0.980487	33.8015	0.0133595
rs562916	ebi-a-GCST012879	1	75127372	G/A	0.632528	-0.00281365	0.0183562	0.878177	538.642	0.367472
rs616827	ebi-a-GCST012879	1	75703209	T/G	0.74821	-0.00298653	0.0190228	0.875247	58.2056	0.25179
rs1249831	ebi-a-GCST012879	1	75826850	G/A	0.33408	-0.00332118	0.0176074	0.850387	82.65	0.33408
rs72677775	ebi-a-GCST012879	1	75374767	T/C	0.0269138	-0.00400915	0.0557234	0.942644	139.608	0.0269138
rs12138178	ebi-a-GCST012879	1	74720566	G/A	0.120487	-0.00478387	0.0258455	0.853155	100.424	0.120487
rs61788981	ebi-a-GCST012879	1	75512118	C/T	0.042264	-0.00492086	0.0431176	0.909137	57.3225	0.042264
rs1251465	ebi-a-GCST012879	1	76538396	A/G	0.326125	-0.00506209	0.017771	0.775758	224.156	0.326125
rs143918413	ebi-a-GCST012879	1	75794095	T/C	0.0116439	-0.00543268	0.0879743	0.95076	66.0886	0.0116439
rs11162495	ebi-a-GCST012879	1	75555722	G/T	0.576661	-0.00544288	0.0171681	0.751218	589.641	0.423339
rs61798711	ebi-a-GCST012879	1	75841233	G/A	0.204123	-0.0054833	0.0209046	0.793089	182.96	0.204123
rs12043716	ebi-a-GCST012879	1	74727458	G/A	0.385298	-0.0058588	0.0186517	0.753432	370.372	0.385298
rs1146663	ebi-a-GCST012879	1	76548584	G/T	0.537529	-0.00779662	0.0175624	0.657087	145.435	0.462471
rs11210445	ebi-a-GCST012879	1	74756402	G/T	0.835954	-0.00891898	0.0223578	0.689952	299.622	0.164046
rs76601464	ebi-a-GCST012879	1	74803797	G/T	0.101481	-0.00903701	0.0318624	0.776696	51.7289	0.101481
rs2204560	ebi-a-GCST012879	1	75612536	G/A	0.152984	-0.00955504	0.0235989	0.685555	92.1173	0.152984
rs941032	ebi-a-GCST012879	1	75622616	T/C	0.386353	-0.00975898	0.0177329	0.582091	669.864	0.386353
rs17609727	ebi-a-GCST012879	1	76571685	C/T	0.0970666	-0.0102029	0.0288799	0.723874	46.5352	0.0970666
rs12044451	ebi-a-GCST012879	1	75692328	C/T	0.432158	-0.0103522	0.017637	0.557229	750.111	0.432158
[truncated: 5,575 more rows]
