# Supplementary material for: Causal association between mitochondrial genes and colorectal cancer: a multi-omics Mendelian randomization study
Source: Discov Oncol. 2025 Oct 14;16:1864. doi: 10.1007/s12672-025-03699-2 (PMC12521712; doi:10.1007/s12672-025-03699-2)
Supplement: Supplementary file 1 — Additional file 1: Supplementary Table 1 Basic information of some SNPs associated with cis-mQTL and colorectal cancer. Supplementary Table 2 Basic information of some SNPs associated with cis-eQTL and colorectal cancer. Supplementary Table 3 Basic information of some SNPs associated with cis-pQTL and colorectal cancer. Supplementary Table 4 MR results of the association between mitochondrial gene methylation and colorectal cancer. Supplementary Table 5 MR results illustrating the association between mitochondrial gene expression and colorectal cancer. Supplementary Table 6 MR results showing the association between levels of mitochondria-associated proteins and colorectal cancer. Supplementary Table 7 Detailed GO results. Supplementary Table 8 Detailed STRING results. Supplementary Table 9 Detailed genemania-network and genemania-functions. Supplementary Fig. 1 Forest plot of the association between methylation of mitochondrial genes and CRC. Supplementary Fig. 2 Forest map illustrating the association between mitochondrial gene expression and CRC. Supplementary Fig. 3 Forest map illustrating the association between levels of mitochondria-associated proteins and CRC. [file 12672_2025_3699_MOESM1_ESM.zip › 【Supplementary files】/Supplementary Table 4 MR results of the association between mitochondrial gene methylation and colorectal cancer.xlsx]

## Sheet: Table3 MR results(mqtl)
Gene	Probe ID	id.outcome	Method	Nsnp	MR			Heterogeneity			Horizontal pleiotropy				Steiger test	Colocalization
					OR(95%CI)	P value	FDR	I2(%)	Cochran's Q	P value	Egger intercept	SE	P value	MR-PRESSO Pvalue	Correct_causal_direction	P value	PP.H4
MRPS26	cg24504518	ebi-a-GCST012879	Inverse variance weighted	3	0.841(0.782-0.905)	<0.001	<0.001	0	0.0571994	0.971805	-0.0604228	0.253337	0.850946	-	TRUE	2.31474e-39	0.884338
PNKD	cg13835894	finngen_R10_C3_COLORECTAL_EXALLC	Inverse variance weighted	4	1.183(1.111-1.261)	<0.001	<0.001	0	0.823494	0.84384	0.0459451	0.06526	0.554345	0.846	TRUE	3.2079e-71	0.873117
MRPS26	cg15419313	ebi-a-GCST012879	Wald ratio	1	1.347(1.130-1.605)	<0.001	0.387748	-	-	-	-	-	-	-	TRUE	7.8885e-07	0.846521
PNKD	cg04880052	ebi-a-GCST012879	Inverse variance weighted	4	1.179(1.102-1.262)	<0.001	<0.001	0	0.229096	0.972761	0.00945496	0.0540318	0.877201	0.972	TRUE	1.05519e-46	0.770544
PNKD	cg13835894	ebi-a-GCST012879	Inverse variance weighted	4	1.154(1.088-1.225)	<0.001	<0.001	0	0.231092	0.97242	0.00759137	0.0582466	0.90823	0.98	TRUE	4.69224e-62	0.765568
PNKD	cg18259342	ebi-a-GCST012879	Inverse variance weighted	12	1.073(1.046-1.101)	<0.001	<0.001	0	2.67567	0.994355	0.000104204	0.0192502	0.995787	0.999	TRUE	0	0.748487
MRPS26	cg04400631	finngen_R10_C3_COLORECTAL_EXALLC	Inverse variance weighted	2	1.179(1.058-1.314)	0.00294805	0.0285961	0	0.179638	0.671684	-	-	-	-	TRUE	2.82547e-20	0.721564
PNKD	cg15100426	ebi-a-GCST012879	Wald ratio	1	1.186(1.005-1.400)	0.0439114	0.74783	-	-	-	-	-	-	-	TRUE	3.51333e-08	0.71409
PNKD	cg04880052	finngen_R10_C3_COLORECTAL_EXALLC	Inverse variance weighted	4	1.212(1.127-1.304)	<0.001	<0.001	0	0.871053	0.832407	0.0432347	0.0580517	0.534038	0.86	TRUE	3.00239e-54	0.7121
PNKD	cg26786924	ebi-a-GCST012879	Inverse variance weighted	4	1.177(1.100-1.260)	<0.001	<0.001	0	0.30229	0.959597	0.0132746	0.0501138	0.815897	0.965	TRUE	9.11369e-47	0.71069
PNKD	cg18259342	finngen_R10_C3_COLORECTAL_EXALLC	Inverse variance weighted	12	1.084(1.056-1.114)	<0.001	<0.001	0	8.56771	0.661726	0.0148134	0.0205068	0.486619	0.727	TRUE	0	0.690364
LYRM4	cg24686957	ebi-a-GCST012879	Wald ratio	1	0.816(0.710-0.937)	0.00395317	0.387748	-	-	-	-	-	-	-	TRUE	8.60067e-11	0.595852
PNKD	cg22712983	ebi-a-GCST012879	Inverse variance weighted	3	1.167(1.088-1.251)	<0.001	<0.001	0	0.562869	0.7547	0.0834071	0.115375	0.60151	-	TRUE	9.46786e-44	0.59453
HIBADH	cg00453374	finngen_R10_C3_COLORECTAL_EXALLC	Inverse variance weighted	17	0.926(0.902-0.950)	<0.001	<0.001	0	7.12778	0.970719	-0.00351794	0.01069	0.746641	0.973	TRUE	0	0.555787
LYRM4	cg22365132	ebi-a-GCST012879	Inverse variance weighted	10	1.064(1.031-1.098)	<0.001	0.00300615	0	5.18186	0.818176	-0.00270106	0.0171902	0.879037	0.855	TRUE	0	0.553812
ACSL1	cg01714284	finngen_R10_C3_COLORECTAL_EXALLC	Inverse variance weighted	4	0.846(0.732-0.979)	0.0247741	0.130484	53	6.34465	0.0959946	-0.0150853	0.166036	0.935888	0.249	TRUE	5.82414e-32	0.547329
HIBADH	cg04336659	finngen_R10_C3_COLORECTAL_EXALLC	Inverse variance weighted	18	0.931(0.911-0.953)	<0.001	<0.001	0	6.53292	0.988829	-0.00770839	0.0102031	0.460928	0.992	TRUE	-	0.50625
HIBADH	cg11724147	finngen_R10_C3_COLORECTAL_EXALLC	Inverse variance weighted	3	0.861(0.759-0.977)	0.0200594	0.114456	46	3.67181	0.159469	0.0627309	0.067911	0.52523	-	TRUE	8.94519e-26	0.505314
USP30	cg12535380	ebi-a-GCST012879	Inverse variance weighted	9	1.056(1.017-1.097)	0.00464232	0.0465032	1	8.05373	0.428239	-0.0440802	0.0557588	0.45515	0.473	TRUE	1.56495e-211	0.487013
PNKD	cg26786924	finngen_R10_C3_COLORECTAL_EXALLC	Inverse variance weighted	4	1.210(1.124-1.301)	<0.001	<0.001	0	1.86651	0.60057	0.0702818	0.0544213	0.325673	0.741	TRUE	2.55195e-54	0.474637
NDUFS8	cg24757160	finngen_R10_C3_COLORECTAL_EXALLC	Inverse variance weighted	10	0.927(0.898-0.956)	<0.001	<0.001	0	3.43845	0.944354	-0.0173789	0.0177611	0.356495	0.93	TRUE	0	0.470352
NDUFA13	cg25274157	ebi-a-GCST012879	Wald ratio	1	0.809(0.694-0.943)	0.006572	0.387748	-	-	-	-	-	-	-	TRUE	3.1433e-09	0.437255
NDUFA13	cg07624705	ebi-a-GCST012879	Inverse variance weighted	4	0.872(0.811-0.938)	<0.001	0.00520252	0	0.881175	0.829968	0.0158725	0.0475873	0.770446	0.866	TRUE	1.74263e-40	0.43711
NDUFS6	cg17290868	finngen_R10_C3_COLORECTAL_EXALLC	Wald ratio	1	1.293(1.085-1.541)	0.0040056	0.417841	-	-	-	-	-	-	-	TRUE	1.04103e-10	0.433333
NDUFA13	cg08928145	ebi-a-GCST012879	Inverse variance weighted	5	1.127(1.053-1.205)	<0.001	0.010164	0	3.16765	0.530171	0.0420914	0.0874813	0.663325	0.602	TRUE	3.93405e-47	0.432089
NDUFA13	cg25352836	ebi-a-GCST012879	Inverse variance weighted	9	1.095(1.050-1.142)	<0.001	0.00100339	0	2.83338	0.944375	-0.00953032	0.0189454	0.630373	0.958	TRUE	1.22171e-144	0.429585
GPX4	cg10732871	finngen_R10_C3_COLORECTAL_EXALLC	Inverse variance weighted	13	0.941(0.916-0.966)	<0.001	<0.001	0	11.627	0.476083	0.0103983	0.0214719	0.637691	0.543	TRUE	0	0.425053
NDUFS6	cg00232265	finngen_R10_C3_COLORECTAL_EXALLC	Inverse variance weighted	15	0.942(0.906-0.980)	0.00300354	0.0288321	16	16.7512	0.269677	0.0283164	0.0134963	0.0560068	0.309	TRUE	0	0.423543
NDUFS6	cg00561739	finngen_R10_C3_COLORECTAL_EXALLC	Wald ratio	1	0.785(0.665-0.926)	0.0040056	0.417841	-	-	-	-	-	-	-	TRUE	2.91464e-11	0.417673
NDUFS6	cg18800681	finngen_R10_C3_COLORECTAL_EXALLC	Wald ratio	1	0.743(0.606-0.909)	0.0040056	0.417841	-	-	-	-	-	-	-	TRUE	2.87536e-08	0.417545
NDUFA13	cg03233793	ebi-a-GCST012879	Wald ratio	1	0.832(0.729-0.950)	0.006572	0.387748	-	-	-	-	-	-	-	TRUE	3.24838e-12	0.407594
VARS2	cg12433575	ebi-a-GCST012879	Inverse variance weighted	2	0.819(0.728-0.921)	<0.001	0.0155304	0	0.415868	0.519006	-	-	-	-	TRUE	9.77922e-12	0.403673
ACADS	cg21721566	ebi-a-GCST012879	Inverse variance weighted	22	1.041(1.022-1.061)	<0.001	<0.001	0	15.7078	0.785837	1.89635e-05	0.0126073	0.998815	0.82	TRUE	-	0.398848
NDUFA13	cg08331981	ebi-a-GCST012879	Wald ratio	1	0.814(0.702-0.944)	0.006572	0.387748	-	-	-	-	-	-	-	TRUE	7.98876e-10	0.394331
PC	cg21628794	finngen_R10_C3_COLORECTAL_EXALLC	Inverse variance weighted	3	1.217(1.098-1.350)	<0.001	0.00373234	0	1.18946	0.551712	-0.0758704	0.0702691	0.475611	-	TRUE	1.39706e-25	0.384133
CYP24A1	cg01462727	ebi-a-GCST012879	Inverse variance weighted	15	0.937(0.908-0.966)	<0.001	0.00147782	0	9.16054	0.820631	0.00335826	0.0155072	0.831912	0.81	TRUE	0	0.373262
C16orf91	cg08830576	finngen_R10_C3_COLORECTAL_EXALLC	Wald ratio	1	0.751(0.609-0.926)	0.00727311	0.464269	-	-	-	-	-	-	-	TRUE	1.68204e-08	0.363228
CPT1A	cg27175470	finngen_R10_C3_COLORECTAL_EXALLC	Inverse variance weighted	3	0.890(0.839-0.945)	<0.001	0.00297607	0	0.362556	0.834204	-0.0052983	0.049944	0.932716	-	TRUE	7.81033e-40	0.355973
PC	cg06467504	finngen_R10_C3_COLORECTAL_EXALLC	Inverse variance weighted	30	1.064(1.039-1.090)	<0.001	<0.001	34	43.9545	0.0370674	-0.00264939	0.0105804	0.804103	0.054	TRUE	-	0.354653
DCAKD	cg05729588	ebi-a-GCST012879	Inverse variance weighted	3	1.179(1.076-1.291)	<0.001	0.00820683	0	0.0205801	0.989763	0.000481573	0.0345691	0.991132	-	TRUE	9.11761e-26	0.351895
TMEM70	cg01041367	ebi-a-GCST012879	Inverse variance weighted	2	0.887(0.819-0.960)	0.00293204	0.0343543	0	0.000594564	0.980547	-	-	-	-	TRUE	4.95962e-31	0.322499
NIPSNAP1	cg03857553	ebi-a-GCST012879	Wald ratio	1	0.838(0.707-0.992)	0.0401376	0.74783	-	-	-	-	-	-	-	TRUE	5.04827e-07	0.316347
PDHX	cg22717608	finngen_R10_C3_COLORECTAL_EXALLC	Inverse variance weighted	2	1.174(1.021-1.350)	0.0246516	0.13035	0	0.504174	0.477672	-	-	-	-	TRUE	2.65336e-19	0.298301
COX15	cg17885402	ebi-a-GCST012879	Inverse variance weighted	7	0.874(0.832-0.918)	<0.001	<0.001	0	3.52701	0.740373	-0.0448125	0.0746132	0.574292	0.754	TRUE	7.06186e-103	0.295773
MTCH1	cg25254170	finngen_R10_C3_COLORECTAL_EXALLC	Inverse variance weighted	4	1.154(1.060-1.258)	0.00101712	0.0127992	38	4.80256	0.186839	0.0942046	0.0432906	0.161512	0.34	TRUE	6.70753e-59	0.280736
GATM	cg10760299	finngen_R10_C3_COLORECTAL_EXALLC	Inverse variance weighted	26	0.959(0.936-0.983)	<0.001	0.010473	6	26.5218	0.380187	-0.00354384	0.0147204	0.811798	0.453	TRUE	-	0.273173
PC	cg10329874	finngen_R10_C3_COLORECTAL_EXALLC	Inverse variance weighted	8	1.133(1.076-1.193)	<0.001	<0.001	0	5.98441	0.541571	0.00579511	0.0296029	0.851258	0.598	TRUE	1.64503e-113	0.269666
MRPL19	cg23889112	finngen_R10_C3_COLORECTAL_EXALLC	Inverse variance weighted	20	1.068(1.040-1.095)	<0.001	<0.001	0	7.45021	0.991399	0.004993	0.0115673	0.671123	0.994	TRUE	0	0.262906
IDH3B	cg10475341	finngen_R10_C3_COLORECTAL_EXALLC	Inverse variance weighted	3	1.134(1.024-1.256)	0.0153898	0.0937608	0	0.531232	0.766733	-0.0308263	0.0582833	0.690283	-	TRUE	1.24838e-35	0.261488
MSRA	cg18452600	finngen_R10_C3_COLORECTAL_EXALLC	Wald ratio	1	0.759(0.620-0.929)	0.00749383	0.464269	-	-	-	-	-	-	-	TRUE	3.84e-08	0.249511
PISD	cg25791279	ebi-a-GCST012879	Inverse variance weighted	5	1.082(1.021-1.147)	0.00750034	0.0657766	0	1.99617	0.736464	0.0252731	0.0190953	0.277484	0.747	TRUE	4.0425e-87	0.249099
QDPR	cg09318921	ebi-a-GCST012879	Inverse variance weighted	10	1.076(1.031-1.123)	<0.001	0.0143613	0	4.49326	0.87606	0.0280583	0.0424136	0.526856	0.879	TRUE	9.82041e-141	0.24448
RBFA	cg04727522	ebi-a-GCST012879	Inverse variance weighted	15	0.945(0.925-0.965)	<0.001	<0.001	0	5.65374	0.974479	-0.00626659	0.0143069	0.668567	0.975	TRUE	-	0.243137
MCCD1	cg12259379	ebi-a-GCST012879	Inverse variance weighted	19	0.954(0.934-0.974)	<0.001	<0.001	0	11.5839	0.867957	0.000762266	0.00926097	0.935362	0.892	TRUE	0	0.239171
DCAKD	cg21132931	ebi-a-GCST012879	Inverse variance weighted	6	0.894(0.846-0.945)	<0.001	0.00228292	0	2.0179	0.846663	0.00232483	0.0218161	0.920265	0.884	TRUE	7.58083e-82	0.238802
NDUFB4	cg23737713	ebi-a-GCST012879	Inverse variance weighted	2	0.795(0.697-0.906)	<0.001	0.0106695	0	0.0159287	0.899567	-	-	-	-	TRUE	9.18501e-15	0.236219
RBFA	cg04727522	finngen_R10_C3_COLORECTAL_EXALLC	Inverse variance weighted	13	0.939(0.911-0.968)	<0.001	0.00125318	46	22.3086	0.0342037	-0.047638	0.0164538	0.014568	0.063	TRUE	-	0.2338
NIPSNAP1	cg12788855	ebi-a-GCST012879	Inverse variance weighted	2	0.896(0.819-0.980)	0.0168701	0.107121	0	0.0139662	0.905926	-	-	-	-	TRUE	6.99702e-24	0.233195
DNA2	cg24118715	ebi-a-GCST012879	Inverse variance weighted	6	1.065(1.011-1.121)	0.017773	0.109174	0	3.97282	0.553336	-0.0138573	0.0304423	0.672579	0.618	TRUE	9.34611e-72	0.232518
ACSS1	cg02086310	ebi-a-GCST012879	Inverse variance weighted	2	1.295(1.043-1.608)	0.0194358	0.113489	50	1.99485	0.157834	-	-	-	-	TRUE	1.64263e-11	0.23203
DNA2	cg13484341	ebi-a-GCST012879	Inverse variance weighted	4	1.097(1.010-1.191)	0.0276102	0.144462	14	3.48482	0.322737	-0.00906678	0.0573637	0.888928	0.406	TRUE	1.82778e-29	0.230652
ECHDC1	cg02103895	finngen_R10_C3_COLORECTAL_EXALLC	Inverse variance weighted	4	0.931(0.880-0.984)	0.0110971	0.0730917	0	1.78336	0.618562	-0.00613597	0.0247343	0.827223	0.782	TRUE	1.36134e-91	0.225309
ECHDC1	cg05544413	finngen_R10_C3_COLORECTAL_EXALLC	Inverse variance weighted	3	1.086(1.009-1.169)	0.0276378	0.139867	0	0.424527	0.808751	0.00749745	0.0325772	0.855993	-	TRUE	3.94846e-51	0.224355
ECHDC1	cg04064050	finngen_R10_C3_COLORECTAL_EXALLC	Inverse variance weighted	2	1.093(1.013-1.180)	0.0226048	0.121815	0	0.0422745	0.837098	-	-	-	-	TRUE	6.15135e-45	0.223379
ACADS	cg13914990	ebi-a-GCST012879	Inverse variance weighted	20	1.073(1.047-1.100)	<0.001	<0.001	0	15.5641	0.686135	-0.0420043	0.0281297	0.152697	0.727	TRUE	0	0.222851
DNAJC4	cg04369964	finngen_R10_C3_COLORECTAL_EXALLC	Inverse variance weighted	2	0.860(0.757-0.977)	0.0207564	0.11505	0	0.0262099	0.871389	-	-	-	-	TRUE	2.09239e-17	0.217745
CYB5R3	cg24251862	ebi-a-GCST012879	Inverse variance weighted	3	1.129(1.022-1.247)	0.0166366	0.107121	0	1.09898	0.577243	-0.0387142	0.0418629	0.524865	-	TRUE	4.98829e-24	0.211357
ACSL1	cg27112742	finngen_R10_C3_COLORECTAL_EXALLC	Inverse variance weighted	6	0.869(0.810-0.932)	<0.001	0.0020867	19	6.18501	0.288631	-0.00840465	0.0367063	0.830122	0.405	TRUE	1.5327e-62	0.210956
BAD	cg23796481	ebi-a-GCST012879	Inverse variance weighted	7	1.056(1.011-1.102)	0.0141919	0.0981449	0	4.82568	0.566358	-0.030949	0.0363943	0.433937	0.587	TRUE	5.36936e-152	0.206775
SLC25A29	cg05043627	ebi-a-GCST012879	Inverse variance weighted	4	1.086(1.020-1.156)	0.0099169	0.0797173	0	1.4988	0.682548	0.0202963	0.04682	0.706931	0.782	TRUE	1.19659e-73	0.200725
NDUFC2	cg18402101	finngen_R10_C3_COLORECTAL_EXALLC	Inverse variance weighted	3	1.095(1.001-1.197)	0.0468779	0.19451	0	0.707024	0.702218	0.0358724	0.0797732	0.730972	-	TRUE	4.38399e-38	0.198206
FASTKD5	cg02634816	finngen_R10_C3_COLORECTAL_EXALLC	Wald ratio	1	1.250(1.043-1.498)	0.0156996	0.631608	-	-	-	-	-	-	-	TRUE	5.76275e-12	0.195972
FAM210A	cg06113939	ebi-a-GCST012879	Inverse variance weighted	2	0.874(0.793-0.962)	0.0062472	0.0573853	0	0.000358497	0.984894	-	-	-	-	TRUE	1.39409e-25	0.1943
PNKD	cg22712983	finngen_R10_C3_COLORECTAL_EXALLC	Inverse variance weighted	3	1.180(1.093-1.274)	<0.001	<0.001	0	0.679217	0.712049	0.103765	0.126277	0.562104	-	TRUE	7.99882e-51	0.192355
MSRA	cg12345456	finngen_R10_C3_COLORECTAL_EXALLC	Inverse variance weighted	9	0.897(0.847-0.951)	<0.001	0.00482183	0	5.04796	0.752438	0.0271036	0.0430712	0.549148	0.767	TRUE	3.48725e-80	0.192068
CYB5R3	cg23325242	ebi-a-GCST012879	Inverse variance weighted	19	0.972(0.948-0.997)	0.0276616	0.144462	0	13.7755	0.743602	0.0064106	0.0118976	0.597002	0.76	TRUE	0	0.183871
CYB5R3	cg20727362	ebi-a-GCST012879	Inverse variance weighted	20	1.027(1.002-1.051)	0.030942	0.153652	0	15.6711	0.6791	-0.0221561	0.0131545	0.109386	0.707	TRUE	-	0.18385
SLC25A34	cg02485345	finngen_R10_C3_COLORECTAL_EXALLC	Wald ratio	1	0.867(0.759-0.991)	0.0366566	0.726051	-	-	-	-	-	-	-	TRUE	1.82526e-17	0.175757
BAD	cg23796481	finngen_R10_C3_COLORECTAL_EXALLC	Inverse variance weighted	7	1.093(1.045-1.143)	<0.001	0.00213408	0	2.95554	0.814406	-0.00150312	0.0373756	0.969477	0.845	TRUE	5.96848e-166	0.174444
ACSF2	cg22002216	ebi-a-GCST012879	Wald ratio	1	0.828(0.724-0.947)	0.00590628	0.387748	-	-	-	-	-	-	-	TRUE	1.71506e-11	0.172932
SLC25A34	cg05337019	finngen_R10_C3_COLORECTAL_EXALLC	Wald ratio	1	0.862(0.750-0.991)	0.0366566	0.726051	-	-	-	-	-	-	-	TRUE	5.95136e-16	0.172668
MLYCD	cg01263222	finngen_R10_C3_COLORECTAL_EXALLC	Inverse variance weighted	4	0.938(0.892-0.986)	0.0121265	0.0773949	0	2.72321	0.436298	0.0223161	0.0213297	0.405258	0.577	TRUE	1.67444e-90	0.172449
TMEM70	cg08526319	ebi-a-GCST012879	Inverse variance weighted	2	1.141(1.046-1.245)	0.00307196	0.0352541	0	0.0856446	0.769789	-	-	-	-	TRUE	2.6803e-27	0.169632
SCP2	cg13078931	ebi-a-GCST012879	Inverse variance weighted	3	0.878(0.795-0.970)	0.0107776	0.0826641	0	0.330885	0.847519	0.0899703	0.209235	0.741472	-	TRUE	2.80274e-23	0.156634
MTFR1L	cg06840154	finngen_R10_C3_COLORECTAL_EXALLC	Inverse variance weighted	3	0.864(0.782-0.954)	0.00402882	0.035662	0	0.767577	0.681276	-0.0854132	0.105758	0.567495	-	TRUE	4.65519e-29	0.15511
QDPR	cg18702104	ebi-a-GCST012879	Inverse variance weighted	25	0.963(0.944-0.982)	<0.001	0.00340463	0	20.7033	0.656162	-0.00970902	0.0138493	0.490305	0.698	TRUE	-	0.152757
MLYCD	cg16412592	finngen_R10_C3_COLORECTAL_EXALLC	Wald ratio	1	0.799(0.649-0.984)	0.0350825	0.726051	-	-	-	-	-	-	-	TRUE	1.84568e-09	0.148571
ECHDC2	cg04310824	ebi-a-GCST012879	Inverse variance weighted	3	1.131(1.029-1.243)	0.01069	0.0825368	0	0.316367	0.853693	-0.0419841	0.145372	0.821011	-	TRUE	8.1545e-28	0.145254
SCP2	cg04310824	ebi-a-GCST012879	Inverse variance weighted	3	1.131(1.029-1.243)	0.01069	0.0825368	0	0.316367	0.853693	-0.0419841	0.145372	0.821011	-	TRUE	8.1545e-28	0.145254
ACSF2	cg14672994	ebi-a-GCST012879	Inverse variance weighted	6	0.877(0.837-0.920)	<0.001	<0.001	9	5.50257	0.357664	0.0066072	0.0202823	0.760934	0.362	TRUE	1.69179e-114	0.145058
PARL	cg25686905	finngen_R10_C3_COLORECTAL_EXALLC	Inverse variance weighted	4	1.133(1.054-1.218)	<0.001	0.00972414	0	2.70933	0.438644	0.0203306	0.107991	0.868043	0.551	TRUE	1.00812e-36	0.143544
MRPL32	cg00365680	finngen_R10_C3_COLORECTAL_EXALLC	Inverse variance weighted	2	1.163(1.042-1.298)	0.00710985	0.0531237	0	0.000613606	0.980238	-	-	-	-	TRUE	6.50777e-29	0.142785
PNPT1	cg25620797	finngen_R10_C3_COLORECTAL_EXALLC	Inverse variance weighted	8	1.084(1.018-1.153)	0.0114663	0.0747716	21	8.89838	0.260035	0.021336	0.0573912	0.722844	0.326	TRUE	1.82776e-101	0.1418
MLYCD	cg00739973	finngen_R10_C3_COLORECTAL_EXALLC	Wald ratio	1	1.152(1.010-1.315)	0.0350825	0.726051	-	-	-	-	-	-	-	TRUE	5.03052e-12	0.141168
HPDL	cg13951491	finngen_R10_C3_COLORECTAL_EXALLC	Inverse variance weighted	3	1.154(1.021-1.305)	0.0217814	0.119031	0	0.262866	0.876838	-0.0377514	0.0822435	0.726044	-	TRUE	9.28342e-23	0.14003
NT5M	cg18850434	ebi-a-GCST012879	Inverse variance weighted	2	1.160(1.052-1.281)	0.00307942	0.0352541	0	0.494164	0.482076	-	-	-	-	TRUE	1.17513e-26	0.137125
ECHDC2	cg00653085	ebi-a-GCST012879	Inverse variance weighted	3	1.118(1.026-1.219)	0.0105588	0.0825368	0	0.294408	0.863118	-0.0683706	0.164414	0.749114	-	TRUE	4.12234e-31	0.135821
GRPEL1	cg03567896	ebi-a-GCST012879	Wald ratio	1	0.864(0.763-0.978)	0.0204495	0.723913	-	-	-	-	-	-	-	TRUE	8.22681e-15	0.135731
ACSF2	cg06958829	ebi-a-GCST012879	Wald ratio	1	1.254(1.067-1.473)	0.00590628	0.387748	-	-	-	-	-	-	-	TRUE	2.9919e-08	0.135198
USP30	cg03124318	ebi-a-GCST012879	Inverse variance weighted	5	1.078(1.005-1.156)	0.0363346	0.170801	10	4.44016	0.349702	0.0308675	0.0663605	0.673509	0.44	TRUE	4.48555e-52	0.133862
MUL1	cg03182908	finngen_R10_C3_COLORECTAL_EXALLC	Inverse variance weighted	3	1.134(1.053-1.220)	<0.001	0.0114222	0	0.653247	0.721355	0.0265753	0.0347999	0.584805	-	TRUE	4.35883e-46	0.130601
ECHDC2	cg09128567	ebi-a-GCST012879	Inverse variance weighted	3	1.119(1.027-1.219)	0.0100305	0.0801059	0	0.203026	0.903469	-0.0524329	0.118668	0.735133	-	TRUE	1.54095e-32	0.128164
POLG	cg11869499	finngen_R10_C3_COLORECTAL_EXALLC	Inverse variance weighted	3	0.891(0.800-0.992)	0.0352072	0.164184	21	2.51786	0.283958	0.0829734	0.452579	0.884568	-	TRUE	3.12276e-32	0.127233
ECHDC2	cg05232215	ebi-a-GCST012879	Inverse variance weighted	7	1.049(1.014-1.086)	0.00646754	0.0586699	0	2.7064	0.84469	-0.00112152	0.0214433	0.960313	0.878	TRUE	5.32456e-283	0.124931
SCP2	cg05232215	ebi-a-GCST012879	Inverse variance weighted	7	1.049(1.014-1.086)	0.00646754	0.0586699	0	2.7064	0.84469	-0.00112152	0.0214433	0.960313	0.878	TRUE	5.32456e-283	0.124931
MRPL23	cg07977153	finngen_R10_C3_COLORECTAL_EXALLC	Wald ratio	1	1.175(1.006-1.372)	0.0415364	0.726051	-	-	-	-	-	-	-	TRUE	4.67977e-11	0.122242
MTIF3	cg03560416	ebi-a-GCST012879	Inverse variance weighted	7	1.066(1.014-1.120)	0.0124762	0.088941	0	1.9364	0.925454	0.0151178	0.019342	0.469823	0.946	TRUE	7.33769e-91	0.122232
GPX4	cg04903600	finngen_R10_C3_COLORECTAL_EXALLC	Inverse variance weighted	4	0.923(0.853-0.999)	0.0469564	0.19451	21	3.81626	0.282001	-0.117543	0.104869	0.378867	0.387	TRUE	3.84016e-43	0.121369
NDUFAF1	cg13897914	finngen_R10_C3_COLORECTAL_EXALLC	Inverse variance weighted	3	1.128(1.035-1.229)	0.00597108	0.0479334	0	1.32312	0.516046	0.017196	0.0476472	0.779504	-	TRUE	1.73463e-36	0.121147
NDUFS8	cg12070987	finngen_R10_C3_COLORECTAL_EXALLC	Wald ratio	1	0.776(0.650-0.925)	0.00479359	0.417841	-	-	-	-	-	-	-	TRUE	1.26167e-08	0.120179
CHCHD6	cg24448870	finngen_R10_C3_COLORECTAL_EXALLC	Wald ratio	1	0.779(0.646-0.940)	0.00933866	0.467332	-	-	-	-	-	-	-	TRUE	4.34398e-08	0.118714
MRPS18B	cg01161248	finngen_R10_C3_COLORECTAL_EXALLC	Wald ratio	1	1.124(1.009-1.253)	0.0338616	0.726051	-	-	-	-	-	-	-	TRUE	2.85651e-13	0.118208
TRMT61B	cg08318365	ebi-a-GCST012879	Inverse variance weighted	7	1.123(1.069-1.180)	<0.001	<0.001	0	1.48087	0.960755	0.0155774	0.0273046	0.593016	0.962	TRUE	3.87541e-92	0.11741
NDUFA12	cg25733559	ebi-a-GCST012879	Inverse variance weighted	18	1.036(1.006-1.066)	0.0185671	0.111211	0	11.8744	0.807681	-0.0222194	0.0122585	0.0887044	0.806	TRUE	0	0.116789
ECHDC2	cg03579872	ebi-a-GCST012879	Inverse variance weighted	5	1.063(1.010-1.119)	0.018551	0.111211	0	1.436	0.837915	-0.0373486	0.0369758	0.386854	0.881	TRUE	7.05576e-103	0.11587
SCP2	cg03579872	ebi-a-GCST012879	Inverse variance weighted	5	1.063(1.010-1.119)	0.018551	0.111211	0	1.436	0.837915	-0.0373486	0.0369758	0.386854	0.881	TRUE	7.05576e-103	0.11587
ECHDC2	cg02977954	ebi-a-GCST012879	Inverse variance weighted	4	0.929(0.877-0.983)	0.0105914	0.0825368	0	0.434436	0.933041	0.0229524	0.0451111	0.661469	0.938	TRUE	1.05631e-78	0.115189
NDUFA12	cg11366788	ebi-a-GCST012879	Inverse variance weighted	12	1.048(1.014-1.084)	0.00545021	0.0517424	0	7.97691	0.715371	-0.0198503	0.0139774	0.185976	0.72	TRUE	2.397e-289	0.114514
NDUFA12	cg10593816	ebi-a-GCST012879	Inverse variance weighted	13	1.040(1.009-1.072)	0.0118371	0.0873312	0	9.33578	0.674014	-0.0212087	0.0145498	0.172884	0.662	TRUE	0	0.113988
SCP2	cg00581603	ebi-a-GCST012879	Inverse variance weighted	3	0.891(0.818-0.972)	0.0091911	0.0773918	0	0.0471931	0.97668	0.0129979	0.0599528	0.864083	-	TRUE	1.25993e-29	0.1135
PISD	cg00611469	ebi-a-GCST012879	Inverse variance weighted	7	0.903(0.866-0.942)	<0.001	<0.001	0	5.90926	0.433432	-0.0338369	0.0157302	0.0841306	0.37	TRUE	2.39909e-143	0.110834
ECHDC2	cg01802117	ebi-a-GCST012879	Inverse variance weighted	7	1.059(1.017-1.102)	0.00534291	0.0514301	0	2.36204	0.883577	-0.00433924	0.0209968	0.844426	0.911	TRUE	8.8482e-182	0.110694
SCP2	cg01802117	ebi-a-GCST012879	Inverse variance weighted	7	1.059(1.017-1.102)	0.00534291	0.0514301	0	2.36204	0.883577	-0.00433924	0.0209968	0.844426	0.911	TRUE	8.8482e-182	0.110694
ACSF2	cg17890928	ebi-a-GCST012879	Wald ratio	1	1.256(1.068-1.478)	0.00590628	0.387748	-	-	-	-	-	-	-	TRUE	5.91418e-08	0.109809
ECHDC2	cg12220753	ebi-a-GCST012879	Inverse variance weighted	2	1.135(1.010-1.274)	0.0327019	0.159667	0	0.0953352	0.757501	-	-	-	-	TRUE	1.40472e-17	0.108872
SCP2	cg12220753	ebi-a-GCST012879	Inverse variance weighted	2	1.135(1.010-1.274)	0.0327019	0.159667	0	0.0953352	0.757501	-	-	-	-	TRUE	1.40472e-17	0.108872
PC	cg11862081	finngen_R10_C3_COLORECTAL_EXALLC	Inverse variance weighted	8	1.117(1.067-1.170)	<0.001	<0.001	0	5.82328	0.560529	0.00390969	0.0293515	0.898389	0.59	TRUE	5.17676e-144	0.108726
ECHDC2	cg10554624	ebi-a-GCST012879	Inverse variance weighted	3	1.126(1.028-1.233)	0.0106607	0.0825368	0	0.31148	0.855782	-0.0930022	0.197932	0.720362	-	TRUE	3.76187e-27	0.106379
VARS2	cg04966294	finngen_R10_C3_COLORECTAL_EXALLC	Inverse variance weighted	2	0.896(0.811-0.990)	0.0310377	0.150458	12	1.13222	0.287303	-	-	-	-	TRUE	1.03244e-18	0.103681
ACADS	cg09813248	ebi-a-GCST012879	Inverse variance weighted	14	1.089(1.049-1.130)	<0.001	<0.001	0	10.0534	0.689563	0.00305667	0.0277685	0.914168	0.718	TRUE	1.04022e-213	0.103165
ECHDC2	cg06600287	ebi-a-GCST012879	Inverse variance weighted	6	1.053(1.011-1.097)	0.0120168	0.0875517	0	0.950353	0.96647	-0.0155389	0.0213883	0.507759	0.966	TRUE	2.5377e-177	0.102765
NDUFA12	cg22141781	ebi-a-GCST012879	Inverse variance weighted	10	1.057(1.015-1.099)	0.00664535	0.0591716	0	6.57062	0.681726	-0.0175711	0.0214219	0.435835	0.707	TRUE	1.85886e-174	0.102493
HADH	cg01573501	finngen_R10_C3_COLORECTAL_EXALLC	Wald ratio	1	0.802(0.658-0.979)	0.0301093	0.726051	-	-	-	-	-	-	-	TRUE	1.19374e-08	0.101281
MRPS26	cg26060255	finngen_R10_C3_COLORECTAL_EXALLC	Inverse variance weighted	10	0.958(0.922-0.996)	0.0284603	0.142116	5	9.45625	0.396267	-0.00478446	0.0468079	0.921102	0.426	TRUE	1.26011e-234	0.101149
NDUFAF1	cg18705301	finngen_R10_C3_COLORECTAL_EXALLC	Inverse variance weighted	28	0.966(0.950-0.983)	<0.001	0.00177708	0	19.1369	0.864958	0.00282084	0.00857749	0.744892	0.887	TRUE	-	0.0980682
TSPO	cg08909806	finngen_R10_C3_COLORECTAL_EXALLC	Inverse variance weighted	10	0.953(0.915-0.993)	0.02272	0.122153	0	6.7345	0.664739	0.0015136	0.0184287	0.936559	0.694	TRUE	3.64274e-180	0.0959789
ECHDC2	cg03609269	ebi-a-GCST012879	Inverse variance weighted	2	1.180(1.029-1.353)	0.0177726	0.109174	0	0.0176025	0.894451	-	-	-	-	TRUE	4.06851e-13	0.0951736
SCP2	cg03609269	ebi-a-GCST012879	Inverse variance weighted	2	1.180(1.029-1.353)	0.0177726	0.109174	0	0.0176025	0.894451	-	-	-	-	TRUE	4.06851e-13	0.0951736
CHCHD6	cg23542533	finngen_R10_C3_COLORECTAL_EXALLC	Inverse variance weighted	7	1.034(1.008-1.061)	0.00984631	0.0672206	22	7.7129	0.2599	0.0310978	0.0157541	0.10539	0.394	TRUE	0	0.0951505
PRDX5	cg08790734	ebi-a-GCST012879	Inverse variance weighted	5	0.928(0.876-0.984)	0.0120022	0.0875517	0	1.87884	0.75803	0.0584302	0.0459083	0.292786	0.809	TRUE	2.11436e-67	0.0947352
ARF5	cg27562431	finngen_R10_C3_COLORECTAL_EXALLC	Inverse variance weighted	2	1.186(1.064-1.322)	0.00212905	0.0230532	0	0.0107115	0.917569	-	-	-	-	TRUE	3.29654e-21	0.0945442
MRPL24	cg00346446	ebi-a-GCST012879	Wald ratio	1	0.833(0.706-0.982)	0.0294508	0.74783	-	-	-	-	-	-	-	TRUE	3.08329e-08	0.0941982
CYB5R3	cg20950843	finngen_R10_C3_COLORECTAL_EXALLC	Inverse variance weighted	4	0.918(0.862-0.979)	0.00861489	0.0608383	0	1.28686	0.732256	-0.0136754	0.0298516	0.69183	0.684	TRUE	1.27895e-63	0.0929361
CYB5R3	cg08690876	finngen_R10_C3_COLORECTAL_EXALLC	Inverse variance weighted	15	1.045(1.015-1.075)	0.00301266	0.0288321	0	7.35205	0.920287	0.00480477	0.0190984	0.8053	0.925	TRUE	0	0.0916676
MSRA	cg14257676	finngen_R10_C3_COLORECTAL_EXALLC	Inverse variance weighted	53	0.946(0.927-0.966)	<0.001	<0.001	0	44.0388	0.775829	-0.0261657	0.0111913	0.0233452	0.796	TRUE	-	0.0914338
CYB5R3	cg02935298	finngen_R10_C3_COLORECTAL_EXALLC	Inverse variance weighted	15	0.960(0.934-0.986)	0.00278408	0.0271186	0	6.30246	0.958283	-0.0096337	0.0141815	0.508853	0.959	TRUE	0	0.0912646
LYRM4	cg09085698	finngen_R10_C3_COLORECTAL_EXALLC	Inverse variance weighted	16	0.965(0.935-0.996)	0.0277739	0.139952	0	12.7858	0.618841	0.00577673	0.013671	0.679038	0.608	TRUE	0	0.0902131
POLG2	cg04009666	ebi-a-GCST012879	Inverse variance weighted	5	1.073(1.026-1.121)	0.00191652	0.0257456	0	0.381406	0.983971	0.0203089	0.103518	0.857002	0.99	TRUE	3.48552e-121	0.0896216
ECHDC1	cg04060561	finngen_R10_C3_COLORECTAL_EXALLC	Inverse variance weighted	3	1.081(1.023-1.143)	0.00604799	0.0481436	0	0.687651	0.709053	0.011548	0.0540356	0.865963	-	TRUE	3.0675e-87	0.0891985
MSRA	cg08841257	finngen_R10_C3_COLORECTAL_EXALLC	Inverse variance weighted	75	0.953(0.937-0.970)	<0.001	<0.001	4	76.7302	0.391126	-0.019777	0.0104024	0.0612251	0.424	TRUE	-	0.0888653
GPX4	cg14894245	finngen_R10_C3_COLORECTAL_EXALLC	Wald ratio	1	0.846(0.723-0.991)	0.0382521	0.726051	-	-	-	-	-	-	-	TRUE	3.71959e-10	0.0876607
HAGH	cg16270890	finngen_R10_C3_COLORECTAL_EXALLC	Inverse variance weighted	2	1.152(1.017-1.306)	0.0262605	0.136461	0	0.394798	0.529788	-	-	-	-	TRUE	1.3087e-18	0.0862714
COX11	cg19360675	finngen_R10_C3_COLORECTAL_EXALLC	Inverse variance weighted	3	1.102(1.016-1.195)	0.0191784	0.111898	0	1.55922	0.458585	-0.0564441	0.116465	0.712702	-	TRUE	1.10828e-52	0.0861724
MACROD1	cg24687543	finngen_R10_C3_COLORECTAL_EXALLC	Inverse variance weighted	5	1.147(1.061-1.240)	<0.001	0.00810335	8	4.35902	0.359592	-0.0513298	0.0340228	0.228509	0.482	TRUE	2.55392e-53	0.0858174
DHRS1	cg06741909	ebi-a-GCST012879	Inverse variance weighted	9	1.062(1.024-1.103)	0.00144355	0.0209676	0	5.54021	0.698581	-0.00244532	0.030205	0.937742	0.743	TRUE	2.43312e-206	0.0848381
ACSF3	cg10453148	finngen_R10_C3_COLORECTAL_EXALLC	Inverse variance weighted	9	1.070(1.019-1.124)	0.0071661	0.0531237	21	10.1672	0.253485	0.00637753	0.0241702	0.799487	0.313	TRUE	3.38455e-171	0.0831712
C16orf91	cg09615056	finngen_R10_C3_COLORECTAL_EXALLC	Inverse variance weighted	6	1.080(1.015-1.148)	0.0149685	0.0923102	0	1.28309	0.936663	-0.00945655	0.0314089	0.778356	0.935	TRUE	1.01838e-107	0.0819764
DCAKD	cg07119973	ebi-a-GCST012879	Inverse variance weighted	4	1.171(1.081-1.269)	<0.001	0.00327237	0	0.45297	0.929095	-0.0154701	0.0540525	0.801644	0.936	TRUE	4.14544e-33	0.0819084
DMPK	cg16686429	finngen_R10_C3_COLORECTAL_EXALLC	Wald ratio	1	1.156(1.005-1.330)	0.0420416	0.726051	-	-	-	-	-	-	-	TRUE	4.7287e-11	0.0818029
TXNRD1	cg25684105	finngen_R10_C3_COLORECTAL_EXALLC	Inverse variance weighted	11	1.049(1.011-1.089)	0.0115366	0.074811	0	5.40058	0.862865	-0.00219773	0.0172133	0.901212	0.9	TRUE	1.03314e-213	0.0798795
DMPK	cg17499826	finngen_R10_C3_COLORECTAL_EXALLC	Wald ratio	1	1.179(1.006-1.383)	0.0420416	0.726051	-	-	-	-	-	-	-	TRUE	5.75059e-09	0.0794559
GUK1	cg12796841	finngen_R10_C3_COLORECTAL_EXALLC	Inverse variance weighted	2	1.170(1.057-1.295)	0.00247116	0.025301	0	0.24637	0.619643	-	-	-	-	TRUE	1.14445e-27	0.0781186
IBA57	cg01200585	finngen_R10_C3_COLORECTAL_EXALLC	Inverse variance weighted	18	1.070(1.039-1.101)	<0.001	<0.001	0	15.5602	0.555197	-0.0190211	0.0173202	0.288368	0.612	TRUE	0	0.0781101
NME3	cg08640252	finngen_R10_C3_COLORECTAL_EXALLC	Inverse variance weighted	7	1.072(1.028-1.118)	0.00126539	0.0153429	0	4.85757	0.562207	0.0894604	0.0442864	0.099365	0.626	TRUE	8.71555e-134	0.0779219
NIPSNAP3B	cg04239375	finngen_R10_C3_COLORECTAL_EXALLC	Inverse variance weighted	3	0.893(0.822-0.970)	0.00718812	0.0531237	0	0.159392	0.923397	-0.0100753	0.0333298	0.813115	-	TRUE	3.55781e-48	0.0768998
PGS1	cg16099282	finngen_R10_C3_COLORECTAL_EXALLC	Inverse variance weighted	2	1.126(1.002-1.266)	0.0467081	0.19451	0	0.60176	0.437907	-	-	-	-	TRUE	1.81569e-21	0.0768813
NME3	cg16445708	finngen_R10_C3_COLORECTAL_EXALLC	Inverse variance weighted	7	1.119(1.065-1.176)	<0.001	<0.001	0	3.01992	0.806342	-0.0168186	0.0712815	0.822834	0.847	TRUE	3.18126e-109	0.0764357
ECHDC2	cg11380580	ebi-a-GCST012879	Inverse variance weighted	3	0.890(0.814-0.974)	0.0113255	0.0857346	0	0.418994	0.810992	-0.00758559	0.0897527	0.946323	-	TRUE	1.96763e-28	0.075721
ACSF2	cg23674344	ebi-a-GCST012879	Inverse variance weighted	11	0.904(0.874-0.936)	<0.001	<0.001	0	9.27187	0.506511	0.0224269	0.0141912	0.148488	0.509	TRUE	3.65719e-242	0.0756861
ACSF3	cg01134309	finngen_R10_C3_COLORECTAL_EXALLC	Inverse variance weighted	40	1.021(1.006-1.035)	0.0043617	0.0378882	6	41.6619	0.355707	0.00524508	0.00583557	0.374414	0.382	TRUE	-	0.0755175
NIT2	cg03429645	ebi-a-GCST012879	Inverse variance weighted	6	0.938(0.890-0.989)	0.0181136	0.110199	0	2.8163	0.728281	0.00175567	0.0281585	0.953276	0.702	TRUE	2.14836e-85	0.0747459
COQ6	cg07807817	ebi-a-GCST012879	Inverse variance weighted	7	1.060(1.014-1.109)	0.0102773	0.0817367	1	6.03187	0.419629	0.0929865	0.0895107	0.346487	0.466	TRUE	1.65892e-127	0.0746955
LYRM4	cg05329576	ebi-a-GCST012879	Inverse variance weighted	14	0.940(0.913-0.969)	<0.001	0.00168613	0	10.9784	0.61263	-0.0196502	0.0135568	0.172833	0.649	TRUE	0	0.0743352
ACADVL	cg24825722	finngen_R10_C3_COLORECTAL_EXALLC	Wald ratio	1	0.800(0.649-0.987)	0.0369863	0.726051	-	-	-	-	-	-	-	TRUE	7.48362e-08	0.0741771
LYRM4	cg09085698	ebi-a-GCST012879	Inverse variance weighted	17	1.062(1.035-1.089)	<0.001	<0.001	0	12.0683	0.739266	0.0244588	0.0120646	0.060784	0.735	TRUE	0	0.0731573
TOP1MT	cg12188860	finngen_R10_C3_COLORECTAL_EXALLC	Inverse variance weighted	17	0.964(0.938-0.991)	0.00846818	0.0602872	0	12.1054	0.736695	0.0219781	0.0104217	0.0521755	0.78	TRUE	-	0.0727132
TXNRD2	cg23122901	finngen_R10_C3_COLORECTAL_EXALLC	Inverse variance weighted	2	0.903(0.825-0.988)	0.0257195	0.134682	0	0.00830503	0.927388	-	-	-	-	TRUE	3.11698e-30	0.0727109
TOP1MT	cg08597832	finngen_R10_C3_COLORECTAL_EXALLC	Inverse variance weighted	13	0.960(0.925-0.996)	0.0306861	0.149138	0	10.9012	0.537408	0.0341767	0.0164432	0.0618612	0.565	TRUE	0	0.0725928
PLD6	cg25393494	ebi-a-GCST012879	Inverse variance weighted	3	0.860(0.775-0.955)	0.00469508	0.0465308	0	0.455223	0.796434	0.040013	0.0614017	0.632326	-	TRUE	1.50553e-22	0.0723033
TOP1MT	cg13153661	finngen_R10_C3_COLORECTAL_EXALLC	Inverse variance weighted	4	0.869(0.787-0.959)	0.00514994	0.0429716	0	1.38241	0.709663	0.0806715	0.22132	0.750416	0.814	TRUE	4.45723e-49	0.0722198
TOP1MT	cg20024687	finngen_R10_C3_COLORECTAL_EXALLC	Inverse variance weighted	6	0.903(0.846-0.965)	0.00249693	0.025301	0	1.6882	0.890383	-0.00402176	0.0594287	0.949293	0.9	TRUE	2.87688e-114	0.0717836
TOP1MT	cg23629150	finngen_R10_C3_COLORECTAL_EXALLC	Inverse variance weighted	15	0.955(0.927-0.985)	0.00329318	0.0305439	0	12.6878	0.551242	0.0163343	0.0116816	0.185424	0.617	TRUE	0	0.0713663
NDUFA10	cg12807937	finngen_R10_C3_COLORECTAL_EXALLC	Inverse variance weighted	4	0.942(0.894-0.992)	0.0243655	0.129596	0	2.24094	0.52393	-0.00330729	0.0303004	0.923048	0.682	TRUE	3.04077e-106	0.0711475
PLD6	cg24578857	ebi-a-GCST012879	Inverse variance weighted	7	0.886(0.832-0.942)	<0.001	0.00330475	0	3.16122	0.788357	-0.0041874	0.0360469	0.912043	0.805	TRUE	3.39845e-65	0.0708158
NEU4	cg15746851	ebi-a-GCST012879	Wald ratio	1	1.230(1.003-1.508)	0.0464753	0.74783	-	-	-	-	-	-	-	TRUE	2.66328e-09	0.0702313
NEU4	cg17981927	ebi-a-GCST012879	Wald ratio	1	1.206(1.003-1.450)	0.0464753	0.74783	-	-	-	-	-	-	-	TRUE	4.63954e-11	0.0702311
NEU4	cg17280514	ebi-a-GCST012879	Wald ratio	1	1.125(1.002-1.263)	0.0464753	0.74783	-	-	-	-	-	-	-	TRUE	4.62017e-27	0.0702199
NEU4	cg00684178	ebi-a-GCST012879	Wald ratio	1	0.898(0.807-0.998)	0.0464753	0.74783	-	-	-	-	-	-	-	TRUE	9.66626e-35	0.0702198
NEU4	cg04401100	ebi-a-GCST012879	Wald ratio	1	1.143(1.002-1.303)	0.0464753	0.74783	-	-	-	-	-	-	-	TRUE	1.26688e-21	0.0702166
ARF5	cg27562431	ebi-a-GCST012879	Inverse variance weighted	2	0.888(0.800-0.985)	0.0244595	0.133387	0	0.0646213	0.799335	-	-	-	-	TRUE	6.05747e-19	0.0701711
FXN	cg02268013	ebi-a-GCST012879	Inverse variance weighted	4	1.125(1.027-1.232)	0.010976	0.0836335	0	2.62561	0.453017	0.0782922	0.119822	0.580577	0.56	TRUE	1.3899e-31	0.0698231
PLD6	cg11713493	ebi-a-GCST012879	Inverse variance weighted	11	0.916(0.880-0.952)	<0.001	<0.001	0	3.75513	0.957718	0.00658597	0.0203674	0.753811	0.98	TRUE	1.0853e-198	0.069692
C16orf91	cg03033344	finngen_R10_C3_COLORECTAL_EXALLC	Inverse variance weighted	24	0.944(0.922-0.967)	<0.001	<0.001	15	27.0943	0.251977	0.00242038	0.0112376	0.831453	0.287	TRUE	-	0.0687391
MACROD1	cg10612274	ebi-a-GCST012879	Inverse variance weighted	7	0.918(0.869-0.971)	0.00275822	0.0332129	0	4.32188	0.633205	-0.00368165	0.0212359	0.869161	0.658	TRUE	2.79372e-74	0.0680136
FASN	cg26994671	ebi-a-GCST012879	Inverse variance weighted	3	0.923(0.862-0.987)	0.0192012	0.113258	0	0.318922	0.852603	-0.0163499	0.0347583	0.720091	-	TRUE	7.28811e-57	0.0678759
ECHDC2	cg13461509	ebi-a-GCST012879	Inverse variance weighted	4	1.088(1.015-1.167)	0.01762	0.109174	0	1.21126	0.750305	-0.0361704	0.0404712	0.465775	0.813	TRUE	5.30535e-48	0.0677444
GRPEL1	cg02503808	ebi-a-GCST012879	Inverse variance weighted	9	1.087(1.036-1.140)	<0.001	0.0112195	21	10.1632	0.253755	0.0352661	0.0275032	0.240582	0.332	TRUE	9.84875e-170	0.0675588
C16orf91	cg08181402	finngen_R10_C3_COLORECTAL_EXALLC	Inverse variance weighted	23	1.067(1.044-1.091)	<0.001	<0.001	6	23.3937	0.379789	0.013976	0.0111547	0.224006	0.401	TRUE	-	0.0672606
PLD6	cg11713493	finngen_R10_C3_COLORECTAL_EXALLC	Inverse variance weighted	12	0.954(0.918-0.991)	0.0149788	0.0923102	0	9.03713	0.618465	-0.0278122	0.0191293	0.176626	0.649	TRUE	5.07395e-242	0.0666322
C16orf91	cg04536393	finngen_R10_C3_COLORECTAL_EXALLC	Inverse variance weighted	29	1.052(1.033-1.070)	<0.001	<0.001	0	27.9211	0.468634	-0.00501732	0.00957119	0.604409	0.521	TRUE	-	0.0665262
IBA57	cg00419117	finngen_R10_C3_COLORECTAL_EXALLC	Inverse variance weighted	4	1.123(1.052-1.198)	<0.001	0.00723926	0	0.902856	0.824738	0.0469306	0.0527655	0.467621	0.78	TRUE	7.90735e-67	0.0656913
PTPMT1	cg05377527	ebi-a-GCST012879	Inverse variance weighted	4	1.089(1.014-1.170)	0.0190928	0.113258	0	0.807568	0.847656	0.0167547	0.051457	0.775631	0.877	TRUE	7.04908e-43	0.0655904
PGAM5	cg19245612	finngen_R10_C3_COLORECTAL_EXALLC	Inverse variance weighted	5	0.961(0.931-0.991)	0.0111346	0.0730917	0	2.46473	0.650962	-0.0113163	0.0137655	0.471283	0.575	TRUE	5.71647e-106	0.0653262
MACROD1	cg06497934	ebi-a-GCST012879	Inverse variance weighted	15	1.077(1.047-1.107)	<0.001	<0.001	0	12.2174	0.588845	0.0248427	0.0139939	0.0992588	0.592	TRUE	0	0.0643857
TXN2	cg21778268	ebi-a-GCST012879	Inverse variance weighted	16	1.048(1.019-1.079)	0.00126877	0.0193419	12	17.0127	0.318104	0.0483977	0.0178936	0.0170972	0.381	TRUE	0	0.0633254
FASN	cg15948410	ebi-a-GCST012879	Inverse variance weighted	7	0.934(0.893-0.977)	0.00299365	0.0347831	0	3.60358	0.730142	-0.0292511	0.0204132	0.211311	0.769	TRUE	1.40597e-146	0.0631434
PCBD2	cg05713859	ebi-a-GCST012879	Inverse variance weighted	3	1.172(1.075-1.278)	<0.001	0.00681557	0	1.58901	0.451804	0.0534465	0.0427249	0.429319	-	TRUE	4.1655e-30	0.0626697
ECHDC2	cg08859206	ebi-a-GCST012879	Inverse variance weighted	13	1.034(1.012-1.057)	0.00227713	0.0287611	0	7.64519	0.812207	0.0108988	0.0125965	0.405387	0.851	TRUE	-	0.0620926
SCP2	cg08859206	ebi-a-GCST012879	Inverse variance weighted	13	1.034(1.012-1.057)	0.00227713	0.0287611	0	7.64519	0.812207	0.0108988	0.0125965	0.405387	0.851	TRUE	-	0.0620926
ACSL1	cg20823481	ebi-a-GCST012879	Inverse variance weighted	2	0.919(0.847-0.997)	0.0410025	0.183603	0	0.481697	0.487655	-	-	-	-	TRUE	1.47671e-34	0.0609921
ECHDC2	cg13685833	ebi-a-GCST012879	Inverse variance weighted	3	1.088(1.021-1.160)	0.00950137	0.0778486	0	0.106434	0.948174	-0.0170594	0.069313	0.846368	-	TRUE	8.65265e-61	0.0602437
SCP2	cg13685833	ebi-a-GCST012879	Inverse variance weighted	3	1.088(1.021-1.160)	0.00950137	0.0778486	0	0.106434	0.948174	-0.0170594	0.069313	0.846368	-	TRUE	8.65265e-61	0.0602437
DMGDH	cg25105617	ebi-a-GCST012879	Inverse variance weighted	16	1.039(1.008-1.072)	0.0149054	0.100952	34	22.8851	0.086609	0.011195	0.0243241	0.65241	0.108	TRUE	0	0.0599482
HSD17B8	cg09100940	finngen_R10_C3_COLORECTAL_EXALLC	Inverse variance weighted	6	0.927(0.877-0.980)	0.00730411	0.0536403	0	3.63573	0.602957	0.0120715	0.0343265	0.742832	0.663	TRUE	1.58716e-101	0.0599244
BAX	cg14833160	ebi-a-GCST012879	Inverse variance weighted	4	1.097(1.037-1.160)	0.00119904	0.0189898	0	0.496644	0.919628	0.0196733	0.0807914	0.830311	0.951	TRUE	1.42561e-83	0.0598381
HINT1	cg08523029	ebi-a-GCST012879	Inverse variance weighted	20	1.030(1.005-1.055)	0.0177339	0.109174	0	10.2548	0.946379	0.00394605	0.0116736	0.739249	0.949	TRUE	0	0.0592649
MCCD1	cg12259379	finngen_R10_C3_COLORECTAL_EXALLC	Inverse variance weighted	20	1.039(1.007-1.072)	0.0166704	0.0995095	31	27.6936	0.0895059	-0.0202511	0.0126266	0.126149	0.099	TRUE	-	0.0589904
ACLY	cg25687894	finngen_R10_C3_COLORECTAL_EXALLC	Inverse variance weighted	6	1.094(1.036-1.156)	0.00132762	0.0158177	24	6.58978	0.252979	-0.0245414	0.059203	0.699753	0.426	TRUE	2.77102e-135	0.0585094
AGK	cg26891873	finngen_R10_C3_COLORECTAL_EXALLC	Inverse variance weighted	2	1.142(1.014-1.287)	0.0284508	0.142116	0	0.0714056	0.789301	-	-	-	-	TRUE	6.33328e-37	0.0582837
C16orf91	cg07000567	finngen_R10_C3_COLORECTAL_EXALLC	Inverse variance weighted	20	0.928(0.899-0.958)	<0.001	<0.001	10	21.0584	0.333581	0.00451766	0.0133626	0.739212	0.398	TRUE	0	0.0578664
BIK	cg17967224	ebi-a-GCST012879	Inverse variance weighted	3	1.130(1.028-1.243)	0.0118143	0.0873312	0	0.147374	0.928962	-0.0236464	0.0638361	0.774158	-	TRUE	7.88215e-23	0.0574221
MRPS35	cg16533146	finngen_R10_C3_COLORECTAL_EXALLC	Inverse variance weighted	13	0.944(0.913-0.976)	<0.001	0.0103191	0	2.42366	0.998424	0.000585467	0.0124957	0.96347	1	TRUE	0	0.0573783
BNIP3	cg20216030	ebi-a-GCST012879	Wald ratio	1	1.142(1.003-1.300)	0.0450092	0.74783	-	-	-	-	-	-	-	TRUE	9.29433e-15	0.057004
COQ3	cg05237015	finngen_R10_C3_COLORECTAL_EXALLC	Inverse variance weighted	7	0.946(0.905-0.989)	0.015315	0.0935784	0	5.64081	0.464604	0.0234246	0.0244422	0.381892	0.509	TRUE	1.23259e-138	0.0568082
COQ3	cg05567646	finngen_R10_C3_COLORECTAL_EXALLC	Inverse variance weighted	6	0.936(0.889-0.986)	0.0126768	0.0798753	3	5.13625	0.399479	0.0321332	0.0325971	0.380055	0.474	TRUE	1.59996e-100	0.05606
SLC25A11	cg04958703	finngen_R10_C3_COLORECTAL_EXALLC	Inverse variance weighted	3	0.888(0.815-0.967)	0.00609833	0.0481436	0	0.513131	0.773704	-0.0835511	0.136128	0.649552	-	TRUE	4.00973e-30	0.0542835
NDUFAF5	cg00397859	finngen_R10_C3_COLORECTAL_EXALLC	Inverse variance weighted	11	1.038(1.004-1.072)	0.0258239	0.134794	0	4.22524	0.936614	0.0186158	0.0186669	0.344694	0.929	TRUE	0	0.0540051
AGPAT4	cg01771096	finngen_R10_C3_COLORECTAL_EXALLC	Inverse variance weighted	3	1.145(1.015-1.291)	0.0274568	0.139867	0	0.137936	0.933356	-0.00230213	0.0439364	0.966674	-	TRUE	1.98183e-21	0.0538376
RSAD1	cg19912956	ebi-a-GCST012879	Inverse variance weighted	13	0.937(0.909-0.967)	<0.001	0.00140536	29	16.9548	0.151307	-0.0187169	0.0151578	0.242632	0.201	TRUE	0	0.052688
SLC25A11	cg22628926	finngen_R10_C3_COLORECTAL_EXALLC	Inverse variance weighted	5	0.871(0.817-0.929)	<0.001	<0.001	0	3.37593	0.496992	-0.064274	0.0375521	0.185494	0.575	TRUE	6.30378e-57	0.0524819
MACROD1	cg23719950	ebi-a-GCST012879	Inverse variance weighted	6	1.078(1.004-1.157)	0.0388101	0.178603	22	6.39183	0.269937	0.0220364	0.0330598	0.541531	0.304	TRUE	3.31349e-54	0.0516659
PMAIP1	cg11957475	finngen_R10_C3_COLORECTAL_EXALLC	Inverse variance weighted	6	0.906(0.868-0.946)	<0.001	<0.001	0	2.32364	0.802789	-0.0216035	0.0237027	0.413626	0.754	TRUE	2.55864e-159	0.0511682
PMAIP1	cg05157251	finngen_R10_C3_COLORECTAL_EXALLC	Inverse variance weighted	11	0.939(0.906-0.972)	<0.001	0.00634289	0	7.9165	0.636993	-7.56177e-05	0.0165216	0.996448	0.688	TRUE	6.52185e-280	0.051117
PMAIP1	cg22549408	finngen_R10_C3_COLORECTAL_EXALLC	Inverse variance weighted	8	0.931(0.898-0.966)	<0.001	0.00264918	0	4.45899	0.72565	-0.00232341	0.0223625	0.920636	0.754	TRUE	1.1801e-248	0.0511155
ALDH2	cg19186356	ebi-a-GCST012879	Inverse variance weighted	2	0.832(0.737-0.940)	0.0031799	0.036226	0	0.0626334	0.802381	-	-	-	-	TRUE	8.77488e-15	0.050791
STARD7	cg16512708	finngen_R10_C3_COLORECTAL_EXALLC	Inverse variance weighted	16	0.959(0.938-0.981)	<0.001	0.00612507	37	23.6962	0.0704353	-0.0135351	0.0139443	0.348192	0.089	TRUE	-	0.0503073
UCP1	cg09181644	finngen_R10_C3_COLORECTAL_EXALLC	Inverse variance weighted	2	1.159(1.016-1.321)	0.0274871	0.139867	0	0.648746	0.420561	-	-	-	-	TRUE	3.66022e-15	0.0499488
SUCLA2	cg04403115	ebi-a-GCST012879	Inverse variance weighted	4	1.140(1.058-1.229)	<0.001	0.0105751	0	0.261111	0.967168	-0.0241817	0.0569446	0.712411	0.974	TRUE	2.89938e-41	0.049752
NME3	cg09540102	finngen_R10_C3_COLORECTAL_EXALLC	Inverse variance weighted	18	1.063(1.039-1.089)	<0.001	<0.001	0	14.2691	0.647972	-0.00275094	0.0250592	0.913951	0.668	TRUE	-	0.0493431
PMAIP1	cg26681875	ebi-a-GCST012879	Inverse variance weighted	13	1.056(1.011-1.103)	0.0146389	0.0994758	33	17.929	0.117863	-0.0164799	0.0170172	0.353644	0.16	TRUE	3.18571e-257	0.0492331
BAX	cg27565645	ebi-a-GCST012879	Inverse variance weighted	5	1.068(1.020-1.117)	0.00451005	0.0461178	0	3.07062	0.546078	0.050236	0.0392378	0.290459	0.663	TRUE	3.72172e-133	0.0489402
SUCLA2	cg06437740	ebi-a-GCST012879	Inverse variance weighted	9	1.052(1.008-1.098)	0.0211126	0.12115	33	11.946	0.153629	-0.0169842	0.0324843	0.617218	0.163	TRUE	2.99726e-253	0.0484883
C15orf61	cg13363237	ebi-a-GCST012879	Inverse variance weighted	8	1.070(1.034-1.107)	<0.001	0.00314654	0	6.38984	0.495037	0.0385469	0.0396585	0.368602	0.642	TRUE	1.27426e-306	0.0484491
AGPAT4	cg14342817	finngen_R10_C3_COLORECTAL_EXALLC	Inverse variance weighted	6	1.073(1.025-1.123)	0.00273929	0.0269074	0	2.66463	0.751523	0.0148991	0.0150795	0.379068	0.787	TRUE	4.90032e-157	0.0482426
CARS2	cg05584070	finngen_R10_C3_COLORECTAL_EXALLC	Inverse variance weighted	2	1.183(1.056-1.325)	0.00364298	0.0332263	0	0.592885	0.441306	-	-	-	-	TRUE	2.77786e-17	0.0480706
SPG7	cg01279418	ebi-a-GCST012879	Inverse variance weighted	2	0.837(0.725-0.967)	0.0154621	0.101796	0	0.128964	0.719509	-	-	-	-	TRUE	1.5365e-14	0.0478736
TIMM10	cg27640302	finngen_R10_C3_COLORECTAL_EXALLC	Inverse variance weighted	8	0.934(0.891-0.978)	0.00397173	0.035426	0	2.46562	0.929664	0.00793755	0.0285058	0.790011	0.934	TRUE	6.58156e-146	0.047694
ACAD9	cg11901034	finngen_R10_C3_COLORECTAL_EXALLC	Inverse variance weighted	12	1.061(1.025-1.099)	<0.001	0.0117967	6	11.6449	0.390916	0.0205955	0.0215913	0.362633	0.498	TRUE	0	0.047638
BIK	cg04042468	ebi-a-GCST012879	Inverse variance weighted	9	1.050(1.010-1.091)	0.0143496	0.0983727	0	4.02603	0.854767	-0.022819	0.0194308	0.278645	0.874	TRUE	4.23073e-176	0.0476024
SUCLA2	cg08280787	ebi-a-GCST012879	Inverse variance weighted	7	1.104(1.044-1.167)	<0.001	0.010164	0	3.079	0.798869	-0.0159596	0.0326269	0.645434	0.825	TRUE	1.87148e-79	0.0474016
GTPBP3	cg02316735	ebi-a-GCST012879	Inverse variance weighted	5	0.916(0.858-0.978)	0.00821508	0.0708028	0	3.05872	0.548047	0.0173468	0.0402462	0.695548	0.609	TRUE	5.09661e-50	0.0468639
TXN2	cg21778268	finngen_R10_C3_COLORECTAL_EXALLC	Inverse variance weighted	17	1.044(1.017-1.072)	0.00127743	0.0154086	0	3.43063	0.999589	-0.00285583	0.0174762	0.872375	0.999	TRUE	0	0.0468047
TXNRD2	cg10131972	finngen_R10_C3_COLORECTAL_EXALLC	Inverse variance weighted	4	0.929(0.873-0.988)	0.0185978	0.109371	0	0.497842	0.919365	0.000450637	0.0265221	0.987986	0.944	TRUE	3.07349e-69	0.0466849
BNIP3	cg02365648	ebi-a-GCST012879	Inverse variance weighted	19	0.964(0.942-0.987)	0.00197921	0.0259869	0	7.57742	0.984286	-0.000927912	0.0100028	0.927175	0.986	TRUE	-	0.0461567
AGMAT	cg11706911	finngen_R10_C3_COLORECTAL_EXALLC	Inverse variance weighted	3	0.866(0.790-0.948)	0.00197053	0.0219493	0	0.852522	0.652946	0.157219	0.45958	0.790162	-	TRUE	2.80703e-32	0.0457657
CRLS1	cg08376824	finngen_R10_C3_COLORECTAL_EXALLC	Inverse variance weighted	7	0.946(0.898-0.998)	0.041415	0.179542	33	8.91102	0.178644	0.00585238	0.0209264	0.790935	0.29	TRUE	1.07684e-156	0.0454299
GRPEL1	cg25660036	ebi-a-GCST012879	Inverse variance weighted	7	0.928(0.883-0.976)	0.00365554	0.0396984	0	4.81586	0.567638	-0.00753753	0.0334406	0.830591	0.617	TRUE	8.47448e-105	0.0447349
TIMM13	cg20536369	finngen_R10_C3_COLORECTAL_EXALLC	Inverse variance weighted	3	1.081(1.004-1.164)	0.0391063	0.173869	0	0.702653	0.703754	0.0143673	0.0256003	0.674424	-	TRUE	1.34438e-62	0.0447023
ADCK2	cg24022528	ebi-a-GCST012879	Inverse variance weighted	14	1.018(1.001-1.035)	0.0413768	0.184216	0	10.8824	0.620669	0.0209581	0.00983227	0.0544035	0.664	TRUE	-	0.0445845
ACAD9	cg11901034	ebi-a-GCST012879	Inverse variance weighted	12	1.057(1.023-1.092)	<0.001	0.0155304	0	8.37779	0.679115	0.0207471	0.019898	0.321651	0.731	TRUE	0	0.0440486
PDE2A	cg19245310	ebi-a-GCST012879	Inverse variance weighted	3	0.959(0.921-0.998)	0.040399	0.181907	15	2.36438	0.306607	-0.0353894	0.0454899	0.579094	-	TRUE	1.22819e-187	0.0437515
ADCK1	cg24987170	ebi-a-GCST012879	Inverse variance weighted	4	1.086(1.015-1.162)	0.0167837	0.107121	0	0.799581	0.849567	-0.0145186	0.034612	0.715636	0.898	TRUE	5.30614e-47	0.0436464
MRPL55	cg09462576	finngen_R10_C3_COLORECTAL_EXALLC	Inverse variance weighted	3	0.883(0.802-0.972)	0.0111283	0.0730917	7	2.14371	0.342372	-0.0535205	0.101762	0.69176	-	TRUE	3.63342e-27	0.0436383
MRPL28	cg00101154	finngen_R10_C3_COLORECTAL_EXALLC	Inverse variance weighted	20	1.021(1.002-1.041)	0.0330807	0.157167	0	17.7869	0.536714	-0.0215648	0.0116174	0.0798648	0.546	TRUE	-	0.0433274
BIK	cg26453588	ebi-a-GCST012879	Inverse variance weighted	10	1.046(1.010-1.084)	0.0128826	0.0910008	0	3.84188	0.921508	-0.0140646	0.0160511	0.406439	0.93	TRUE	5.52928e-224	0.0433044
MRPL16	cg06925083	finngen_R10_C3_COLORECTAL_EXALLC	Inverse variance weighted	7	0.950(0.905-0.997)	0.0356687	0.164184	0	4.28567	0.638078	-0.0332004	0.0373432	0.414691	0.684	TRUE	2.88341e-142	0.0432321
NDUFS2	cg09070378	ebi-a-GCST012879	Inverse variance weighted	2	1.088(1.002-1.182)	0.0457668	0.196198	0	0.00801954	0.928643	-	-	-	-	TRUE	1.13114e-33	0.0430637
MRPL55	cg08158976	finngen_R10_C3_COLORECTAL_EXALLC	Inverse variance weighted	3	0.872(0.790-0.962)	0.00613553	0.0482513	0	1.54146	0.462675	-0.0226562	0.0943038	0.849899	-	TRUE	1.21423e-24	0.0428754
BIK	cg09263116	ebi-a-GCST012879	Inverse variance weighted	10	1.049(1.009-1.089)	0.0150298	0.100952	0	4.11407	0.903745	-0.0171818	0.0177508	0.36142	0.911	TRUE	1.86595e-177	0.0427424
CHCHD2	cg21096502	finngen_R10_C3_COLORECTAL_EXALLC	Inverse variance weighted	2	1.162(1.021-1.322)	0.02333	0.124569	0	0.0181995	0.892687	-	-	-	-	TRUE	6.7668e-18	0.0422927
BCAT2	cg27061836	finngen_R10_C3_COLORECTAL_EXALLC	Inverse variance weighted	3	0.922(0.857-0.993)	0.0314144	0.151728	0	0.268999	0.874153	0.0355412	0.116699	0.811796	-	TRUE	7.40379e-53	0.0418765
HEBP1	cg03611265	ebi-a-GCST012879	Inverse variance weighted	13	1.064(1.022-1.108)	0.00263446	0.0320549	34	18.0583	0.113932	0.0228647	0.0219142	0.319163	0.137	TRUE	4.16336e-300	0.0417592
OXR1	cg18444875	ebi-a-GCST012879	Inverse variance weighted	5	0.943(0.897-0.992)	0.02213	0.125134	0	0.637813	0.958771	-0.00758246	0.0178892	0.700226	0.974	TRUE	4.60115e-87	0.0408406
NME3	cg19030554	finngen_R10_C3_COLORECTAL_EXALLC	Inverse variance weighted	15	1.064(1.038-1.090)	<0.001	<0.001	0	11.6421	0.635024	0.00254505	0.0391056	0.949099	0.664	TRUE	0	0.0408145
ABAT	cg16586594	finngen_R10_C3_COLORECTAL_EXALLC	Inverse variance weighted	16	1.037(1.009-1.065)	0.00831974	0.0595949	0	7.11955	0.954247	-0.00222857	0.0141989	0.877522	0.963	TRUE	0	0.0407922
ABAT	cg08241330	finngen_R10_C3_COLORECTAL_EXALLC	Inverse variance weighted	17	1.037(1.011-1.064)	0.00512872	0.0429484	0	7.13459	0.970579	0.000174434	0.014819	0.990763	0.97	TRUE	0	0.0406
CLPB	cg27367093	ebi-a-GCST012879	Inverse variance weighted	3	1.082(1.004-1.167)	0.0398933	0.181147	0	0.722313	0.69687	0.351554	0.422742	0.558366	-	TRUE	6.83457e-40	0.0404988
ABAT	cg01221157	finngen_R10_C3_COLORECTAL_EXALLC	Inverse variance weighted	11	1.046(1.014-1.080)	0.00526333	0.0435557	0	5.03961	0.888516	-0.00387431	0.0166555	0.821264	0.909	TRUE	0	0.0404171
ABAT	cg08834902	finngen_R10_C3_COLORECTAL_EXALLC	Inverse variance weighted	16	1.034(1.008-1.061)	0.011046	0.0730917	0	6.44154	0.971339	-0.00772667	0.0149622	0.613627	0.974	TRUE	0	0.0403879
ABAT	cg05372963	finngen_R10_C3_COLORECTAL_EXALLC	Inverse variance weighted	13	1.036(1.009-1.063)	0.00865011	0.0608383	0	5.95306	0.91843	-0.00633875	0.0166301	0.710343	0.922	TRUE	0	0.0403459
ABAT	cg26915924	finngen_R10_C3_COLORECTAL_EXALLC	Inverse variance weighted	11	1.042(1.011-1.073)	0.00696147	0.0529197	0	5.4968	0.855622	-0.00334101	0.0171974	0.850275	0.89	TRUE	0	0.0403197
BIK	cg01341487	ebi-a-GCST012879	Inverse variance weighted	9	1.048(1.010-1.087)	0.0118095	0.0873312	0	3.6814	0.884664	-0.0160369	0.0164799	0.362911	0.908	TRUE	3.52021e-205	0.0401173
ABAT	cg26778345	finngen_R10_C3_COLORECTAL_EXALLC	Inverse variance weighted	14	1.042(1.009-1.076)	0.0115291	0.074811	0	6.46577	0.927549	-0.00566232	0.0171419	0.746853	0.921	TRUE	5.13091e-305	0.0400455
ABAT	cg04332619	finngen_R10_C3_COLORECTAL_EXALLC	Inverse variance weighted	16	1.032(1.009-1.056)	0.00607848	0.0481436	0	6.55598	0.968822	-0.00400712	0.0134718	0.770495	0.976	TRUE	0	0.039998
MCCD1	cg20443451	ebi-a-GCST012879	Inverse variance weighted	26	1.054(1.035-1.073)	<0.001	<0.001	7	26.9939	0.35619	-0.00324591	0.0138646	0.816881	0.404	TRUE	-	0.0399821
ABAT	cg10292855	finngen_R10_C3_COLORECTAL_EXALLC	Inverse variance weighted	15	1.036(1.010-1.062)	0.00577114	0.0468369	0	6.44119	0.954118	-0.00315515	0.015131	0.838053	0.946	TRUE	0	0.0398821
COMT	cg00107488	ebi-a-GCST012879	Wald ratio	1	0.843(0.721-0.986)	0.0327011	0.74783	-	-	-	-	-	-	-	TRUE	4.25387e-09	0.0393322
RMND1	cg18121565	ebi-a-GCST012879	Wald ratio	1	1.207(1.020-1.429)	0.0287061	0.74783	-	-	-	-	-	-	-	TRUE	3.80901e-07	0.0390468
COMT	cg07194846	ebi-a-GCST012879	Wald ratio	1	0.883(0.788-0.990)	0.0327011	0.74783	-	-	-	-	-	-	-	TRUE	2.00468e-16	0.0389601
NAT8L	cg01854076	finngen_R10_C3_COLORECTAL_EXALLC	Inverse variance weighted	4	1.071(1.005-1.141)	0.0357902	0.164184	0	3.00197	0.391322	0.0289151	0.0756112	0.738965	0.531	TRUE	1.03346e-63	0.0389055
COMT	cg16834011	ebi-a-GCST012879	Wald ratio	1	0.843(0.721-0.986)	0.0327011	0.74783	-	-	-	-	-	-	-	TRUE	2.25853e-09	0.0387973
NAT8L	cg10432947	finngen_R10_C3_COLORECTAL_EXALLC	Inverse variance weighted	4	1.054(1.004-1.105)	0.0334372	0.158537	0	2.88868	0.409109	0.0237799	0.0845633	0.804974	0.539	TRUE	8.41509e-126	0.038745
MTHFD1L	cg12227626	finngen_R10_C3_COLORECTAL_EXALLC	Inverse variance weighted	10	0.978(0.957-0.999)	0.0402744	0.176238	0	7.49633	0.585588	0.0128514	0.0124915	0.333666	0.669	TRUE	-	0.0382755
ALDH1L2	cg16861031	ebi-a-GCST012879	Inverse variance weighted	4	0.936(0.880-0.995)	0.0336337	0.162193	0	0.235627	0.971643	-0.0199962	0.0434651	0.690651	0.971	TRUE	1.11056e-66	0.0379603
GRPEL1	cg06697600	ebi-a-GCST012879	Inverse variance weighted	13	0.938(0.900-0.977)	0.00195686	0.0258395	32	17.6919	0.125371	-0.0337889	0.0193064	0.107898	0.183	TRUE	3.2055e-301	0.0372126
MTX2	cg14575602	ebi-a-GCST012879	Inverse variance weighted	9	1.067(1.019-1.117)	0.00567218	0.0527286	0	7.96865	0.436538	0.0211185	0.0173363	0.262622	0.484	TRUE	3.34991e-117	0.0368625
LYRM4	cg08072771	finngen_R10_C3_COLORECTAL_EXALLC	Inverse variance weighted	4	0.909(0.831-0.995)	0.0392102	0.173869	0	0.208715	0.97617	0.0390566	0.0881864	0.701144	0.981	TRUE	6.05973e-37	0.0362645
SLC25A15	cg23211791	finngen_R10_C3_COLORECTAL_EXALLC	Wald ratio	1	1.254(1.056-1.490)	0.00982917	0.467332	-	-	-	-	-	-	-	TRUE	4.89959e-09	0.0361962
CLPB	cg07062262	ebi-a-GCST012879	Inverse variance weighted	4	1.076(1.011-1.146)	0.021008	0.120848	0	1.67987	0.641418	0.0325089	0.0352453	0.453713	0.547	TRUE	3.7069e-61	0.036173
TOMM5	cg14293614	finngen_R10_C3_COLORECTAL_EXALLC	Inverse variance weighted	3	0.906(0.834-0.985)	0.0207114	0.11505	0	0.321181	0.851641	0.000339285	0.0632988	0.996588	-	TRUE	2.58376e-38	0.0360361
NDUFB8	cg27072683	finngen_R10_C3_COLORECTAL_EXALLC	Inverse variance weighted	6	1.063(1.004-1.126)	0.0365134	0.166347	0	0.652993	0.985449	0.0252579	0.0659618	0.72126	0.978	TRUE	1.98216e-88	0.0359804
AGPAT4	cg09655876	finngen_R10_C3_COLORECTAL_EXALLC	Inverse variance weighted	10	1.050(1.021-1.079)	<0.001	0.00931998	0	3.55311	0.938294	0.00812015	0.010684	0.46904	0.941	TRUE	0	0.0358723
AGPAT4	cg26834192	finngen_R10_C3_COLORECTAL_EXALLC	Inverse variance weighted	9	1.052(1.021-1.085)	<0.001	0.0124488	0	3.72119	0.881362	0.00953991	0.0112092	0.422881	0.888	TRUE	0	0.0358539
AGPAT4	cg11342941	finngen_R10_C3_COLORECTAL_EXALLC	Inverse variance weighted	11	1.051(1.023-1.081)	<0.001	0.00590256	0	4.75117	0.907168	0.0112574	0.00963463	0.272652	0.914	TRUE	0	0.035841
SUCLA2	cg05272277	ebi-a-GCST012879	Inverse variance weighted	9	1.072(1.027-1.119)	0.00149288	0.0215146	44	14.3811	0.0723582	0.0187994	0.0238283	0.456024	0.139	TRUE	0	0.0357863
ACSF3	cg09427016	finngen_R10_C3_COLORECTAL_EXALLC	Inverse variance weighted	8	0.918(0.875-0.963)	<0.001	0.00722252	12	7.94647	0.337338	-0.0361042	0.0238488	0.180826	0.409	TRUE	4.61542e-161	0.0354233
ACSF3	cg27424853	finngen_R10_C3_COLORECTAL_EXALLC	Inverse variance weighted	16	0.949(0.924-0.974)	<0.001	0.00181759	0	14.1988	0.510507	-0.0160379	0.0125369	0.221604	0.527	TRUE	0	0.0351624
CISD3	cg27492942	finngen_R10_C3_COLORECTAL_EXALLC	Inverse variance weighted	3	0.910(0.831-0.996)	0.0408459	0.177405	0	0.84704	0.654738	0.00859983	0.0455987	0.881329	-	TRUE	4.24022e-38	0.0342735
ALDH1B1	cg03237166	ebi-a-GCST012879	Wald ratio	1	0.855(0.746-0.979)	0.0238813	0.74783	-	-	-	-	-	-	-	TRUE	8.66252e-12	0.0339464
DCAKD	cg18176312	ebi-a-GCST012879	Inverse variance weighted	5	1.098(1.030-1.171)	0.00438103	0.0452512	0	1.59074	0.810455	0.0124929	0.041333	0.782206	0.873	TRUE	9.24118e-58	0.0338433
PGS1	cg22290140	ebi-a-GCST012879	Inverse variance weighted	10	1.047(1.011-1.085)	0.010305	0.0817367	0	6.52356	0.686587	-0.000867247	0.0169671	0.960488	0.757	TRUE	0	0.0337211
FXN	cg01984237	finngen_R10_C3_COLORECTAL_EXALLC	Inverse variance weighted	10	1.090(1.042-1.141)	<0.001	0.003824	0	2.92211	0.967303	0.00874134	0.0305003	0.781702	0.973	TRUE	2.41112e-155	0.0335373
UQCRH	cg11235697	ebi-a-GCST012879	Inverse variance weighted	6	0.954(0.913-0.998)	0.0385549	0.177781	0	3.9271	0.559959	0.0932967	0.0742597	0.277356	0.571	TRUE	3.40874e-155	0.0334047
MACROD1	cg14078730	ebi-a-GCST012879	Wald ratio	1	1.258(1.048-1.510)	0.0136403	0.646752	-	-	-	-	-	-	-	TRUE	7.42652e-07	0.0332629
ACOT11	cg01517571	ebi-a-GCST012879	Inverse variance weighted	25	0.968(0.949-0.987)	0.00126778	0.0193419	14	27.8078	0.268232	0.0201043	0.0108392	0.0764935	0.309	TRUE	-	0.033107
PARS2	cg00156991	finngen_R10_C3_COLORECTAL_EXALLC	Inverse variance weighted	4	1.076(1.004-1.152)	0.0375119	0.169568	0	2.19163	0.5336	0.00395626	0.0368245	0.92425	0.657	TRUE	3.81376e-62	0.0327799
BCL2	cg08223235	finngen_R10_C3_COLORECTAL_EXALLC	Inverse variance weighted	2	0.880(0.781-0.992)	0.0358271	0.164184	0	0.0137423	0.90668	-	-	-	-	TRUE	2.75919e-19	0.0327596
SARDH	cg13717350	finngen_R10_C3_COLORECTAL_EXALLC	Inverse variance weighted	9	1.034(1.011-1.058)	0.00365376	0.0332263	0	3.86974	0.868681	0.0229572	0.0195214	0.278034	0.793	TRUE	0	0.0326603
ABAT	cg06228737	ebi-a-GCST012879	Inverse variance weighted	6	0.948(0.902-0.997)	0.0383306	0.177451	0	4.02289	0.546125	0.00896712	0.020767	0.688145	0.626	TRUE	2.79286e-99	0.032478
ACSF3	cg10156586	finngen_R10_C3_COLORECTAL_EXALLC	Inverse variance weighted	4	1.101(1.005-1.206)	0.0396471	0.174477	0	1.39497	0.706714	0.0857549	0.0943828	0.459475	0.753	TRUE	5.14383e-35	0.0324289
TRAP1	cg08257088	finngen_R10_C3_COLORECTAL_EXALLC	Inverse variance weighted	2	1.124(1.004-1.259)	0.0421363	0.181319	0	0.028132	0.866799	-	-	-	-	TRUE	2.11332e-21	0.0321483
CARS2	cg15747390	finngen_R10_C3_COLORECTAL_EXALLC	Inverse variance weighted	10	1.047(1.023-1.073)	<0.001	0.00300233	0	2.75924	0.97308	0.00118531	0.0153048	0.94017	0.942	TRUE	0	0.0321322
SLC25A28	cg05149213	ebi-a-GCST012879	Inverse variance weighted	8	1.089(1.044-1.137)	<0.001	0.00255831	1	7.08539	0.420044	0.0242717	0.0204815	0.280802	0.55	TRUE	1.7723e-135	0.0321109
NUDT2	cg08240373	finngen_R10_C3_COLORECTAL_EXALLC	Inverse variance weighted	9	0.947(0.912-0.984)	0.00469342	0.039877	0	6.33904	0.609312	0.0158717	0.0207894	0.470136	0.63	TRUE	9.75637e-255	0.0320965
PRDX2	cg23467004	ebi-a-GCST012879	Inverse variance weighted	6	1.089(1.010-1.175)	0.0258865	0.137982	0	3.36286	0.644232	0.000914516	0.0798671	0.991412	0.641	TRUE	8.52643e-47	0.0320331
CISD1	cg16915659	ebi-a-GCST012879	Inverse variance weighted	2	0.880(0.776-0.997)	0.0451674	0.194748	0	0.339348	0.560206	-	-	-	-	TRUE	4.15096e-15	0.0319151
MCEE	cg18750833	ebi-a-GCST012879	Inverse variance weighted	4	1.073(1.007-1.144)	0.0305215	0.152395	0	0.907628	0.823587	-0.0295644	0.0364216	0.502195	0.8	TRUE	2.76861e-60	0.0317298
NDUFS6	cg06603851	finngen_R10_C3_COLORECTAL_EXALLC	Inverse variance weighted	3	0.856(0.752-0.975)	0.019465	0.112722	29	2.82298	0.243779	-0.0815944	0.0496451	0.347977	-	TRUE	1.32673e-35	0.031713
MRPL48	cg03538470	finngen_R10_C3_COLORECTAL_EXALLC	Inverse variance weighted	9	1.043(1.000-1.087)	0.0488979	0.199802	18	9.76711	0.281754	-0.0474901	0.0303513	0.161636	0.314	TRUE	1.22941e-190	0.031508
ACLY	cg06956006	finngen_R10_C3_COLORECTAL_EXALLC	Inverse variance weighted	5	1.042(1.002-1.084)	0.0393638	0.174027	0	2.38335	0.665637	0.00289882	0.0223511	0.905015	0.732	TRUE	3.23771e-182	0.031458
ABAT	cg01881182	finngen_R10_C3_COLORECTAL_EXALLC	Inverse variance weighted	13	1.038(1.006-1.071)	0.0203379	0.114969	0	6.29764	0.900341	-0.00532778	0.0182785	0.776109	0.894	TRUE	0	0.0314227
MACROD1	cg14638453	finngen_R10_C3_COLORECTAL_EXALLC	Inverse variance weighted	3	0.880(0.802-0.965)	0.00689937	0.0527943	0	0.215218	0.897978	-0.00804215	0.0506149	0.899687	-	TRUE	5.22618e-44	0.0312485
MRPS35	cg16533146	ebi-a-GCST012879	Inverse variance weighted	13	0.958(0.927-0.989)	0.00933986	0.0776304	0	7.41377	0.829103	0.000884379	0.0123641	0.944262	0.857	TRUE	0	0.0310834
SUCLG2	cg19433066	finngen_R10_C3_COLORECTAL_EXALLC	Inverse variance weighted	4	0.930(0.870-0.994)	0.0335727	0.158856	0	0.378321	0.944684	0.000497212	0.0313198	0.988775	0.946	TRUE	1.15683e-59	0.0310111
PRDX2	cg13375538	ebi-a-GCST012879	Inverse variance weighted	12	1.048(1.008-1.091)	0.0198919	0.115284	0	7.29003	0.775133	0.0109712	0.0233551	0.648606	0.726	TRUE	1.48277e-207	0.0309454
SUCLG2	cg00837649	finngen_R10_C3_COLORECTAL_EXALLC	Inverse variance weighted	5	0.947(0.898-0.999)	0.0474515	0.195517	0	0.96618	0.91488	0.00414523	0.0272856	0.888892	0.966	TRUE	1.19053e-95	0.0308557
NDUFA10	cg05023192	finngen_R10_C3_COLORECTAL_EXALLC	Inverse variance weighted	11	0.978(0.957-0.999)	0.0429026	0.18381	7	10.7236	0.37945	0.0241533	0.0168525	0.185607	0.478	TRUE	-	0.0305865
COMT	cg15926585	finngen_R10_C3_COLORECTAL_EXALLC	Inverse variance weighted	4	1.213(1.107-1.329)	<0.001	0.00103578	0	1.09474	0.778344	-0.035973	0.0586112	0.601885	0.83	TRUE	9.94898e-32	0.0305775
SUCLG2	cg11197418	finngen_R10_C3_COLORECTAL_EXALLC	Inverse variance weighted	12	0.961(0.930-0.992)	0.0154283	0.0937608	0	2.59949	0.995032	-0.00837758	0.0185509	0.661194	0.997	TRUE	0	0.0305297
ALDH4A1	cg03224850	ebi-a-GCST012879	Inverse variance weighted	7	1.062(1.002-1.126)	0.0435498	0.190602	29	8.43172	0.208149	0.0350168	0.0195904	0.133905	0.275	TRUE	2.90298e-122	0.0301534
AKR7A2	cg13494428	ebi-a-GCST012879	Inverse variance weighted	18	0.969(0.939-0.999)	0.0445811	0.193295	0	13.9346	0.671723	0.0100539	0.0144337	0.496075	0.71	TRUE	0	0.0300515
CHCHD6	cg20284508	ebi-a-GCST012879	Inverse variance weighted	19	0.962(0.939-0.986)	0.00189029	0.0255409	18	22.0356	0.230409	0.0167019	0.0120804	0.184692	0.241	TRUE	-	0.0299376
ACSF3	cg09427016	ebi-a-GCST012879	Inverse variance weighted	8	0.940(0.899-0.983)	0.00651327	0.0586699	0	2.69037	0.912094	-0.0126987	0.0237208	0.611666	0.93	TRUE	4.23671e-148	0.0298036
THEM5	cg01062247	ebi-a-GCST012879	Inverse variance weighted	18	0.963(0.936-0.991)	0.00922767	0.0774191	0	15.3394	0.571049	-0.0292576	0.0135166	0.0458857	0.597	TRUE	0	0.0297872
ACSF3	cg27424853	ebi-a-GCST012879	Inverse variance weighted	16	0.963(0.937-0.988)	0.00470513	0.0465308	0	7.66171	0.936628	-0.00420488	0.0126563	0.744632	0.948	TRUE	0	0.0295463
NSUN2	cg26420013	finngen_R10_C3_COLORECTAL_EXALLC	Inverse variance weighted	6	1.069(1.016-1.124)	0.00969736	0.066644	0	4.2608	0.512511	-0.038841	0.0286208	0.246279	0.636	TRUE	1.02158e-95	0.0294917
NUDT13	cg04833713	ebi-a-GCST012879	Inverse variance weighted	6	1.057(1.016-1.099)	0.00540405	0.0516832	0	3.98206	0.552002	0.0579778	0.0294628	0.120469	0.636	TRUE	3.54566e-152	0.0294508
PISD	cg01338084	ebi-a-GCST012879	Inverse variance weighted	7	0.960(0.929-0.993)	0.0173078	0.108444	0	4.98523	0.545709	-0.0101234	0.0224217	0.670538	0.612	TRUE	4.64891e-265	0.0294017
ALDH1L2	cg16861031	finngen_R10_C3_COLORECTAL_EXALLC	Inverse variance weighted	4	0.933(0.876-0.993)	0.0289646	0.143467	0	2.45356	0.483743	-0.0338698	0.0441903	0.523515	0.574	TRUE	8.04655e-73	0.029401
ACADM	cg04892126	ebi-a-GCST012879	Inverse variance weighted	11	1.047(1.011-1.085)	0.0098997	0.0797173	0	4.76033	0.906602	0.0122864	0.0198632	0.551543	0.93	TRUE	1.98362e-258	0.0292734
FASN	cg15818577	ebi-a-GCST012879	Inverse variance weighted	2	0.888(0.798-0.989)	0.0305577	0.152395	0	0.0644895	0.799536	-	-	-	-	TRUE	7.96544e-21	0.0291938
COMT	cg11361387	ebi-a-GCST012879	Inverse variance weighted	10	0.953(0.912-0.997)	0.0350997	0.168189	31	12.9718	0.163884	-0.00303653	0.038554	0.939158	0.178	TRUE	1.99055e-199	0.0291401
COMT	cg22546130	ebi-a-GCST012879	Inverse variance weighted	11	0.964(0.934-0.994)	0.0201171	0.116299	21	12.7202	0.239738	0.0245983	0.0235655	0.32379	0.25	TRUE	0	0.0291077
SLC25A24	cg08942192	finngen_R10_C3_COLORECTAL_EXALLC	Inverse variance weighted	8	1.058(1.016-1.103)	0.00707896	0.0531237	0	1.00025	0.994825	-4.27305e-05	0.0223496	0.998536	0.997	TRUE	2.26069e-189	0.0290032
COMT	cg06346307	ebi-a-GCST012879	Inverse variance weighted	7	0.937(0.879-0.999)	0.045021	0.194748	37	9.56635	0.144142	0.0169751	0.0528926	0.76124	0.199	TRUE	6.66034e-91	0.0288649
NDUFA13	cg25352836	finngen_R10_C3_COLORECTAL_EXALLC	Inverse variance weighted	10	0.927(0.873-0.984)	0.012957	0.0813043	28	12.5294	0.185083	0.000427923	0.0264209	0.987474	0.242	TRUE	3.65031e-172	0.0288314
IMMT	cg07610327	ebi-a-GCST012879	Inverse variance weighted	7	0.923(0.870-0.979)	0.00733841	0.0646002	24	7.90695	0.245	0.0134651	0.0188074	0.506057	0.365	TRUE	2.47752e-108	0.0284552
COMT	cg23601416	ebi-a-GCST012879	Inverse variance weighted	15	0.969(0.945-0.994)	0.0150225	0.100952	5	14.7474	0.395637	0.0275539	0.0187701	0.165889	0.339	TRUE	0	0.028455
OSBPL1A	cg25928477	finngen_R10_C3_COLORECTAL_EXALLC	Inverse variance weighted	4	1.093(1.000-1.195)	0.0497294	0.200641	0	0.532551	0.911684	-0.0173359	0.0593743	0.797806	0.924	TRUE	6.70506e-37	0.0284445
FHIT	cg17573813	ebi-a-GCST012879	Inverse variance weighted	15	0.972(0.952-0.993)	0.0082258	0.0708028	0	8.28382	0.874022	0.0149935	0.009891	0.153484	0.856	TRUE	-	0.0284172
PARK7	cg12809925	ebi-a-GCST012879	Inverse variance weighted	6	1.064(1.006-1.125)	0.0293813	0.148763	0	1.71064	0.887557	-0.0134992	0.0246938	0.613674	0.902	TRUE	1.47154e-74	0.0283962
ACADM	cg00170796	ebi-a-GCST012879	Inverse variance weighted	16	1.042(1.012-1.074)	0.00658042	0.0588188	0	7.21552	0.951391	0.00727812	0.0134493	0.596909	0.958	TRUE	0	0.0282433
MRPL28	cg00101154	ebi-a-GCST012879	Inverse variance weighted	22	1.029(1.009-1.049)	0.00415818	0.0435298	7	22.5958	0.365904	0.021235	0.0117791	0.0865154	0.342	TRUE	-	0.0280138
CHCHD2	cg25408620	finngen_R10_C3_COLORECTAL_EXALLC	Inverse variance weighted	11	1.100(1.057-1.145)	<0.001	<0.001	0	9.23271	0.51017	0.00391482	0.0257336	0.882441	0.566	TRUE	1.17176e-207	0.0279851
ALDH1L2	cg05583240	ebi-a-GCST012879	Inverse variance weighted	7	0.953(0.912-0.995)	0.0275075	0.144306	0	1.36248	0.968101	0.00119881	0.0220807	0.958805	0.969	TRUE	1.34469e-159	0.0278888
ECHDC3	cg10543363	finngen_R10_C3_COLORECTAL_EXALLC	Inverse variance weighted	4	1.082(1.003-1.167)	0.0406419	0.177405	0	1.21502	0.749404	-0.00957109	0.0419494	0.840727	0.849	TRUE	1.54975e-55	0.0277954
ABAT	cg00220102	finngen_R10_C3_COLORECTAL_EXALLC	Inverse variance weighted	19	1.033(1.008-1.059)	0.0103152	0.0694299	0	8.01411	0.978426	-0.00778581	0.0136612	0.576187	0.978	TRUE	0	0.0277894
SARDH	cg13458384	finngen_R10_C3_COLORECTAL_EXALLC	Inverse variance weighted	5	1.058(1.013-1.106)	0.011903	0.0763365	0	2.85112	0.583042	0.0191782	0.0200569	0.409517	0.537	TRUE	4.64736e-148	0.0272827
FASN	cg03407524	ebi-a-GCST012879	Inverse variance weighted	12	1.033(1.009-1.057)	0.00624157	0.0573853	8	11.8946	0.371618	0.0219238	0.018629	0.266503	0.477	TRUE	-	0.0272312
SARDH	cg05493344	finngen_R10_C3_COLORECTAL_EXALLC	Inverse variance weighted	5	1.055(1.012-1.101)	0.0126588	0.0798753	0	2.9602	0.564507	0.0199841	0.0199262	0.389803	0.526	TRUE	1.55972e-164	0.0271404
SARDH	cg27114512	finngen_R10_C3_COLORECTAL_EXALLC	Inverse variance weighted	6	1.051(1.011-1.092)	0.0111909	0.073181	0	2.80512	0.73	0.0236437	0.0276411	0.440551	0.719	TRUE	6.97953e-225	0.0271372
SFXN1	cg20462978	ebi-a-GCST012879	Inverse variance weighted	9	0.970(0.949-0.991)	0.00477908	0.0470618	0	1.42687	0.993857	-0.0080941	0.0125308	0.53891	0.989	TRUE	-	0.0267061
MRPS26	cg20133923	ebi-a-GCST012879	Inverse variance weighted	2	1.090(1.000-1.188)	0.0498721	0.209211	0	0.0347389	0.852144	-	-	-	-	TRUE	1.1685e-32	0.0263291
NDUFS2	cg06760507	ebi-a-GCST012879	Inverse variance weighted	10	0.958(0.922-0.995)	0.0278968	0.145119	0	7.75238	0.55928	-0.00235212	0.0168189	0.892236	0.603	TRUE	2.08976e-208	0.0262217
BAK1	cg24505687	finngen_R10_C3_COLORECTAL_EXALLC	Inverse variance weighted	32	1.036(1.013-1.059)	0.00179356	0.0203679	0	18.845	0.95744	-0.00234087	0.0105815	0.826418	0.961	TRUE	-	0.0261925
MRPL28	cg12437481	finngen_R10_C3_COLORECTAL_EXALLC	Inverse variance weighted	13	1.026(1.001-1.052)	0.0397991	0.174815	30	17.2343	0.140993	-0.00522809	0.015051	0.734877	0.166	TRUE	-	0.0260381
COMT	cg11712482	finngen_R10_C3_COLORECTAL_EXALLC	Inverse variance weighted	5	1.079(1.039-1.121)	<0.001	0.00225253	0	3.1012	0.541036	-0.0255378	0.0287166	0.43935	0.634	TRUE	1.38516e-243	0.0259992
COMT	cg12457376	finngen_R10_C3_COLORECTAL_EXALLC	Inverse variance weighted	3	0.874(0.802-0.953)	0.00233609	0.0244974	0	1.6769	0.432379	-0.0502002	0.15212	0.797076	-	TRUE	3.80448e-36	0.025709
MSRA	cg22917652	finngen_R10_C3_COLORECTAL_EXALLC	Inverse variance weighted	4	0.919(0.847-0.998)	0.0441896	0.187383	0	0.83015	0.842243	-0.0204217	0.0618849	0.772763	0.883	TRUE	1.59232e-40	0.0255406
ALDH1L2	cg14918927	ebi-a-GCST012879	Inverse variance weighted	7	0.949(0.909-0.991)	0.0172469	0.108444	0	0.576705	0.996776	-0.0147951	0.0299459	0.642201	0.993	TRUE	2.0333e-157	0.0253181
ACAT1	cg04873221	finngen_R10_C3_COLORECTAL_EXALLC	Inverse variance weighted	7	0.926(0.886-0.967)	<0.001	0.00743589	0	0.411297	0.998757	-0.0168556	0.0562329	0.776432	0.997	TRUE	5.0669e-162	0.0251112
ACAT1	cg19829446	finngen_R10_C3_COLORECTAL_EXALLC	Inverse variance weighted	7	0.915(0.864-0.969)	0.00222774	0.0234669	0	2.2636	0.89393	-0.0049486	0.0520539	0.927954	0.908	TRUE	1.8247e-94	0.025073
COMT	cg01335087	finngen_R10_C3_COLORECTAL_EXALLC	Inverse variance weighted	2	0.809(0.707-0.926)	0.00207938	0.0226206	0	0.26206	0.608708	-	-	-	-	TRUE	4.06214e-15	0.0250558
COMT	cg24547396	finngen_R10_C3_COLORECTAL_EXALLC	Inverse variance weighted	5	1.086(1.025-1.150)	0.0053135	0.0435557	35	6.19808	0.184836	0.0458442	0.0499241	0.426193	0.323	TRUE	5.42279e-144	0.0248282
GFM1	cg21586613	ebi-a-GCST012879	Inverse variance weighted	11	0.927(0.886-0.970)	0.0010554	0.0172728	0	7.67837	0.660221	-0.0485737	0.0262342	0.0971127	0.702	TRUE	1.03314e-109	0.0248214
BCL2L11	cg18646521	ebi-a-GCST012879	Inverse variance weighted	5	0.934(0.881-0.991)	0.0234422	0.130023	0	3.58818	0.464598	-0.0410237	0.0517913	0.486159	0.581	TRUE	3.5895e-66	0.0248123
SND1	cg06903658	ebi-a-GCST012879	Inverse variance weighted	13	1.038(1.014-1.062)	0.00201172	0.0262653	0	6.07694	0.912154	-0.0106058	0.0108857	0.350853	0.924	TRUE	-	0.0248083
CARS2	cg11555438	finngen_R10_C3_COLORECTAL_EXALLC	Inverse variance weighted	8	1.059(1.009-1.111)	0.0196677	0.11299	0	5.46433	0.60349	0.0237403	0.023219	0.34601	0.647	TRUE	3.81011e-96	0.0246819
PGS1	cg25818991	finngen_R10_C3_COLORECTAL_EXALLC	Inverse variance weighted	5	1.068(1.019-1.120)	0.00577413	0.0468369	0	3.70385	0.447566	-0.0144075	0.0321637	0.684567	0.587	TRUE	4.91004e-132	0.0245254
COMT	cg24547396	ebi-a-GCST012879	Inverse variance weighted	4	0.941(0.897-0.988)	0.0142741	0.0981449	0	2.42912	0.488236	-0.000305383	0.0410207	0.994736	0.629	TRUE	2.26045e-108	0.0244683
CCDC127	cg17444298	ebi-a-GCST012879	Inverse variance weighted	11	0.975(0.953-0.997)	0.0252366	0.135764	0	8.82847	0.548457	-0.011773	0.0159892	0.480293	0.573	TRUE	-	0.0244371
NFU1	cg11644052	ebi-a-GCST012879	Inverse variance weighted	11	0.960(0.929-0.992)	0.0142482	0.0981449	0	3.65534	0.961559	0.02551	0.0255255	0.343714	0.977	TRUE	2.46218e-298	0.0242621
HTATIP2	cg01397325	finngen_R10_C3_COLORECTAL_EXALLC	Inverse variance weighted	15	0.951(0.919-0.985)	0.00517078	0.0429914	55	31.0979	0.00537115	-0.046612	0.0183063	0.0243661	0.007	TRUE	-	0.0241796
HTATIP2	cg02900213	finngen_R10_C3_COLORECTAL_EXALLC	Inverse variance weighted	11	0.922(0.869-0.979)	0.00767767	0.0556811	62	26.2407	0.00342961	-0.0598616	0.0242965	0.035934	0.01	TRUE	1.99647e-242	0.0240219
CASP3	cg21490662	finngen_R10_C3_COLORECTAL_EXALLC	Inverse variance weighted	9	0.918(0.870-0.968)	0.0015698	0.0181816	37	12.7984	0.118978	-0.0179265	0.0485243	0.722727	0.175	TRUE	1.73342e-152	0.0239617
CASP3	cg12167823	finngen_R10_C3_COLORECTAL_EXALLC	Inverse variance weighted	12	0.915(0.875-0.956)	<0.001	0.00177708	40	18.4626	0.0714481	-0.0406474	0.0318343	0.230509	0.114	TRUE	5.61831e-294	0.0238834
HTATIP2	cg24426391	finngen_R10_C3_COLORECTAL_EXALLC	Inverse variance weighted	35	0.967(0.952-0.983)	<0.001	0.00125419	23	44.3939	0.109343	-0.0268338	0.00909828	0.00581479	0.11	TRUE	-	0.0238395
CHCHD6	cg17408686	ebi-a-GCST012879	Inverse variance weighted	20	0.971(0.949-0.993)	0.0113943	0.0859755	16	22.6388	0.253626	0.00596245	0.0138618	0.672202	0.266	TRUE	-	0.0235383
COX7B2	cg05330754	ebi-a-GCST012879	Inverse variance weighted	4	0.873(0.806-0.945)	<0.001	0.0146223	0	2.1252	0.546831	0.0415966	0.0451705	0.454328	0.653	TRUE	1.1705e-32	0.0235052
COX7B2	cg26636590	ebi-a-GCST012879	Inverse variance weighted	2	0.847(0.744-0.963)	0.0114939	0.0864459	0	0.00533847	0.941755	-	-	-	-	TRUE	2.42242e-13	0.0234115
NDUFC2	cg03353394	finngen_R10_C3_COLORECTAL_EXALLC	Inverse variance weighted	3	0.893(0.802-0.994)	0.0391854	0.173869	0	0.403977	0.817104	0.0124643	0.105497	0.925131	-	TRUE	7.48756e-26	0.0232284
SLC25A24	cg00999623	ebi-a-GCST012879	Wald ratio	1	1.221(1.046-1.425)	0.0115251	0.611981	-	-	-	-	-	-	-	TRUE	6.63674e-10	0.0232253
NIT2	cg10731256	ebi-a-GCST012879	Inverse variance weighted	12	0.963(0.932-0.995)	0.0218146	0.124699	19	13.5621	0.258176	0.0227782	0.0173169	0.217746	0.311	TRUE	0	0.0229838
MOCS1	cg10871120	ebi-a-GCST012879	Inverse variance weighted	25	0.978(0.961-0.995)	0.0104786	0.0822709	9	26.3176	0.33725	-0.00030246	0.011779	0.979736	0.432	TRUE	-	0.0228514
PMPCB	cg05204389	finngen_R10_C3_COLORECTAL_EXALLC	Inverse variance weighted	5	0.944(0.897-0.993)	0.0260782	0.135817	0	2.76104	0.598576	-0.0351999	0.0389772	0.433044	0.746	TRUE	4.78929e-119	0.0228345
NAT8L	cg16417840	finngen_R10_C3_COLORECTAL_EXALLC	Inverse variance weighted	5	1.063(1.012-1.118)	0.0154657	0.0937608	0	1.55407	0.817022	-0.0136401	0.0437387	0.775569	0.788	TRUE	1.72458e-151	0.0228294
MRPL28	cg08923669	finngen_R10_C3_COLORECTAL_EXALLC	Inverse variance weighted	18	1.026(1.001-1.052)	0.0426568	0.18322	0	16.323	0.501062	-0.0296797	0.0151314	0.0674653	0.511	TRUE	0	0.0225524
IDI1	cg23359895	ebi-a-GCST012879	Inverse variance weighted	2	1.157(1.016-1.317)	0.0281517	0.145712	0	0.413679	0.520108	-	-	-	-	TRUE	6.20861e-17	0.0223434
NAT8L	cg10901867	finngen_R10_C3_COLORECTAL_EXALLC	Inverse variance weighted	10	0.965(0.938-0.994)	0.0166421	0.0995095	5	9.51263	0.39136	0.00698118	0.0131013	0.608609	0.473	TRUE	0	0.0222699
BNIP3L	cg13160058	ebi-a-GCST012879	Inverse variance weighted	16	0.962(0.931-0.994)	0.0193775	0.113489	24	19.6501	0.185768	-0.0323414	0.0179394	0.0929792	0.22	TRUE	0	0.022229
DNAJA3	cg07437923	finngen_R10_C3_COLORECTAL_EXALLC	Inverse variance weighted	17	1.026(1.006-1.047)	0.010319	0.0694299	0	10.1455	0.858922	0.0190107	0.0129788	0.163632	0.875	TRUE	-	0.0221631
MRPL28	cg00928191	finngen_R10_C3_COLORECTAL_EXALLC	Inverse variance weighted	10	1.040(1.002-1.079)	0.0378539	0.170452	30	12.9346	0.165589	0.00757392	0.0163077	0.654712	0.235	TRUE	0	0.0221046
C16orf91	cg01713348	finngen_R10_C3_COLORECTAL_EXALLC	Inverse variance weighted	2	1.203(1.030-1.404)	0.0193488	0.112329	0	0.444269	0.505069	-	-	-	-	TRUE	1.91551e-16	0.0220238
MSRA	cg05753693	finngen_R10_C3_COLORECTAL_EXALLC	Inverse variance weighted	17	0.912(0.875-0.951)	<0.001	<0.001	0	7.72585	0.956612	-0.033711	0.0324483	0.315303	0.968	TRUE	1.14774e-187	0.0217963
MSRA	cg06620390	finngen_R10_C3_COLORECTAL_EXALLC	Inverse variance weighted	31	0.936(0.909-0.963)	<0.001	<0.001	0	25.7912	0.685745	-0.0150795	0.026901	0.579407	0.717	TRUE	0	0.0215901
ABAT	cg00231389	finngen_R10_C3_COLORECTAL_EXALLC	Inverse variance weighted	8	1.044(1.003-1.086)	0.0345489	0.162484	0	3.47034	0.838357	-0.0153573	0.0236933	0.540871	0.841	TRUE	3.15492e-156	0.0213711
NDUFA10	cg18663897	finngen_R10_C3_COLORECTAL_EXALLC	Inverse variance weighted	8	0.952(0.913-0.992)	0.0204674	0.11505	0	5.4884	0.600583	-0.0104121	0.0242065	0.682116	0.577	TRUE	1.90221e-182	0.021333
PMPCB	cg06155229	finngen_R10_C3_COLORECTAL_EXALLC	Inverse variance weighted	13	0.963(0.942-0.985)	0.0011993	0.0148287	0	5.93229	0.919457	-0.00901409	0.0143758	0.543433	0.929	TRUE	-	0.0212844
TOP1MT	cg02086839	ebi-a-GCST012879	Inverse variance weighted	14	1.041(1.005-1.078)	0.0238021	0.131392	0	9.1051	0.76496	-0.0273612	0.0201718	0.199941	0.794	TRUE	6.48366e-262	0.0211343
COQ3	cg16471877	finngen_R10_C3_COLORECTAL_EXALLC	Inverse variance weighted	46	0.976(0.961-0.990)	0.00134526	0.0158972	0	35.8163	0.834334	0.00169807	0.0103508	0.870442	0.848	TRUE	-	0.0211271
TOP1MT	cg00139947	ebi-a-GCST012879	Inverse variance weighted	15	1.034(1.002-1.067)	0.0389646	0.17896	0	11.7382	0.627315	-0.0138979	0.0158504	0.396501	0.668	TRUE	0	0.0210673
PISD	cg01338084	finngen_R10_C3_COLORECTAL_EXALLC	Inverse variance weighted	7	0.959(0.926-0.993)	0.0197053	0.11299	0	5.5396	0.476684	-0.0223835	0.0225836	0.367128	0.459	TRUE	3.82731e-288	0.0207923
QTRT1	cg17710535	ebi-a-GCST012879	Inverse variance weighted	5	1.089(1.015-1.168)	0.0173119	0.108444	0	1.30179	0.861072	-0.0449532	0.0711428	0.572337	0.894	TRUE	1.09803e-48	0.0207705
AIFM2	cg25502086	ebi-a-GCST012879	Inverse variance weighted	8	1.043(1.006-1.081)	0.0219947	0.124885	0	4.54188	0.715669	-0.00224674	0.0170226	0.899311	0.658	TRUE	1.89283e-239	0.020702
MRPL48	cg19033780	finngen_R10_C3_COLORECTAL_EXALLC	Inverse variance weighted	15	1.032(1.002-1.062)	0.0343336	0.162127	13	16.1243	0.305841	-0.0530206	0.0241889	0.0471906	0.315	TRUE	0	0.0206207
AGPAT4	cg07074571	ebi-a-GCST012879	Inverse variance weighted	5	0.946(0.900-0.995)	0.0308983	0.153652	0	3.53627	0.472386	-0.0198175	0.021346	0.421682	0.553	TRUE	2.26177e-101	0.0205747
COX19	cg03392753	finngen_R10_C3_COLORECTAL_EXALLC	Inverse variance weighted	7	1.054(1.007-1.103)	0.0244924	0.129882	0	4.71703	0.580585	0.000775177	0.0192364	0.969416	0.611	TRUE	4.02388e-183	0.0205398
NT5DC3	cg02071712	finngen_R10_C3_COLORECTAL_EXALLC	Inverse variance weighted	6	0.924(0.858-0.995)	0.0356021	0.164184	0	4.18407	0.52323	0.0113597	0.0584663	0.855413	0.62	TRUE	2.70635e-52	0.0202906
THEM4	cg13869942	ebi-a-GCST012879	Inverse variance weighted	5	1.044(1.003-1.086)	0.0355037	0.169079	0	1.35323	0.852282	0.00675118	0.0486168	0.898354	0.917	TRUE	2.41288e-152	0.0201516
DNAJC30	cg04134859	finngen_R10_C3_COLORECTAL_EXALLC	Inverse variance weighted	3	0.904(0.822-0.994)	0.0362308	0.16545	0	0.246056	0.884239	-0.0141562	0.0324124	0.737851	-	TRUE	8.35119e-35	0.0200966
PDE2A	cg23792978	finngen_R10_C3_COLORECTAL_EXALLC	Inverse variance weighted	4	1.152(1.066-1.246)	<0.001	0.00622948	0	2.14072	0.543719	0.0473517	0.0334716	0.292777	0.606	TRUE	3.73035e-37	0.019973
FARS2	cg26704043	ebi-a-GCST012879	Inverse variance weighted	9	0.920(0.883-0.959)	<0.001	0.00255831	13	9.16747	0.328366	-0.0444897	0.0234166	0.0992181	0.374	TRUE	3.40489e-178	0.0196153
UCP2	cg11417675	ebi-a-GCST012879	Inverse variance weighted	6	0.947(0.904-0.993)	0.0242865	0.132804	0	2.85619	0.722146	-0.00218866	0.0319824	0.948725	0.736	TRUE	1.83915e-105	0.0196031
MRPL23	cg07578618	finngen_R10_C3_COLORECTAL_EXALLC	Inverse variance weighted	9	1.051(1.012-1.091)	0.00970461	0.066644	0	8.01057	0.432439	0.00401241	0.0191946	0.840371	0.569	TRUE	5.1463e-257	0.0195972
DCAKD	cg25538415	ebi-a-GCST012879	Inverse variance weighted	24	1.053(1.023-1.084)	<0.001	0.00960088	18	28.1243	0.211118	0.00558789	0.0127673	0.66589	0.258	TRUE	0	0.019593
NIT2	cg13016775	ebi-a-GCST012879	Inverse variance weighted	5	0.929(0.880-0.980)	0.00732579	0.0646002	0	3.31163	0.507091	-0.0280635	0.0312638	0.43553	0.493	TRUE	5.1367e-88	0.0195896
PYCR2	cg06939851	ebi-a-GCST012879	Inverse variance weighted	5	0.939(0.892-0.989)	0.0164995	0.10681	0	0.534968	0.970009	0.000571946	0.01824	0.976955	0.989	TRUE	9.35144e-83	0.0194281
PGS1	cg02319466	finngen_R10_C3_COLORECTAL_EXALLC	Inverse variance weighted	6	1.071(1.029-1.114)	<0.001	0.0113324	0	4.11513	0.532962	-0.0111673	0.0270362	0.700751	0.631	TRUE	7.27761e-186	0.0193402
COMT	cg10122187	finngen_R10_C3_COLORECTAL_EXALLC	Inverse variance weighted	6	0.929(0.876-0.986)	0.015194	0.0930831	6	5.2947	0.380983	-0.00466178	0.0279152	0.875474	0.453	TRUE	3.1111e-90	0.0192999
MTHFS	cg23855392	ebi-a-GCST012879	Inverse variance weighted	23	0.959(0.935-0.984)	0.00127337	0.0193419	0	20.8827	0.528	-0.0115161	0.0102074	0.271957	0.563	TRUE	0	0.0192797
AIFM2	cg02100629	finngen_R10_C3_COLORECTAL_EXALLC	Inverse variance weighted	9	1.033(1.000-1.067)	0.0484735	0.198673	0	5.93239	0.654805	0.0230875	0.0178342	0.236537	0.725	TRUE	0	0.0192781
SPG7	cg03286774	finngen_R10_C3_COLORECTAL_EXALLC	Inverse variance weighted	2	1.149(1.001-1.319)	0.0484209	0.198673	0	0.136796	0.711488	-	-	-	-	TRUE	1.17816e-14	0.0189281
CARS2	cg10993865	finngen_R10_C3_COLORECTAL_EXALLC	Inverse variance weighted	14	0.972(0.958-0.987)	<0.001	0.00357715	0	11.48	0.570671	-0.00132257	0.00875559	0.882442	0.606	TRUE	-	0.0189113
CPT1B	cg01081346	finngen_R10_C3_COLORECTAL_EXALLC	Inverse variance weighted	18	0.968(0.941-0.997)	0.0285697	0.142116	0	14.7023	0.616916	-0.0322073	0.0155167	0.0544072	0.684	TRUE	0	0.0188958
SPR	cg04807855	ebi-a-GCST012879	Inverse variance weighted	2	0.877(0.773-0.995)	0.0420597	0.18583	0	0.255577	0.613175	-	-	-	-	TRUE	1.29663e-15	0.0188772
FARS2	cg20330747	ebi-a-GCST012879	Inverse variance weighted	11	1.056(1.017-1.096)	0.00454268	0.0461178	35	15.3205	0.120807	0.0268699	0.0155108	0.117256	0.171	TRUE	0	0.0188307
DMGDH	cg25105617	finngen_R10_C3_COLORECTAL_EXALLC	Inverse variance weighted	17	0.956(0.931-0.981)	<0.001	0.00817538	0	9.65828	0.883854	-0.025091	0.0206589	0.243318	0.901	TRUE	0	0.0187933
ECHDC3	cg11103390	finngen_R10_C3_COLORECTAL_EXALLC	Inverse variance weighted	15	1.025(1.002-1.049)	0.0326373	0.155696	0	12.0031	0.606056	0.00572121	0.0160887	0.72784	0.642	TRUE	-	0.0186051
SND1	cg13969327	finngen_R10_C3_COLORECTAL_EXALLC	Inverse variance weighted	4	0.920(0.848-0.998)	0.04518	0.19084	0	1.18745	0.756016	-0.00923762	0.0235306	0.73252	0.817	TRUE	2.99431e-50	0.0185331
NT5DC3	cg21863207	ebi-a-GCST012879	Inverse variance weighted	10	1.035(1.003-1.068)	0.0313296	0.155245	0	4.73858	0.856476	0.0357677	0.0244825	0.182163	0.894	TRUE	5.53146e-298	0.0183414
HAGH	cg00935504	finngen_R10_C3_COLORECTAL_EXALLC	Inverse variance weighted	15	0.951(0.923-0.979)	<0.001	0.010849	26	18.9607	0.166458	-0.0173404	0.0204616	0.412069	0.201	TRUE	0	0.0183019
SPG7	cg10091053	finngen_R10_C3_COLORECTAL_EXALLC	Inverse variance weighted	4	1.108(1.012-1.213)	0.0267124	0.138192	10	3.34053	0.342041	0.00679529	0.120233	0.960068	0.455	TRUE	1.44254e-36	0.0182716
MCCD1	cg23224191	finngen_R10_C3_COLORECTAL_EXALLC	Inverse variance weighted	31	1.022(1.006-1.038)	0.00708956	0.0531237	14	34.8346	0.248707	0.0094451	0.0127153	0.463568	0.286	TRUE	-	0.0182653
TOP1MT	cg11975813	finngen_R10_C3_COLORECTAL_EXALLC	Inverse variance weighted	24	1.039(1.016-1.064)	0.00100579	0.012795	0	17.2682	0.795884	0.00652499	0.0119052	0.589158	0.798	TRUE	-	0.0180384
AKAP1	cg12850099	finngen_R10_C3_COLORECTAL_EXALLC	Wald ratio	1	1.264(1.027-1.556)	0.0271573	0.726051	-	-	-	-	-	-	-	TRUE	9.11809e-08	0.0179672
MSRA	cg23400122	ebi-a-GCST012879	Inverse variance weighted	4	0.876(0.784-0.979)	0.0193131	0.113489	0	2.69075	0.441802	-0.249246	0.291959	0.483203	0.525	TRUE	5.57122e-26	0.0179647
CISD3	cg27492942	ebi-a-GCST012879	Inverse variance weighted	3	1.095(1.009-1.190)	0.0305239	0.152395	0	0.120043	0.941744	0.0126436	0.0411758	0.810335	-	TRUE	2.8985e-34	0.017895
HIBADH	cg05774698	finngen_R10_C3_COLORECTAL_EXALLC	Inverse variance weighted	5	0.934(0.878-0.993)	0.0284799	0.142116	0	3.6531	0.454984	-0.0638109	0.0382966	0.194258	0.56	TRUE	7.05332e-77	0.0178597
SLC25A29	cg23709172	finngen_R10_C3_COLORECTAL_EXALLC	Inverse variance weighted	4	1.064(1.006-1.125)	0.0297143	0.145847	0	2.38562	0.496316	0.0296742	0.0267322	0.382562	0.636	TRUE	7.32418e-88	0.0178461
GRPEL1	cg06697600	finngen_R10_C3_COLORECTAL_EXALLC	Inverse variance weighted	13	0.965(0.933-0.997)	0.0320974	0.154067	0	8.52012	0.743279	-0.028663	0.0172114	0.124034	0.715	TRUE	0	0.0177605
HAGH	cg07677296	finngen_R10_C3_COLORECTAL_EXALLC	Inverse variance weighted	4	1.061(1.001-1.124)	0.0475566	0.195604	0	2.79093	0.424995	0.0550316	0.0398652	0.301489	0.487	TRUE	4.68343e-66	0.0176866
MRPL28	cg08923669	ebi-a-GCST012879	Inverse variance weighted	20	1.037(1.011-1.063)	0.00423626	0.0441482	9	20.7812	0.349016	0.0299152	0.0155702	0.0706734	0.34	TRUE	-	0.0176613
MTG1	cg01444801	finngen_R10_C3_COLORECTAL_EXALLC	Inverse variance weighted	6	1.060(1.009-1.113)	0.0214061	0.117809	0	0.944225	0.966938	-0.00801263	0.0434518	0.862669	0.969	TRUE	2.24902e-115	0.017652
FAHD1	cg09830162	finngen_R10_C3_COLORECTAL_EXALLC	Inverse variance weighted	5	1.053(1.003-1.106)	0.0393953	0.174027	0	3.1682	0.530083	0.0495071	0.0324427	0.224438	0.551	TRUE	2.34153e-95	0.0174809
BAD	cg25069102	finngen_R10_C3_COLORECTAL_EXALLC	Inverse variance weighted	2	1.151(1.021-1.298)	0.0212117	0.117294	0	0.06403	0.800236	-	-	-	-	TRUE	5.8821e-19	0.0172821
MSRA	cg11548083	finngen_R10_C3_COLORECTAL_EXALLC	Inverse variance weighted	90	0.951(0.936-0.966)	<0.001	<0.001	0	83.3757	0.648218	-0.03245	0.0103939	0.0024305	0.672	TRUE	-	0.0172347
PDF	cg02192472	ebi-a-GCST012879	Inverse variance weighted	10	0.949(0.907-0.993)	0.0236841	0.131052	0	8.57854	0.477051	0.00901387	0.0304763	0.77494	0.557	TRUE	1.91742e-127	0.0171992
ECHDC3	cg05991820	finngen_R10_C3_COLORECTAL_EXALLC	Inverse variance weighted	14	1.026(1.004-1.049)	0.0224534	0.121457	0	10.0419	0.690502	0.0112455	0.0153505	0.477879	0.691	TRUE	-	0.0171628
MSRB2	cg07355157	finngen_R10_C3_COLORECTAL_EXALLC	Inverse variance weighted	10	1.079(1.043-1.115)	<0.001	<0.001	16	10.6751	0.298637	0.0334073	0.0177067	0.0959109	0.355	TRUE	0	0.0171401
MSRA	cg21915799	finngen_R10_C3_COLORECTAL_EXALLC	Inverse variance weighted	82	0.957(0.942-0.973)	<0.001	<0.001	6	86.2473	0.32426	-0.0215012	0.00869287	0.0155004	0.388	TRUE	-	0.0170744
ACSF3	cg26950739	finngen_R10_C3_COLORECTAL_EXALLC	Inverse variance weighted	36	0.965(0.946-0.984)	<0.001	0.00654939	27	48.1952	0.0679589	-0.00939791	0.00903048	0.305365	0.068	TRUE	-	0.0170423
MOCS1	cg10871120	finngen_R10_C3_COLORECTAL_EXALLC	Inverse variance weighted	25	0.980(0.964-0.996)	0.01432	0.0891363	0	16.4391	0.87158	-0.000322814	0.0108772	0.97658	0.883	TRUE	-	0.0170409
CHCHD6	cg20284508	finngen_R10_C3_COLORECTAL_EXALLC	Inverse variance weighted	20	0.969(0.952-0.986)	<0.001	0.00675856	0	16.1724	0.645745	-0.0064829	0.0102551	0.53523	0.708	TRUE	-	0.0169947
MCCD1	cg20443451	finngen_R10_C3_COLORECTAL_EXALLC	Inverse variance weighted	28	1.027(1.008-1.047)	0.00549304	0.0448695	17	32.3373	0.219824	0.0130545	0.0129334	0.322104	0.253	TRUE	-	0.0169498
MSRA	cg12940923	finngen_R10_C3_COLORECTAL_EXALLC	Inverse variance weighted	128	0.965(0.953-0.976)	<0.001	<0.001	14	147.39	0.104196	-0.0256967	0.00656425	0.000147399	0.118	TRUE	-	0.016889
SLC25A24	cg08942192	ebi-a-GCST012879	Inverse variance weighted	9	1.049(1.007-1.094)	0.0233423	0.130023	5	8.43486	0.392184	0.00432396	0.0222781	0.851618	0.448	TRUE	2.1315e-190	0.0167663
ADCK2	cg23214464	ebi-a-GCST012879	Inverse variance weighted	10	0.976(0.955-0.998)	0.0364533	0.170801	4	9.35403	0.405256	-0.0224555	0.0126648	0.114152	0.486	TRUE	0	0.016692
PDE2A	cg22635155	finngen_R10_C3_COLORECTAL_EXALLC	Inverse variance weighted	7	1.084(1.012-1.161)	0.0206786	0.11505	41	10.1091	0.120131	0.0440628	0.0948789	0.661873	0.198	TRUE	6.45469e-94	0.0166846
MSRA	cg05753693	ebi-a-GCST012879	Inverse variance weighted	17	1.092(1.043-1.143)	<0.001	0.00389482	0	15.1223	0.515702	0.0229639	0.0357473	0.530313	0.557	TRUE	7.87213e-167	0.016628
PDE2A	cg22635155	ebi-a-GCST012879	Inverse variance weighted	7	1.058(1.002-1.116)	0.0404673	0.181907	0	2.36114	0.883673	-0.000397379	0.0670926	0.995503	0.871	TRUE	1.19234e-86	0.016607
ACACB	cg19598685	finngen_R10_C3_COLORECTAL_EXALLC	Inverse variance weighted	11	0.941(0.902-0.980)	0.00369405	0.0334204	15	11.7277	0.303693	-0.0301601	0.0252831	0.263408	0.387	TRUE	6.35622e-216	0.0165536
NDUFB8	cg17328514	ebi-a-GCST012879	Inverse variance weighted	2	1.127(1.025-1.238)	0.0130196	0.0916896	0	0.046638	0.82902	-	-	-	-	TRUE	2.60737e-27	0.0164932
NDUFB8	cg27072683	ebi-a-GCST012879	Inverse variance weighted	6	1.075(1.010-1.143)	0.0220323	0.124885	16	5.92003	0.314079	0.0671603	0.0691517	0.386443	0.414	TRUE	2.35903e-78	0.0164859
MSRB2	cg07834396	finngen_R10_C3_COLORECTAL_EXALLC	Inverse variance weighted	4	1.139(1.057-1.227)	<0.001	0.00931998	0	0.51375	0.91586	-0.0236418	0.0641412	0.747793	0.927	TRUE	1.95481e-44	0.016215
SPG7	cg02207944	ebi-a-GCST012879	Inverse variance weighted	5	1.089(1.021-1.162)	0.00958034	0.0778486	0	1.05791	0.900892	0.00994757	0.0780552	0.906653	0.919	TRUE	2.01316e-56	0.0161902
ALDH1L1	cg08481491	finngen_R10_C3_COLORECTAL_EXALLC	Inverse variance weighted	9	1.039(1.001-1.077)	0.0415838	0.179827	0	4.63942	0.795328	-0.027095	0.0228491	0.274379	0.845	TRUE	1.12991e-273	0.0161117
MSRA	cg01565659	ebi-a-GCST012879	Inverse variance weighted	13	1.044(1.004-1.086)	0.0289971	0.148287	0	4.22792	0.978964	0.0121666	0.0197379	0.550169	0.977	TRUE	2.38169e-239	0.016104
PDE2A	cg02728101	finngen_R10_C3_COLORECTAL_EXALLC	Inverse variance weighted	8	1.085(1.040-1.131)	<0.001	0.00305697	0	2.97215	0.887566	0.0324248	0.0335762	0.371486	0.865	TRUE	8.70135e-162	0.0160778
ME3	cg22814480	ebi-a-GCST012879	Inverse variance weighted	3	1.115(1.005-1.236)	0.0391873	0.179299	0	0.236553	0.888451	-0.0118409	0.0520142	0.857504	-	TRUE	5.69881e-21	0.0160681
ABHD10	cg08979515	finngen_R10_C3_COLORECTAL_EXALLC	Inverse variance weighted	24	1.029(1.002-1.057)	0.0366122	0.166471	0	16.0173	0.854528	0.014778	0.0111422	0.198344	0.844	TRUE	0	0.0159644
SPG7	cg02244288	finngen_R10_C3_COLORECTAL_EXALLC	Inverse variance weighted	18	1.055(1.008-1.104)	0.0207107	0.11505	48	32.5056	0.013012	0.0724909	0.0241123	0.00836732	0.014	TRUE	0	0.0157599
MSRA	cg06620390	ebi-a-GCST012879	Inverse variance weighted	31	1.063(1.030-1.097)	<0.001	0.00389482	0	27.776	0.582307	0.0134624	0.0298329	0.655159	0.615	TRUE	0	0.015711
SPG7	cg07474682	ebi-a-GCST012879	Inverse variance weighted	3	1.122(1.011-1.244)	0.029927	0.150868	0	1.10195	0.576389	0.0918469	0.123483	0.592867	-	TRUE	2.48854e-21	0.0153889
ACSM3	cg06478823	finngen_R10_C3_COLORECTAL_EXALLC	Inverse variance weighted	8	0.958(0.917-1.000)	0.049629	0.200629	0	2.56537	0.922095	-0.0323906	0.0236274	0.219476	0.944	TRUE	3.44144e-148	0.0152913
MSRA	cg11548083	ebi-a-GCST012879	Inverse variance weighted	90	1.049(1.032-1.067)	<0.001	<0.001	0	73.2169	0.88694	0.00443312	0.0109789	0.687348	0.889	TRUE	-	0.0151626
NDUFA3	cg21098323	ebi-a-GCST012879	Inverse variance weighted	5	0.939(0.895-0.987)	0.0122978	0.0882104	0	1.32234	0.857574	-0.00556031	0.0304722	0.866847	0.851	TRUE	5.36992e-100	0.0150236
COX6A2	cg00444059	ebi-a-GCST012879	Inverse variance weighted	4	1.085(1.010-1.166)	0.0251564	0.135646	0	1.46014	0.691501	-0.011922	0.0321746	0.746544	0.726	TRUE	2.64642e-48	0.0149773
SPG7	cg04002220	ebi-a-GCST012879	Inverse variance weighted	6	1.097(1.028-1.170)	0.00515573	0.0501335	0	0.672745	0.984431	-0.0172794	0.0427087	0.706482	0.975	TRUE	8.3048e-60	0.0148062
COX6A2	cg19927508	ebi-a-GCST012879	Inverse variance weighted	7	1.070(1.011-1.132)	0.0183368	0.110688	3	6.15551	0.405997	-0.0315819	0.0244058	0.252198	0.479	TRUE	6.96999e-87	0.0146889
SPG7	cg00750074	ebi-a-GCST012879	Inverse variance weighted	27	1.046(1.023-1.069)	<0.001	0.00223545	0	17.1632	0.904069	0.00778173	0.0129602	0.553623	0.935	TRUE	-	0.0146348
FTH1	cg24803614	ebi-a-GCST012879	Inverse variance weighted	3	1.090(1.009-1.178)	0.0280408	0.145462	0	0.950446	0.621746	0.0275993	0.0394002	0.610992	-	TRUE	1.18785e-36	0.0145561
SPG7	cg02244288	ebi-a-GCST012879	Inverse variance weighted	17	1.066(1.033-1.101)	<0.001	0.00255831	0	6.38431	0.983387	0.0285351	0.0213069	0.200433	0.989	TRUE	0	0.0144521
SPG7	cg10091053	ebi-a-GCST012879	Inverse variance weighted	4	1.107(1.019-1.204)	0.0168512	0.107121	0	1.21189	0.750154	0.0461391	0.0894355	0.657299	0.791	TRUE	1.37563e-32	0.014393
MSRA	cg02319733	finngen_R10_C3_COLORECTAL_EXALLC	Inverse variance weighted	84	0.958(0.944-0.973)	<0.001	<0.001	2	84.5117	0.433165	-0.0136072	0.00839259	0.108785	0.449	TRUE	-	0.0143793
PDE2A	cg21657876	finngen_R10_C3_COLORECTAL_EXALLC	Inverse variance weighted	6	0.918(0.866-0.974)	0.00438433	0.0379432	0	4.72136	0.450823	0.00206815	0.064776	0.976059	0.546	TRUE	1.84956e-85	0.0143663
PDE2A	cg04808985	finngen_R10_C3_COLORECTAL_EXALLC	Inverse variance weighted	2	0.888(0.791-0.997)	0.0438041	0.186691	0	0.39051	0.532032	-	-	-	-	TRUE	2.9434e-18	0.0143583
CRYZ	cg07399417	ebi-a-GCST012879	Inverse variance weighted	6	0.934(0.883-0.988)	0.0174588	0.108778	0	4.87964	0.430745	0.00856332	0.0345286	0.81634	0.535	TRUE	2.16397e-71	0.0142553
GLRX5	cg12096759	ebi-a-GCST012879	Inverse variance weighted	26	1.022(1.001-1.044)	0.0437364	0.1907	0	21.6951	0.653282	0.0173562	0.0133767	0.206795	0.698	TRUE	-	0.0142061
PDK1	cg04033559	ebi-a-GCST012879	Inverse variance weighted	36	1.019(1.002-1.036)	0.0268905	0.142679	0	31.5079	0.637457	0.00613227	0.00877501	0.48941	0.688	TRUE	-	0.0141996
SPG7	cg06640241	ebi-a-GCST012879	Inverse variance weighted	6	0.923(0.875-0.974)	0.0033274	0.0372667	0	0.964321	0.965392	-0.0070322	0.0386376	0.864431	0.952	TRUE	1.11275e-94	0.0141632
CRYZ	cg10128416	ebi-a-GCST012879	Inverse variance weighted	6	0.938(0.881-0.998)	0.0432251	0.189538	14	5.79387	0.326796	-0.0148055	0.040822	0.735192	0.419	TRUE	9.68806e-68	0.014159
CRYZ	cg00121533	ebi-a-GCST012879	Inverse variance weighted	6	0.942(0.890-0.997)	0.0400249	0.181147	12	5.71199	0.335259	-0.013864	0.0515272	0.801191	0.439	TRUE	2.41902e-81	0.0141561
MTHFS	cg02196730	ebi-a-GCST012879	Inverse variance weighted	38	0.961(0.944-0.978)	<0.001	<0.001	0	34.5061	0.586538	-0.00911213	0.00764487	0.241088	0.575	TRUE	-	0.0140963
SPG7	cg00439318	ebi-a-GCST012879	Inverse variance weighted	3	1.121(1.017-1.236)	0.0218383	0.124699	0	0.556809	0.75699	-0.072898	0.116017	0.642858	-	TRUE	2.97628e-24	0.0140709
PDF	cg03603530	ebi-a-GCST012879	Inverse variance weighted	12	0.946(0.911-0.982)	0.00384216	0.041531	0	10.1386	0.517961	-0.00813799	0.0222821	0.72255	0.558	TRUE	6.68563e-222	0.0140328
COMT	cg08730070	ebi-a-GCST012879	Wald ratio	1	0.825(0.692-0.984)	0.0327011	0.74783	-	-	-	-	-	-	-	TRUE	2.01664e-07	0.0138706
ME3	cg03955932	finngen_R10_C3_COLORECTAL_EXALLC	Inverse variance weighted	14	1.030(1.000-1.061)	0.0496402	0.200629	0	5.15128	0.97171	0.00472044	0.0154419	0.765079	0.97	TRUE	0	0.0138577
CYP27A1	cg26175971	finngen_R10_C3_COLORECTAL_EXALLC	Wald ratio	1	0.737(0.616-0.881)	<0.001	0.207516	-	-	-	-	-	-	-	TRUE	1.26431e-08	0.013818
SPG7	cg07452625	ebi-a-GCST012879	Inverse variance weighted	7	1.078(1.022-1.137)	0.00545477	0.0517424	0	1.87997	0.9304	0.0154916	0.0535592	0.784005	0.936	TRUE	4.5683e-88	0.0137472
MACROD1	cg18290981	ebi-a-GCST012879	Inverse variance weighted	6	0.923(0.866-0.985)	0.0150109	0.100952	0	0.945356	0.966852	-0.0181419	0.0468566	0.718342	0.963	TRUE	6.69849e-58	0.0136209
BAK1	cg07679836	finngen_R10_C3_COLORECTAL_EXALLC	Inverse variance weighted	48	1.033(1.016-1.051)	<0.001	0.00340663	0	34.2084	0.918049	-0.000607852	0.00864456	0.944247	0.936	TRUE	-	0.0135419
SPG7	cg03169557	ebi-a-GCST012879	Inverse variance weighted	16	1.060(1.028-1.094)	<0.001	0.00509862	0	8.73436	0.890992	0.0348181	0.0291923	0.252804	0.923	TRUE	0	0.0133513
CYP11B2	cg15847600	finngen_R10_C3_COLORECTAL_EXALLC	Inverse variance weighted	2	0.909(0.830-0.996)	0.040711	0.177405	0	0.00840813	0.92694	-	-	-	-	TRUE	1.15759e-22	0.013313
PC	cg10329874	ebi-a-GCST012879	Inverse variance weighted	7	1.062(1.008-1.120)	0.0245079	0.133387	0	5.08061	0.533517	0.0175283	0.0291886	0.57434	0.559	TRUE	6.09678e-91	0.01331
SLC25A19	cg22179177	ebi-a-GCST012879	Inverse variance weighted	5	1.071(1.004-1.143)	0.038511	0.177781	0	0.401663	0.982341	0.00842335	0.029814	0.795909	0.991	TRUE	3.01286e-45	0.0132809
SUCLA2	cg01732984	ebi-a-GCST012879	Inverse variance weighted	16	1.046(1.017-1.075)	0.00169529	0.0233127	41	25.3076	0.0459614	-0.00056991	0.0166764	0.97322	0.089	TRUE	-	0.0132766
PDE2A	cg14790396	finngen_R10_C3_COLORECTAL_EXALLC	Inverse variance weighted	5	0.939(0.883-0.999)	0.0466051	0.194438	0	1.70748	0.789359	-0.0204527	0.0290124	0.531637	0.812	TRUE	6.97725e-61	0.0132626
PDK4	cg22171829	finngen_R10_C3_COLORECTAL_EXALLC	Inverse variance weighted	5	0.919(0.860-0.982)	0.0121345	0.0773949	16	4.78121	0.310492	-0.0165	0.0327118	0.648692	0.386	TRUE	7.97944e-78	0.0132216
TOP1MT	cg11975813	ebi-a-GCST012879	Inverse variance weighted	25	1.027(1.006-1.048)	0.0104661	0.0822709	0	17.8937	0.808133	0.00771354	0.0105713	0.472958	0.82	TRUE	-	0.0131545
C2orf69	cg23649088	finngen_R10_C3_COLORECTAL_EXALLC	Inverse variance weighted	48	1.031(1.010-1.053)	0.00427911	0.0374503	43	81.771	0.00125433	0.0082959	0.0114902	0.473952	0.001	TRUE	-	0.0131094
SLC25A19	cg22033316	ebi-a-GCST012879	Inverse variance weighted	2	0.868(0.762-0.989)	0.033639	0.162193	0	0.636487	0.424986	-	-	-	-	TRUE	5.2664e-14	0.0130613
MCCD1	cg23224191	ebi-a-GCST012879	Inverse variance weighted	30	1.038(1.021-1.057)	<0.001	<0.001	28	40.4131	0.0774057	-0.0106844	0.0141626	0.456905	0.081	TRUE	-	0.0130555
DMPK	cg14061069	finngen_R10_C3_COLORECTAL_EXALLC	Inverse variance weighted	30	0.971(0.954-0.989)	0.00191748	0.021461	18	35.1714	0.198968	-0.0193519	0.00995581	0.0620334	0.215	TRUE	-	0.0130424
IMMP2L	cg02729030	ebi-a-GCST012879	Wald ratio	1	0.825(0.693-0.981)	0.0298201	0.74783	-	-	-	-	-	-	-	TRUE	8.9486e-08	0.0129863
SUCLA2	cg18221580	ebi-a-GCST012879	Inverse variance weighted	16	1.046(1.015-1.079)	0.00352706	0.0386645	43	26.3776	0.0342366	0.00299435	0.0170824	0.863362	0.065	TRUE	-	0.012957
NDUFS6	cg15095922	finngen_R10_C3_COLORECTAL_EXALLC	Inverse variance weighted	9	1.061(1.006-1.120)	0.0301796	0.147156	37	12.6903	0.122958	0.0156464	0.0359413	0.676429	0.137	TRUE	2.58214e-184	0.0128827
NFU1	cg20547295	ebi-a-GCST012879	Inverse variance weighted	6	0.926(0.872-0.983)	0.0121191	0.0875517	0	0.949781	0.966514	-0.0129928	0.0540207	0.821755	0.961	TRUE	1.74017e-61	0.0128766
NDUFS6	cg12287936	finngen_R10_C3_COLORECTAL_EXALLC	Inverse variance weighted	15	1.057(1.011-1.106)	0.0143049	0.0891363	50	28.0245	0.0141216	0.0111024	0.0275351	0.693346	0.016	TRUE	0	0.0127373
ACAD10	cg08577424	ebi-a-GCST012879	Inverse variance weighted	32	0.958(0.937-0.979)	<0.001	0.0030968	30	44.4207	0.056079	0.00480181	0.0136067	0.72663	0.082	TRUE	-	0.012683
MRPL34	cg02403349	ebi-a-GCST012879	Inverse variance weighted	12	1.057(1.022-1.094)	0.00125434	0.0193419	5	11.5888	0.395331	0.0238729	0.0192587	0.243429	0.446	TRUE	1.8055e-292	0.0126684
HINT1	cg08523029	finngen_R10_C3_COLORECTAL_EXALLC	Inverse variance weighted	22	1.047(1.024-1.071)	<0.001	0.00138893	0	18.7588	0.600611	0.0198011	0.011426	0.0984903	0.604	TRUE	0	0.0126068
ACOT7	cg13209388	finngen_R10_C3_COLORECTAL_EXALLC	Inverse variance weighted	5	1.047(1.001-1.095)	0.0470792	0.194672	0	2.69352	0.610349	0.0647982	0.0476082	0.266709	0.672	TRUE	9.32634e-117	0.0125426
SUCLA2	cg18221580	finngen_R10_C3_COLORECTAL_EXALLC	Inverse variance weighted	17	0.968(0.945-0.991)	0.00622401	0.0486224	0	12.7271	0.692596	-0.0300906	0.0123536	0.0278068	0.716	TRUE	-	0.0124661
SUCLA2	cg01732984	finngen_R10_C3_COLORECTAL_EXALLC	Inverse variance weighted	17	0.969(0.948-0.991)	0.00591616	0.0476568	0	15.4331	0.493176	-0.0304493	0.012201	0.024717	0.532	TRUE	-	0.0124438
CPT1B	cg02245810	ebi-a-GCST012879	Inverse variance weighted	9	0.956(0.916-0.998)	0.0394564	0.18015	0	4.2769	0.831317	0.00070344	0.0207042	0.973845	0.863	TRUE	3.73122e-149	0.012375
HTRA2	cg02154074	ebi-a-GCST012879	Inverse variance weighted	9	1.059(1.015-1.105)	0.00873913	0.0748155	0	7.65104	0.468278	0.0365825	0.0259008	0.20071	0.48	TRUE	9.68574e-150	0.0121772
PC	cg06467504	ebi-a-GCST012879	Inverse variance weighted	28	1.030(1.005-1.056)	0.0172155	0.108444	32	39.8659	0.0527361	0.0145958	0.0107547	0.186396	0.054	TRUE	-	0.0121564
AIFM2	cg26699283	ebi-a-GCST012879	Inverse variance weighted	5	1.055(1.007-1.105)	0.0253538	0.136079	0	3.82835	0.429734	0.0146957	0.0269722	0.623751	0.437	TRUE	1.84234e-117	0.0121542
ACOT2	cg01498900	finngen_R10_C3_COLORECTAL_EXALLC	Inverse variance weighted	12	0.946(0.905-0.989)	0.0151835	0.0930831	0	6.56572	0.833084	-0.0124137	0.0240107	0.616391	0.823	TRUE	4.10583e-153	0.0120968
HTRA2	cg22039458	ebi-a-GCST012879	Inverse variance weighted	8	1.063(1.014-1.115)	0.0118894	0.0874397	3	7.21967	0.406372	0.0527945	0.0369569	0.20306	0.484	TRUE	1.23097e-123	0.0119588
MSRA	cg26077133	finngen_R10_C3_COLORECTAL_EXALLC	Inverse variance weighted	153	1.032(1.022-1.041)	<0.001	<0.001	8	166.07	0.205736	0.0235463	0.0048635	3.15834e-06	0.213	TRUE	-	0.0119521
CHCHD6	cg18026197	ebi-a-GCST012879	Inverse variance weighted	21	0.972(0.951-0.994)	0.0121683	0.0875517	21	25.3582	0.188069	-0.0010796	0.0148867	0.942946	0.189	TRUE	-	0.0118975
MRPL19	cg23889112	ebi-a-GCST012879	Inverse variance weighted	19	0.970(0.943-0.998)	0.0377197	0.174971	0	11.5268	0.870681	0.00700023	0.0122747	0.575937	0.883	TRUE	0	0.0118619
MSRA	cg21915799	ebi-a-GCST012879	Inverse variance weighted	80	1.034(1.017-1.052)	<0.001	0.00338643	0	78.7098	0.488047	0.010479	0.00925193	0.260842	0.532	TRUE	-	0.0118134
SND1	cg11539674	finngen_R10_C3_COLORECTAL_EXALLC	Inverse variance weighted	27	0.968(0.948-0.988)	0.00214349	0.0231008	0	22.8202	0.643097	0.0156128	0.0128074	0.234205	0.701	TRUE	-	0.0118009
SND1	cg07304760	finngen_R10_C3_COLORECTAL_EXALLC	Inverse variance weighted	47	1.026(1.011-1.040)	<0.001	0.00758941	0	36.7129	0.834358	0.00675235	0.00767915	0.383905	0.875	TRUE	-	0.0117745
PDE2A	cg21657876	ebi-a-GCST012879	Inverse variance weighted	6	0.936(0.877-0.998)	0.0445652	0.193295	23	6.46708	0.263384	-0.121256	0.0568987	0.100085	0.312	TRUE	1.39576e-76	0.0116005
MRPL41	cg17959722	finngen_R10_C3_COLORECTAL_EXALLC	Inverse variance weighted	9	0.962(0.932-0.994)	0.0203468	0.114969	0	7.80143	0.453103	-0.00357323	0.0305691	0.91023	0.531	TRUE	0	0.0115958
MRPL41	cg15473904	finngen_R10_C3_COLORECTAL_EXALLC	Inverse variance weighted	11	0.957(0.922-0.992)	0.0174721	0.103763	0	8.30537	0.599036	1.9808e-05	0.0225303	0.999318	0.662	TRUE	0	0.0115681
MSRA	cg16038868	finngen_R10_C3_COLORECTAL_EXALLC	Inverse variance weighted	64	0.962(0.945-0.979)	<0.001	<0.001	0	53.0014	0.811253	-0.0177707	0.008573	0.0423477	0.806	TRUE	-	0.0115304
MRPL41	cg14370784	finngen_R10_C3_COLORECTAL_EXALLC	Inverse variance weighted	7	0.950(0.903-1.000)	0.0493432	0.200473	0	4.16495	0.654366	-0.0229249	0.0264712	0.426068	0.688	TRUE	1.10063e-121	0.0115219
MTIF3	cg26772116	finngen_R10_C3_COLORECTAL_EXALLC	Inverse variance weighted	17	0.968(0.945-0.993)	0.0108267	0.0720716	17	19.2955	0.253635	-0.00307945	0.0148365	0.838365	0.304	TRUE	-	0.0114908
ACADS	cg06196801	ebi-a-GCST012879	Inverse variance weighted	15	1.063(1.032-1.095)	<0.001	0.00169005	0	13.3846	0.496492	0.0173235	0.0216978	0.438981	0.529	TRUE	0	0.0114532
ACADS	cg06793505	ebi-a-GCST012879	Inverse variance weighted	14	1.069(1.037-1.103)	<0.001	<0.001	0	11.4816	0.570537	0.0240153	0.0275334	0.400202	0.593	TRUE	0	0.0114315
MRPL48	cg03538470	ebi-a-GCST012879	Inverse variance weighted	9	1.063(1.017-1.110)	0.00651203	0.0586699	25	10.666	0.221352	0.000689496	0.0357357	0.985145	0.263	TRUE	6.40164e-171	0.0114255
NFU1	cg03375371	ebi-a-GCST012879	Inverse variance weighted	4	0.924(0.861-0.992)	0.0295731	0.149408	0	0.613819	0.893262	0.0217156	0.0734957	0.795489	0.912	TRUE	9.32946e-44	0.0114065
MACROD1	cg12874671	ebi-a-GCST012879	Inverse variance weighted	6	1.049(1.005-1.095)	0.0269786	0.142821	0	2.01255	0.847406	0.0454862	0.0355084	0.269421	0.833	TRUE	2.56727e-154	0.011375
ACADS	cg01535453	ebi-a-GCST012879	Inverse variance weighted	11	1.073(1.028-1.120)	0.00133392	0.0198719	0	7.84059	0.644404	0.0236164	0.0256063	0.380437	0.665	TRUE	9.83158e-151	0.011367
ACSF3	cg05521982	finngen_R10_C3_COLORECTAL_EXALLC	Inverse variance weighted	12	1.044(1.005-1.086)	0.0275491	0.139867	11	12.3002	0.341509	-0.022673	0.0188375	0.256459	0.386	TRUE	1.69037e-274	0.011351
ACADS	cg23907586	ebi-a-GCST012879	Inverse variance weighted	19	1.047(1.024-1.070)	<0.001	0.00133157	0	15.6457	0.617258	-0.0070121	0.0143407	0.631115	0.638	TRUE	-	0.011262
MSRA	cg26077133	ebi-a-GCST012879	Inverse variance weighted	151	0.974(0.965-0.983)	<0.001	<0.001	0	132.08	0.850847	-0.00870161	0.00510912	0.0906247	0.858	TRUE	-	0.0110987
MACROD1	cg14842237	ebi-a-GCST012879	Inverse variance weighted	8	1.033(1.007-1.060)	0.0116204	0.0868357	0	3.63725	0.820482	0.0379366	0.0234643	0.157053	0.763	TRUE	0	0.0110362
HADHA	cg01188578	finngen_R10_C3_COLORECTAL_EXALLC	Inverse variance weighted	38	1.022(1.008-1.037)	0.00216437	0.0231008	0	18.8839	0.994143	0.00631278	0.00773864	0.420009	0.993	TRUE	-	0.0110211
ETFA	cg22467129	ebi-a-GCST012879	Inverse variance weighted	31	1.032(1.005-1.060)	0.0187357	0.111769	41	50.4622	0.0110982	0.025657	0.0155231	0.109152	0.021	TRUE	-	0.0110055
ETFA	cg26408565	ebi-a-GCST012879	Inverse variance weighted	37	1.032(1.006-1.059)	0.0169648	0.107428	45	65.2335	0.00203203	0.00827816	0.0138728	0.554537	0.001	TRUE	-	0.0110021
MRPS5	cg00492362	ebi-a-GCST012879	Inverse variance weighted	10	1.034(1.003-1.066)	0.029032	0.148287	0	2.70708	0.974786	0.0116964	0.0230592	0.625673	0.962	TRUE	0	0.0108998
ACSF3	cg16754613	finngen_R10_C3_COLORECTAL_EXALLC	Inverse variance weighted	26	0.954(0.932-0.976)	<0.001	0.00116901	5	26.2888	0.392317	-0.0219474	0.010605	0.049426	0.277	TRUE	-	0.0108372
AIFM2	cg02100629	ebi-a-GCST012879	Inverse variance weighted	9	1.037(1.003-1.072)	0.0328764	0.160105	0	4.45845	0.813576	0.00205939	0.0176267	0.910273	0.722	TRUE	0	0.0108352
COASY	cg20126647	finngen_R10_C3_COLORECTAL_EXALLC	Inverse variance weighted	5	1.060(1.012-1.109)	0.012695	0.0798753	5	4.19701	0.379999	0.0207321	0.0414576	0.651398	0.433	TRUE	3.92529e-147	0.0108208
ACADS	cg27246729	ebi-a-GCST012879	Inverse variance weighted	12	1.077(1.041-1.115)	<0.001	<0.001	0	9.26291	0.597639	0.00249128	0.0235774	0.917939	0.62	TRUE	1.49869e-275	0.0107739
AIFM2	cg17446739	ebi-a-GCST012879	Inverse variance weighted	5	1.051(1.001-1.104)	0.0457215	0.196198	9	4.38511	0.356389	0.021532	0.0326577	0.556781	0.385	TRUE	1.32658e-114	0.0106816
C2orf69	cg23649088	ebi-a-GCST012879	Inverse variance weighted	49	0.981(0.967-0.996)	0.0121226	0.0875517	1	48.5216	0.451808	0.00378894	0.00798984	0.637539	0.495	TRUE	-	0.010661
DNAJA3	cg07437923	ebi-a-GCST012879	Inverse variance weighted	18	0.967(0.944-0.992)	0.00886664	0.0752046	40	28.1316	0.0434236	-0.0276921	0.015979	0.102316	0.046	TRUE	-	0.0105828
CPT1B	cg17641876	ebi-a-GCST012879	Inverse variance weighted	3	0.934(0.873-0.999)	0.0455639	0.196093	0	0.314039	0.854687	-0.0223784	0.0485453	0.725014	-	TRUE	1.06832e-50	0.0105563
C2orf69	cg17644776	finngen_R10_C3_COLORECTAL_EXALLC	Inverse variance weighted	28	1.040(1.013-1.067)	0.00312497	0.0294532	33	40.0292	0.0509157	0.0256586	0.0147463	0.0936844	0.053	TRUE	-	0.0105106
CHCHD6	cg17408686	finngen_R10_C3_COLORECTAL_EXALLC	Inverse variance weighted	19	0.971(0.944-0.998)	0.0327744	0.15603	42	31.2072	0.0272385	-0.039317	0.0149567	0.0176013	0.041	TRUE	-	0.0104662
NME4	cg08183303	ebi-a-GCST012879	Inverse variance weighted	6	0.934(0.874-0.997)	0.0413895	0.184216	29	7.07592	0.215055	-0.035839	0.0290134	0.284329	0.32	TRUE	5.53051e-85	0.0103757
TXNRD1	cg25273343	finngen_R10_C3_COLORECTAL_EXALLC	Inverse variance weighted	36	1.025(1.008-1.042)	0.00440941	0.0379871	0	30.702	0.675716	0.0020931	0.00988014	0.83349	0.724	TRUE	-	0.0101999
MSRB2	cg17431739	finngen_R10_C3_COLORECTAL_EXALLC	Inverse variance weighted	3	0.870(0.790-0.959)	0.00494496	0.0416956	0	0.591442	0.743995	0.0202008	0.0662741	0.811649	-	TRUE	9.22197e-26	0.00988027
SARDH	cg14524643	finngen_R10_C3_COLORECTAL_EXALLC	Inverse variance weighted	8	0.963(0.935-0.993)	0.0149885	0.0923102	0	4.23692	0.75212	-0.0539814	0.03482	0.172049	0.712	TRUE	0	0.00987321
SND1	cg00893242	finngen_R10_C3_COLORECTAL_EXALLC	Inverse variance weighted	9	0.932(0.894-0.972)	<0.001	0.011567	0	4.15084	0.843264	-0.0122358	0.0210554	0.579378	0.836	TRUE	3.4758e-219	0.0098603
RECQL4	cg19787013	ebi-a-GCST012879	Inverse variance weighted	16	1.018(1.001-1.035)	0.0400068	0.181147	0	14.0025	0.525342	0.0269256	0.0141893	0.0785663	0.555	TRUE	-	0.00981253
BNIP3	cg05762616	ebi-a-GCST012879	Inverse variance weighted	2	0.863(0.765-0.973)	0.0163461	0.106709	0	0.385198	0.534834	-	-	-	-	TRUE	4.91288e-14	0.00981028
MACROD1	cg18137308	ebi-a-GCST012879	Inverse variance weighted	5	0.938(0.889-0.989)	0.0179237	0.10933	0	1.20211	0.877751	-0.0458726	0.0450528	0.383547	0.831	TRUE	2.03387e-87	0.00979956
SPG7	cg15206445	ebi-a-GCST012879	Inverse variance weighted	12	1.055(1.005-1.108)	0.0314955	0.155735	17	13.3244	0.272651	0.054051	0.0211398	0.0285274	0.318	TRUE	5.2248e-138	0.00976524
COX7A2L	cg19427338	ebi-a-GCST012879	Wald ratio	1	0.795(0.661-0.956)	0.0146159	0.646752	-	-	-	-	-	-	-	TRUE	4.85969e-07	0.00974611
PGS1	cg16320809	ebi-a-GCST012879	Inverse variance weighted	8	0.955(0.920-0.992)	0.0168024	0.107121	0	3.36167	0.849653	-0.0133206	0.0211902	0.552759	0.884	TRUE	1.78345e-193	0.00974215
MSRA	cg16038868	ebi-a-GCST012879	Inverse variance weighted	64	1.019(1.001-1.038)	0.0426608	0.187772	0	58.5863	0.634197	0.0135774	0.00870845	0.124061	0.646	TRUE	-	0.00972272
TOP1MT	cg10309609	ebi-a-GCST012879	Inverse variance weighted	4	0.912(0.838-0.992)	0.0320414	0.15743	0	0.866468	0.833511	-0.0380521	0.0460231	0.495288	0.84	TRUE	3.93274e-30	0.00970917
MRPL48	cg19033780	ebi-a-GCST012879	Inverse variance weighted	17	1.036(1.003-1.071)	0.0342348	0.164724	35	24.5119	0.0789052	0.00582367	0.0237197	0.809381	0.104	TRUE	0	0.0096597
MACROD1	cg17074656	ebi-a-GCST012879	Inverse variance weighted	4	1.070(1.000-1.144)	0.0493798	0.20752	0	1.3182	0.724816	0.0417495	0.039082	0.397261	0.694	TRUE	1.48167e-54	0.00964544
MACROD1	cg04935121	ebi-a-GCST012879	Inverse variance weighted	5	0.939(0.891-0.989)	0.0173681	0.108504	0	1.14691	0.88676	-0.0466284	0.0473703	0.39753	0.851	TRUE	1.09554e-91	0.00963223
SARDH	cg13824009	finngen_R10_C3_COLORECTAL_EXALLC	Inverse variance weighted	7	0.946(0.898-0.997)	0.0391969	0.173869	0	5.10202	0.530796	-0.0404311	0.0227806	0.136102	0.485	TRUE	2.01885e-209	0.00960784
MACROD1	cg27373749	ebi-a-GCST012879	Inverse variance weighted	6	0.959(0.924-0.995)	0.0261125	0.138868	0	1.95617	0.855176	-0.0446353	0.036018	0.282996	0.824	TRUE	1.07507e-234	0.00955964
SPG7	cg07924503	ebi-a-GCST012879	Inverse variance weighted	13	1.056(1.011-1.102)	0.0131082	0.0920345	14	14.0112	0.299994	0.0493672	0.0195376	0.0281342	0.327	TRUE	4.87785e-187	0.00955511
PPIF	cg11057378	finngen_R10_C3_COLORECTAL_EXALLC	Inverse variance weighted	3	0.884(0.791-0.987)	0.027697	0.139867	40	3.35911	0.186457	-0.102509	0.0638731	0.354744	-	TRUE	3.24627e-36	0.00935417
MSRA	cg02319733	ebi-a-GCST012879	Inverse variance weighted	82	1.035(1.018-1.051)	<0.001	0.00140536	0	75.7191	0.6449	0.0154924	0.00912234	0.0933381	0.683	TRUE	-	0.00933061
ALDH1L1	cg14496305	ebi-a-GCST012879	Inverse variance weighted	3	1.095(1.013-1.183)	0.0230263	0.128853	0	0.230315	0.891226	0.0128567	0.0542695	0.851912	-	TRUE	2.26396e-37	0.00927626
SPG7	cg08845973	ebi-a-GCST012879	Inverse variance weighted	20	1.057(1.025-1.090)	<0.001	0.00785379	0	9.58702	0.962409	0.0140186	0.0173962	0.430852	0.96	TRUE	0	0.00925835
MCCD1	cg14646094	finngen_R10_C3_COLORECTAL_EXALLC	Inverse variance weighted	27	1.029(1.008-1.050)	0.00650007	0.0502729	2	26.4322	0.439556	0.00234953	0.0181005	0.897759	0.484	TRUE	-	0.00924631
MACROD1	cg26318627	ebi-a-GCST012879	Inverse variance weighted	12	1.040(1.007-1.074)	0.0178478	0.109174	1	11.0713	0.437311	0.0162552	0.019134	0.415453	0.45	TRUE	0	0.00917581
MACROD1	cg05555928	ebi-a-GCST012879	Inverse variance weighted	16	1.045(1.016-1.075)	0.00225979	0.0287611	17	18.0281	0.261189	0.028385	0.0157268	0.0926416	0.285	TRUE	0	0.00907896
CYP27A1	cg26104932	finngen_R10_C3_COLORECTAL_EXALLC	Wald ratio	1	0.734(0.613-0.879)	<0.001	0.207516	-	-	-	-	-	-	-	TRUE	1.9435e-08	0.00903873
C2orf69	cg17644776	ebi-a-GCST012879	Inverse variance weighted	29	0.974(0.955-0.994)	0.0121415	0.0875517	11	31.5944	0.291327	-0.0100496	0.012145	0.415226	0.343	TRUE	-	0.00898224
AGXT	cg18315762	ebi-a-GCST012879	Inverse variance weighted	10	1.039(1.002-1.078)	0.0400643	0.181147	0	7.2339	0.612781	0.0439392	0.0291885	0.170649	0.62	TRUE	2.90249e-217	0.0089763
MSRA	cg12940923	ebi-a-GCST012879	Inverse variance weighted	125	1.031(1.019-1.043)	<0.001	<0.001	0	110.776	0.796395	0.00778069	0.00696171	0.265898	0.814	TRUE	-	0.00890235
PPIF	cg08514558	finngen_R10_C3_COLORECTAL_EXALLC	Inverse variance weighted	3	0.916(0.847-0.990)	0.0274747	0.139867	40	3.3523	0.187093	-0.0871486	0.061093	0.389236	-	TRUE	8.19435e-74	0.0088676
MSRA	cg14257676	ebi-a-GCST012879	Inverse variance weighted	53	1.043(1.020-1.067)	<0.001	0.00528258	0	44.8342	0.749082	0.0193747	0.0113978	0.0952488	0.778	TRUE	-	0.00883048
SPG7	cg08362308	ebi-a-GCST012879	Inverse variance weighted	8	1.049(1.007-1.092)	0.023036	0.128853	0	5.78496	0.56507	-0.00231421	0.0367849	0.95188	0.622	TRUE	1.65731e-165	0.00877098
POLG	cg24365117	ebi-a-GCST012879	Inverse variance weighted	8	0.959(0.921-0.998)	0.040635	0.182308	0	2.93966	0.890528	-0.0296802	0.0268036	0.310561	0.9	TRUE	5.706e-170	0.00866648
MSRA	cg08841257	ebi-a-GCST012879	Inverse variance weighted	73	1.038(1.018-1.058)	<0.001	0.00330475	2	73.7295	0.42134	0.018715	0.011015	0.0936881	0.463	TRUE	-	0.0086661
IMMT	cg06002975	ebi-a-GCST012879	Inverse variance weighted	9	0.953(0.913-0.995)	0.0270662	0.142959	0	7.48809	0.484999	0.0333153	0.020614	0.150096	0.495	TRUE	2.6922e-157	0.00853894
SND1	cg07304760	ebi-a-GCST012879	Inverse variance weighted	47	0.981(0.968-0.994)	0.00554449	0.0521199	0	39.822	0.727427	-0.0169281	0.0073298	0.0255619	0.776	TRUE	-	0.00851955
IMMT	cg23811061	ebi-a-GCST012879	Inverse variance weighted	13	0.957(0.928-0.988)	0.00641765	0.0586699	8	13.0517	0.365291	0.0219516	0.0199313	0.294254	0.396	TRUE	0	0.0085016
IMMT	cg10973622	ebi-a-GCST012879	Inverse variance weighted	23	0.972(0.949-0.995)	0.0159744	0.104576	32	32.4026	0.0707865	-0.0254045	0.0138133	0.0800785	0.079	TRUE	-	0.00820494
STARD7	cg16512708	ebi-a-GCST012879	Inverse variance weighted	17	0.977(0.957-0.997)	0.0249776	0.135044	0	14.7216	0.545119	-0.00717674	0.0109912	0.523668	0.594	TRUE	-	0.00768509
LETMD1	cg20320656	ebi-a-GCST012879	Inverse variance weighted	5	0.892(0.829-0.959)	0.00194418	0.0258395	35	6.13825	0.189059	-0.0372303	0.0322227	0.331594	0.343	TRUE	7.36871e-63	0.00691071
MCCD1	cg14646094	ebi-a-GCST012879	Inverse variance weighted	26	1.061(1.038-1.085)	<0.001	<0.001	13	28.8104	0.271918	-0.00298924	0.0190663	0.876729	0.326	TRUE	-	0.00475343
COX15	cg17885402	finngen_R10_C3_COLORECTAL_EXALLC	Inverse variance weighted	7	0.901(0.836-0.971)	0.00615576	0.0482513	53	12.7105	0.047871	-0.127357	0.111275	0.304221	0.085	TRUE	4.01911e-118	2.95772e-09
SLC25A28	cg05149213	finngen_R10_C3_COLORECTAL_EXALLC	Inverse variance weighted	8	1.055(1.010-1.102)	0.0169333	0.10082	0	6.62133	0.469341	0.0275652	0.0215791	0.24866	0.557	TRUE	4.86987e-153	1.00308e-09
