# Supplementary material for: Causal association between mitochondrial genes and colorectal cancer: a multi-omics Mendelian randomization study
Source: Discov Oncol. 2025 Oct 14;16:1864. doi: 10.1007/s12672-025-03699-2 (PMC12521712; doi:10.1007/s12672-025-03699-2)
Supplement: Supplementary file 1 — Additional file 1: Supplementary Table 1 Basic information of some SNPs associated with cis-mQTL and colorectal cancer. Supplementary Table 2 Basic information of some SNPs associated with cis-eQTL and colorectal cancer. Supplementary Table 3 Basic information of some SNPs associated with cis-pQTL and colorectal cancer. Supplementary Table 4 MR results of the association between mitochondrial gene methylation and colorectal cancer. Supplementary Table 5 MR results illustrating the association between mitochondrial gene expression and colorectal cancer. Supplementary Table 6 MR results showing the association between levels of mitochondria-associated proteins and colorectal cancer. Supplementary Table 7 Detailed GO results. Supplementary Table 8 Detailed STRING results. Supplementary Table 9 Detailed genemania-network and genemania-functions. Supplementary Fig. 1 Forest plot of the association between methylation of mitochondrial genes and CRC. Supplementary Fig. 2 Forest map illustrating the association between mitochondrial gene expression and CRC. Supplementary Fig. 3 Forest map illustrating the association between levels of mitochondria-associated proteins and CRC. [file 12672_2025_3699_MOESM1_ESM.zip › 【Supplementary files】/Supplementary Table 5 MR results illustrating the association between mitochondrial gene expression and colorectal cancer.xlsx]

## Sheet: Table3 MR results(eqtl)
Gene	id.outcome	Method	Nsnp	MR			Heterogeneity			Horizontal pleiotropy				Steiger test		Colocalization
				OR(95%CI)	P value	FDR	I2(%)	Cochran's Q	P value	Egger intercept	SE	P value	MR-PRESSO Pvalue	Correct_causal_direction	P value	PP.H4
AASS	finngen_R10_C3_COLORECTAL_EXALLC	Inverse variance weighted	26	0.900(0.836-0.969)	0.0053121	0.0435557	0	21.4325	0.668261	-0.00410616	0.00930225	0.662863	0.709	TRUE	0	0.118281
ABCD3	finngen_R10_C3_COLORECTAL_EXALLC	Inverse variance weighted	51	0.942(0.888-0.998)	0.0439686	0.186786	0	34.877	0.948499	0.00280389	0.00933606	0.765197	0.944	TRUE	0	0.0124166
ABHD11	ebi-a-GCST012879	Inverse variance weighted	50	1.096(1.052-1.142)	<0.001	<0.001	0	44.7183	0.647244	-0.0139797	0.00766641	0.0744584	0.66	TRUE	0	0.332
ACAA1	finngen_R10_C3_COLORECTAL_EXALLC	Inverse variance weighted	9	0.870(0.801-0.945)	0.00101333	0.0127992	0	4.06931	0.850817	-0.00968333	0.0150502	0.54046	0.874	TRUE	6.66415e-161	0.146952
ACACB	finngen_R10_C3_COLORECTAL_EXALLC	Inverse variance weighted	75	0.918(0.889-0.948)	<0.001	<0.001	0	61.0644	0.85921	-0.0101729	0.00592519	0.090239	0.849	TRUE	0	0.0281972
ACAT1	finngen_R10_C3_COLORECTAL_EXALLC	Inverse variance weighted	37	0.915(0.882-0.949)	<0.001	<0.001	0	18.5103	0.993027	-0.00867208	0.00888621	0.335809	0.993	TRUE	0	0.0287869
ACCS	ebi-a-GCST012879	Inverse variance weighted	94	0.983(0.967-0.998)	0.029244	0.148621	7	99.9051	0.293598	-0.0180245	0.00407577	2.67155e-05	0.319	TRUE	-	0.0116145
ACLY	ebi-a-GCST012879	Inverse variance weighted	8	0.835(0.715-0.976)	0.0230649	0.128853	0	3.91613	0.789386	0.00255704	0.0211372	0.907662	0.81	TRUE	8.67034e-73	0.0161955
ACOT2	finngen_R10_C3_COLORECTAL_EXALLC	Inverse variance weighted	37	1.073(1.005-1.145)	0.0347688	0.163189	0	35.7176	0.481914	0.00877925	0.00920221	0.346608	0.507	TRUE	0	0.0132848
ACOT7	finngen_R10_C3_COLORECTAL_EXALLC	Inverse variance weighted	18	1.164(1.073-1.262)	<0.001	0.00479841	0	10.4128	0.885414	0.00993172	0.0123986	0.434846	0.898	TRUE	0	0.0303847
ACOT7	ebi-a-GCST012879	Inverse variance weighted	18	1.139(1.034-1.254)	0.00808352	0.0705567	0	11.9889	0.80081	0.0132509	0.0143638	0.36996	0.816	TRUE	5.4439e-167	0.0159328
ACP6	finngen_R10_C3_COLORECTAL_EXALLC	Inverse variance weighted	54	1.040(1.004-1.079)	0.030215	0.147156	15	62.3381	0.178129	0.00972392	0.00818125	0.240012	0.187	TRUE	0	0.0119638
ACSF2	ebi-a-GCST012879	Inverse variance weighted	22	1.218(1.098-1.350)	<0.001	0.00455162	31	30.4162	0.0839379	-0.0259956	0.0136319	0.0709916	0.1	TRUE	8.04374e-206	0.0075878
ACSF3	ebi-a-GCST012879	Inverse variance weighted	35	1.182(1.084-1.289)	<0.001	0.00379705	15	40.0077	0.220824	0.029381	0.0095307	0.0041233	0.23	TRUE	3.95213e-188	0.00986656
ACSF3	finngen_R10_C3_COLORECTAL_EXALLC	Inverse variance weighted	33	1.228(1.129-1.335)	<0.001	<0.001	0	23.642	0.857083	0.000274926	0.0109035	0.980046	0.85	TRUE	0	0.00949537
ACSL1	finngen_R10_C3_COLORECTAL_EXALLC	Inverse variance weighted	2	0.376(0.234-0.602)	<0.001	0.00131545	0	0.750033	0.386466	-	-	-	-	TRUE	2.18823e-15	0.274325
ACSM3	finngen_R10_C3_COLORECTAL_EXALLC	Inverse variance weighted	18	0.844(0.759-0.939)	0.00184844	0.0207882	0	15.237	0.578418	-0.00767157	0.0142213	0.597011	0.608	TRUE	1.38392e-261	0.0150652
ACSS1	finngen_R10_C3_COLORECTAL_EXALLC	Inverse variance weighted	50	0.895(0.848-0.946)	<0.001	0.00179252	0	49.2017	0.465045	0.00818203	0.00826839	0.327354	0.501	TRUE	0	0.0244501
ADCK1	ebi-a-GCST012879	Inverse variance weighted	108	1.038(1.015-1.062)	0.00120116	0.0189898	0	99.1376	0.693342	0.00338076	0.00324105	0.299272	0.712	TRUE	0	0.0200533
ADCK2	ebi-a-GCST012879	Inverse variance weighted	55	1.046(1.010-1.083)	0.0117624	0.0873312	0	34.1122	0.984253	-0.00138955	0.00563268	0.806098	0.989	TRUE	0	0.0283672
ADHFE1	finngen_R10_C3_COLORECTAL_EXALLC	Inverse variance weighted	127	1.037(1.012-1.062)	0.00327804	0.0305251	10	140.282	0.181574	0.0174658	0.00533281	0.00136659	0.179	TRUE	0	0.0120162
AFG1L	finngen_R10_C3_COLORECTAL_EXALLC	Wald ratio	1	2.522(1.001-6.353)	0.0496738	0.726051	-	-	-	-	-	-	-	TRUE	2.34597e-08	0.182556
AFG3L2	ebi-a-GCST012879	Inverse variance weighted	5	0.776(0.624-0.966)	0.0230567	0.128853	0	0.505282	0.972985	-0.00372936	0.0274443	0.900515	0.977	TRUE	2.00422e-32	0.040532
AGPAT4	finngen_R10_C3_COLORECTAL_EXALLC	Inverse variance weighted	18	0.805(0.712-0.910)	<0.001	0.00759833	0	11.8301	0.810317	0.00137185	0.0169056	0.936331	0.833	TRUE	8.56013e-235	0.116023
AIFM2	finngen_R10_C3_COLORECTAL_EXALLC	Inverse variance weighted	34	1.109(1.029-1.195)	0.00665419	0.0512946	4	34.3108	0.404713	0.0202376	0.00915012	0.0342468	0.431	TRUE	0	0.0192328
AIFM2	ebi-a-GCST012879	Inverse variance weighted	34	1.110(1.031-1.195)	0.00549474	0.0519097	0	29.8045	0.627013	0.0165935	0.00893772	0.0726	0.682	TRUE	0	0.0105562
AK3	ebi-a-GCST012879	Inverse variance weighted	54	1.089(1.044-1.137)	<0.001	0.00265319	0	45.9671	0.742264	0.00438211	0.0063638	0.494136	0.747	TRUE	0	0.0521759
AK4	finngen_R10_C3_COLORECTAL_EXALLC	Inverse variance weighted	15	0.900(0.814-0.996)	0.0407727	0.177405	0	8.8399	0.841168	0.014855	0.0176837	0.416068	0.785	TRUE	0	0.0550656
AKAP10	finngen_R10_C3_COLORECTAL_EXALLC	Inverse variance weighted	109	1.042(1.020-1.065)	<0.001	0.00373234	0	85.73	0.943844	-0.00295039	0.00456523	0.519486	0.935	TRUE	0	0.0211699
AKR7A2	ebi-a-GCST012879	Inverse variance weighted	55	1.062(1.006-1.121)	0.0292109	0.148621	0	29.173	0.99771	0.00571513	0.00711833	0.425633	0.998	TRUE	0	0.00968139
ALDH2	ebi-a-GCST012879	Inverse variance weighted	45	1.167(1.100-1.237)	<0.001	<0.001	46	81.1023	0.000556782	0.0186272	0.00926754	0.0507384	<0.001	TRUE	0	0.0485184
ALDH5A1	ebi-a-GCST012879	Inverse variance weighted	64	1.055(1.013-1.100)	0.00994751	0.0797173	0	40.7405	0.986777	0.000565433	0.00652294	0.931202	0.989	TRUE	0	0.0107105
ALDH7A1	ebi-a-GCST012879	Inverse variance weighted	23	0.927(0.879-0.978)	0.00556185	0.0521199	0	15.8444	0.823533	-0.00743551	0.00984498	0.458482	0.824	TRUE	0	0.0189513
ALDH9A1	ebi-a-GCST012879	Inverse variance weighted	64	0.962(0.933-0.992)	0.0127011	0.0899921	0	57.9803	0.655353	-0.0104257	0.00708207	0.146044	0.678	TRUE	0	0.0242155
ALKBH1	finngen_R10_C3_COLORECTAL_EXALLC	Inverse variance weighted	31	0.878(0.817-0.945)	<0.001	0.0074501	9	32.9487	0.324773	-0.000232784	0.00970879	0.981035	0.405	TRUE	0	0.0423888
ANTKMT	ebi-a-GCST012879	Inverse variance weighted	18	1.126(1.037-1.223)	0.00462554	0.0465032	0	15.0581	0.591297	-0.0191672	0.0117885	0.123498	0.657	TRUE	6.1217e-185	0.0633129
APEX1	ebi-a-GCST012879	Inverse variance weighted	15	1.225(1.067-1.407)	0.00400723	0.0425243	22	17.8627	0.213106	0.00554578	0.0198214	0.784043	0.199	TRUE	7.53553e-91	0.111425
APEX1	finngen_R10_C3_COLORECTAL_EXALLC	Inverse variance weighted	15	0.855(0.761-0.962)	0.00892221	0.062563	0	10.891	0.694574	-0.0355825	0.0145868	0.0298021	0.691	TRUE	3.74589e-194	0.0197662
ARF5	finngen_R10_C3_COLORECTAL_EXALLC	Inverse variance weighted	4	0.584(0.428-0.798)	<0.001	0.0102403	0	2.51057	0.473383	0.00395362	0.0666705	0.958105	0.583	TRUE	1.25914e-33	0.183533
ARF5	ebi-a-GCST012879	Inverse variance weighted	4	1.508(1.008-2.256)	0.0458414	0.196198	41	5.12585	0.16281	-0.0067017	0.095908	0.95065	0.314	TRUE	1.58599e-13	0.052057
ATP5F1D	finngen_R10_C3_COLORECTAL_EXALLC	Inverse variance weighted	14	0.895(0.815-0.983)	0.0206909	0.11505	0	11.4988	0.569109	-0.00529851	0.0152272	0.733895	0.63	TRUE	4.03369e-219	0.0160264
ATP5MC3	ebi-a-GCST012879	Inverse variance weighted	8	1.220(1.022-1.457)	0.0274635	0.144306	0	2.0573	0.956601	-0.0144199	0.0207028	0.51217	0.954	TRUE	6.33116e-49	0.0288024
ATP5MG	finngen_R10_C3_COLORECTAL_EXALLC	Inverse variance weighted	4	1.302(1.074-1.579)	0.00714772	0.0531237	0	1.65775	0.646368	-0.033964	0.0415896	0.499932	0.654	TRUE	4.91983e-108	0.290301
ATP5PO	finngen_R10_C3_COLORECTAL_EXALLC	Inverse variance weighted	14	0.697(0.611-0.795)	<0.001	<0.001	0	9.73213	0.715679	-0.0370093	0.0201907	0.0917174	0.702	TRUE	3.51113e-217	0.0343165
ATPSCKMT	ebi-a-GCST012879	Inverse variance weighted	12	1.204(1.035-1.402)	0.0164484	0.10681	0	4.55579	0.95076	-0.00744027	0.0224104	0.746743	0.956	TRUE	1.68532e-71	0.0420539
ATPSCKMT	finngen_R10_C3_COLORECTAL_EXALLC	Inverse variance weighted	12	1.309(1.116-1.534)	<0.001	0.0118923	0	6.1941	0.860104	0.0200593	0.0230685	0.404932	0.875	TRUE	6.12087e-147	0.0137445
BAK1	finngen_R10_C3_COLORECTAL_EXALLC	Inverse variance weighted	88	0.965(0.943-0.989)	0.00374171	0.033632	1	88.2431	0.442632	0.00651357	0.0056794	0.254613	0.48	TRUE	-	0.0171403
BCAT2	finngen_R10_C3_COLORECTAL_EXALLC	Inverse variance weighted	25	0.928(0.868-0.993)	0.0297583	0.145847	0	22.9868	0.52058	-0.00455977	0.0110127	0.682676	0.567	TRUE	0	0.0148377
BCKDHA	finngen_R10_C3_COLORECTAL_EXALLC	Inverse variance weighted	12	1.115(1.017-1.222)	0.0202449	0.114969	16	13.1553	0.283299	0.00825526	0.024097	0.739003	0.337	TRUE	0	0.0482596
BCL2A1	finngen_R10_C3_COLORECTAL_EXALLC	Inverse variance weighted	12	0.856(0.775-0.946)	0.00240311	0.0249752	0	10.5787	0.479199	-0.027174	0.0229382	0.263543	0.52	TRUE	3.55669e-173	0.0296357
BPHL	finngen_R10_C3_COLORECTAL_EXALLC	Inverse variance weighted	15	0.845(0.716-0.998)	0.047225	0.194929	30	19.9499	0.131729	-0.0349571	0.0220624	0.137103	0.152	TRUE	2.68039e-216	0.253059
C15orf61	ebi-a-GCST012879	Inverse variance weighted	19	1.113(1.008-1.227)	0.0332716	0.161426	0	14.6747	0.684172	-0.0201694	0.0159635	0.223474	0.7	TRUE	1.85851e-166	0.020363
C15orf61	finngen_R10_C3_COLORECTAL_EXALLC	Inverse variance weighted	20	0.908(0.832-0.991)	0.0301405	0.147156	0	12.6913	0.85399	-0.0205927	0.0149912	0.186418	0.885	TRUE	0	0.0119259
C6orf136	finngen_R10_C3_COLORECTAL_EXALLC	Inverse variance weighted	3	0.527(0.331-0.840)	0.00710326	0.0531237	0	0.0550689	0.972841	0.00717556	0.0422646	0.892938	-	TRUE	1.20791e-48	0.130573
CARS2	finngen_R10_C3_COLORECTAL_EXALLC	Inverse variance weighted	28	0.946(0.909-0.985)	0.00761823	0.0554226	0	26.7327	0.478288	0.00556782	0.00908199	0.545161	0.488	TRUE	0	0.0143933
CASP3	finngen_R10_C3_COLORECTAL_EXALLC	Inverse variance weighted	38	0.836(0.792-0.881)	<0.001	<0.001	17	44.7396	0.178785	0.00537923	0.00773817	0.491421	0.214	TRUE	0	0.147037
CASP9	finngen_R10_C3_COLORECTAL_EXALLC	Inverse variance weighted	46	1.244(1.173-1.318)	<0.001	<0.001	18	54.9312	0.147417	0.011466	0.00867413	0.193044	0.177	TRUE	0	0.0690893
CBR3	ebi-a-GCST012879	Inverse variance weighted	101	1.030(1.002-1.058)	0.0329304	0.160105	0	63.1852	0.998497	-0.00466511	0.00501912	0.354908	0.995	TRUE	0	0.0130784
CBR4	finngen_R10_C3_COLORECTAL_EXALLC	Inverse variance weighted	21	1.074(1.008-1.144)	0.0275101	0.139867	0	9.82523	0.971231	0.00145376	0.00808342	0.859178	0.975	TRUE	0	0.0291571
CCDC127	finngen_R10_C3_COLORECTAL_EXALLC	Inverse variance weighted	68	1.058(1.026-1.091)	<0.001	0.0055563	19	82.9821	0.0900315	0.00563611	0.00807254	0.487515	0.117	TRUE	0	0.033889
CCDC127	ebi-a-GCST012879	Inverse variance weighted	66	0.930(0.901-0.961)	<0.001	<0.001	0	55.8002	0.785003	0.00552156	0.00728518	0.451282	0.794	TRUE	0	0.0142666
CCDC90B	finngen_R10_C3_COLORECTAL_EXALLC	Inverse variance weighted	3	1.776(1.220-2.584)	0.00270709	0.0267039	0	1.19187	0.551046	0.0318306	0.0466682	0.618929	-	TRUE	2.41874e-28	0.0583141
CCDC90B	ebi-a-GCST012879	Inverse variance weighted	3	1.270(1.003-1.607)	0.047266	0.200084	0	0.503796	0.777324	0.00164506	0.0185298	0.943629	-	TRUE	1.25741e-13	0.0295199
CEP89	ebi-a-GCST012879	Inverse variance weighted	20	0.843(0.733-0.969)	0.0164559	0.10681	38	30.4534	0.0463044	0.00321964	0.0187945	0.865893	0.058	TRUE	3.28871e-111	0.0322895
CEP89	finngen_R10_C3_COLORECTAL_EXALLC	Inverse variance weighted	22	0.910(0.831-0.997)	0.043049	0.183886	13	24.0168	0.292245	0.0015691	0.0136089	0.909357	0.341	TRUE	0	0.00990968
CHCHD2	finngen_R10_C3_COLORECTAL_EXALLC	Inverse variance weighted	128	1.047(1.031-1.063)	<0.001	<0.001	0	111.133	0.840873	-0.000246609	0.00393519	0.950131	0.847	TRUE	-	0.0498107
CHCHD5	ebi-a-GCST012879	Inverse variance weighted	8	1.212(1.003-1.463)	0.0459416	0.196265	23	9.11174	0.244733	0.0482476	0.023464	0.0855009	0.323	TRUE	1.01877e-45	0.0159927
CHCHD7	finngen_R10_C3_COLORECTAL_EXALLC	Inverse variance weighted	14	0.820(0.734-0.917)	<0.001	0.00726667	0	10.5144	0.651427	-0.0168111	0.0138208	0.247233	0.697	TRUE	1.16807e-225	0.132933
CHCHD7	ebi-a-GCST012879	Inverse variance weighted	15	0.858(0.757-0.972)	0.0158347	0.103954	0	6.51816	0.951696	0.00807942	0.0134736	0.559047	0.958	TRUE	8.20854e-116	0.0431566
CHPT1	finngen_R10_C3_COLORECTAL_EXALLC	Inverse variance weighted	93	0.967(0.944-0.991)	0.0062489	0.0486536	0	92.2393	0.473374	-0.00558537	0.0054678	0.309724	0.51	TRUE	0	0.0204286
COA1	ebi-a-GCST012879	Inverse variance weighted	28	0.921(0.863-0.982)	0.0120974	0.0875517	19	33.5122	0.180689	0.00165467	0.0115019	0.88672	0.209	TRUE	0	0.0118937
COA5	finngen_R10_C3_COLORECTAL_EXALLC	Inverse variance weighted	12	0.853(0.748-0.971)	0.0166472	0.0995095	0	2.33814	0.996911	0.00920677	0.0228725	0.695767	0.998	TRUE	1.60616e-199	0.0272189
COA7	ebi-a-GCST012879	Inverse variance weighted	15	0.865(0.787-0.952)	0.00294161	0.0343543	0	7.38309	0.918934	-0.0129756	0.021513	0.556785	0.898	TRUE	1.65122e-172	0.0139644
COMT	finngen_R10_C3_COLORECTAL_EXALLC	Inverse variance weighted	35	0.911(0.851-0.974)	0.00640082	0.0496703	23	43.9228	0.118597	-0.01017	0.00905642	0.269556	0.136	TRUE	0	0.0295415
COQ5	ebi-a-GCST012879	Inverse variance weighted	149	1.038(1.013-1.063)	0.00254604	0.0313068	0	117.12	0.971154	0.00740654	0.00407036	0.0708503	0.977	TRUE	0	0.0130315
COQ6	finngen_R10_C3_COLORECTAL_EXALLC	Inverse variance weighted	43	1.078(1.026-1.132)	0.00307532	0.0292218	0	30.3892	0.908628	0.00442416	0.00772402	0.569922	0.926	TRUE	0	0.0148682
COQ8A	ebi-a-GCST012879	Inverse variance weighted	190	1.021(1.001-1.041)	0.036412	0.170801	9	207.41	0.170589	0.00250911	0.00397845	0.529019	0.175	TRUE	-	0.0130147
COQ8B	finngen_R10_C3_COLORECTAL_EXALLC	Inverse variance weighted	13	0.846(0.727-0.984)	0.0296046	0.145847	0	5.47006	0.940411	-0.00907542	0.0184464	0.632399	0.933	TRUE	4.13396e-161	0.016965
COX14	finngen_R10_C3_COLORECTAL_EXALLC	Inverse variance weighted	32	1.313(1.236-1.395)	<0.001	<0.001	0	26.7491	0.684716	0.0205724	0.0192522	0.293785	0.682	TRUE	0	0.0281029
COX14	ebi-a-GCST012879	Inverse variance weighted	34	1.132(1.066-1.201)	<0.001	0.00153846	10	36.6871	0.301738	0.0183221	0.018368	0.326006	0.321	TRUE	0	3.61413e-05
COX15	ebi-a-GCST012879	Inverse variance weighted	23	0.782(0.702-0.871)	<0.001	<0.001	8	23.9574	0.349468	-0.0341561	0.0147531	0.0308061	0.293	TRUE	3.66665e-135	0.0244127
COX15	finngen_R10_C3_COLORECTAL_EXALLC	Inverse variance weighted	23	0.713(0.620-0.821)	<0.001	<0.001	50	44.2675	0.00328329	-0.0218266	0.0180598	0.24026	0.005	TRUE	1.71454e-297	2.8428e-08
COX17	ebi-a-GCST012879	Inverse variance weighted	4	1.227(1.065-1.413)	0.00454431	0.0461178	0	1.83695	0.606928	-0.0148386	0.0685317	0.848659	0.692	TRUE	3.02649e-28	0.0362172
COX4I1	ebi-a-GCST012879	Inverse variance weighted	14	0.887(0.797-0.987)	0.0284744	0.146728	2	13.2474	0.428887	-0.00334664	0.0195981	0.867255	0.378	TRUE	3.03607e-126	0.367483
COX5A	ebi-a-GCST012879	Inverse variance weighted	5	0.730(0.598-0.891)	0.00194648	0.0258395	0	0.27645	0.991283	0.00668617	0.0519314	0.905702	0.988	TRUE	5.10529e-24	0.0119539
COX6B1	finngen_R10_C3_COLORECTAL_EXALLC	Inverse variance weighted	52	0.933(0.885-0.984)	0.0105444	0.0707418	35	78.1865	0.00850719	-0.0165359	0.0113715	0.152151	0.006	TRUE	0	0.0407061
COX6B1	ebi-a-GCST012879	Inverse variance weighted	52	0.951(0.910-0.993)	0.0240685	0.132234	0	32.1137	0.982151	0.011032	0.00944122	0.248149	0.983	TRUE	0	0.010851
COX6C	finngen_R10_C3_COLORECTAL_EXALLC	Inverse variance weighted	31	1.137(1.070-1.207)	<0.001	0.00103578	0	19.4323	0.93049	-0.00200238	0.00943858	0.833475	0.954	TRUE	0	0.405873
COX7A2L	finngen_R10_C3_COLORECTAL_EXALLC	Inverse variance weighted	72	1.044(1.007-1.082)	0.0207109	0.11505	11	79.9126	0.219417	-0.00189811	0.00613924	0.758105	0.266	TRUE	0	0.0126474
COX7A2L	ebi-a-GCST012879	Inverse variance weighted	71	0.958(0.920-0.997)	0.0346116	0.166193	29	97.938	0.015414	-1.39476e-05	0.00693129	0.9984	0.017	TRUE	0	0.00925173
CPOX	finngen_R10_C3_COLORECTAL_EXALLC	Inverse variance weighted	22	0.820(0.735-0.916)	<0.001	0.006687	0	12.5204	0.924493	0.000933177	0.0133773	0.945079	0.938	TRUE	2.05958e-261	0.0295032
CPT1B	finngen_R10_C3_COLORECTAL_EXALLC	Inverse variance weighted	35	0.960(0.928-0.992)	0.0160634	0.0968799	20	42.3128	0.154962	0.0014057	0.00961914	0.884704	0.187	TRUE	0	0.0250482
CRAT	finngen_R10_C3_COLORECTAL_EXALLC	Inverse variance weighted	63	0.937(0.903-0.972)	<0.001	0.00871813	19	76.1729	0.106416	0.00514621	0.00744622	0.492114	0.109	TRUE	0	0.0400304
CRLS1	ebi-a-GCST012879	Inverse variance weighted	46	1.107(1.062-1.155)	<0.001	<0.001	0	42.7685	0.56694	-0.00590423	0.00826917	0.478994	0.593	TRUE	0	0.311364
CROT	finngen_R10_C3_COLORECTAL_EXALLC	Inverse variance weighted	36	0.876(0.821-0.934)	<0.001	0.00148975	0	20.0625	0.979702	0.00344467	0.00738287	0.643779	0.981	TRUE	0	0.0552814
CROT	ebi-a-GCST012879	Inverse variance weighted	36	1.122(1.048-1.201)	0.0010005	0.0166083	6	37.2108	0.367585	-0.0059507	0.00744245	0.429515	0.359	TRUE	0	0.0272555
CRYZ	finngen_R10_C3_COLORECTAL_EXALLC	Inverse variance weighted	120	0.965(0.945-0.986)	0.00117432	0.0146193	11	133.454	0.172509	-0.000553495	0.00517982	0.915085	0.181	TRUE	0	0.0321003
CYB5R3	ebi-a-GCST012879	Inverse variance weighted	53	1.078(1.027-1.132)	0.0025858	0.0316284	18	63.1947	0.137437	-0.00972893	0.00752152	0.201673	0.147	TRUE	0	0.146599
CYB5R3	finngen_R10_C3_COLORECTAL_EXALLC	Inverse variance weighted	53	1.083(1.038-1.129)	<0.001	0.00404061	6	55.2243	0.353843	-0.00254077	0.00664265	0.703685	0.367	TRUE	0	0.0191811
CYC1	ebi-a-GCST012879	Wald ratio	1	1.641(1.028-2.620)	0.0380215	0.74783	-	-	-	-	-	-	-	TRUE	7.26967e-05	0.0623675
CYP11A1	ebi-a-GCST012879	Inverse variance weighted	3	1.447(1.012-2.069)	0.0429639	0.188749	0	1.16259	0.559175	-0.0168319	0.0556977	0.813168	-	TRUE	9.72224e-12	0.0831356
D2HGDH	ebi-a-GCST012879	Inverse variance weighted	71	1.108(1.062-1.157)	<0.001	<0.001	0	68.4979	0.528454	0.00389326	0.00624315	0.534943	0.58	TRUE	0	0.050184
D2HGDH	finngen_R10_C3_COLORECTAL_EXALLC	Inverse variance weighted	68	0.959(0.920-1.000)	0.0494785	0.200629	14	77.5171	0.178305	-0.00726343	0.00641854	0.261884	0.179	TRUE	0	0.0096419
DBI	finngen_R10_C3_COLORECTAL_EXALLC	Inverse variance weighted	21	0.855(0.800-0.914)	<0.001	<0.001	0	10.1057	0.966215	0.00142167	0.0115635	0.903443	0.967	TRUE	0	0.203337
DBI	ebi-a-GCST012879	Inverse variance weighted	21	0.919(0.862-0.981)	0.0110912	0.084235	0	11.2264	0.94014	0.00657209	0.0113823	0.570453	0.951	TRUE	1.59046e-303	0.0242235
DCAKD	ebi-a-GCST012879	Inverse variance weighted	87	1.081(1.050-1.113)	<0.001	<0.001	6	91.7072	0.316863	0.0071716	0.00550496	0.196178	0.343	TRUE	0	0.0435814
DCXR	finngen_R10_C3_COLORECTAL_EXALLC	Inverse variance weighted	76	1.025(1.004-1.048)	0.0203158	0.114969	0	69.8709	0.645781	0.00926843	0.00432416	0.0353675	0.645	TRUE	0	0.0170712
DECR1	ebi-a-GCST012879	Inverse variance weighted	30	1.067(1.022-1.115)	0.00336447	0.0372667	0	22.7024	0.789982	0.0112128	0.00651548	0.0962955	0.773	TRUE	0	0.0287745
DHRS4	finngen_R10_C3_COLORECTAL_EXALLC	Inverse variance weighted	20	0.902(0.820-0.993)	0.0344824	0.162484	30	27.2871	0.0981407	-0.0292866	0.0240433	0.238921	0.093	TRUE	2.48587e-262	0.030353
DHRS7B	finngen_R10_C3_COLORECTAL_EXALLC	Inverse variance weighted	13	0.838(0.718-0.979)	0.0257447	0.134682	6	12.8291	0.381583	0.0113316	0.0174408	0.52921	0.43	TRUE	8.07821e-159	0.0133033
DHTKD1	finngen_R10_C3_COLORECTAL_EXALLC	Inverse variance weighted	33	0.939(0.884-0.999)	0.0459721	0.192488	0	10.7057	0.999852	0.00168491	0.0115927	0.885381	1	TRUE	0	0.0159017
DLD	finngen_R10_C3_COLORECTAL_EXALLC	Inverse variance weighted	5	0.641(0.495-0.829)	<0.001	0.00972759	22	5.14516	0.272725	0.0076018	0.0352543	0.843106	0.39	TRUE	1.43155e-52	0.0603587
DMAC2L	finngen_R10_C3_COLORECTAL_EXALLC	Inverse variance weighted	32	0.860(0.800-0.924)	<0.001	0.00116901	0	30.7392	0.47941	-0.0163467	0.0108837	0.143567	0.502	TRUE	0	0.0209579
DMAC2L	ebi-a-GCST012879	Inverse variance weighted	32	1.148(1.053-1.251)	0.0016831	0.0233127	34	46.7847	0.0342853	0.0177837	0.0134237	0.195241	0.053	TRUE	0	0.00657308
DMPK	finngen_R10_C3_COLORECTAL_EXALLC	Inverse variance weighted	44	0.869(0.821-0.920)	<0.001	<0.001	0	41.0754	0.555069	-0.010986	0.00838631	0.197319	0.548	TRUE	0	0.0133894
DNA2	ebi-a-GCST012879	Inverse variance weighted	16	1.146(1.049-1.251)	0.00240549	0.0297359	0	8.20091	0.915476	0.00534213	0.0125352	0.676463	0.939	TRUE	5.23546e-198	0.029641
DNA2	finngen_R10_C3_COLORECTAL_EXALLC	Inverse variance weighted	15	1.091(1.000-1.190)	0.0492041	0.200257	0	7.99537	0.889567	0.00122733	0.0129376	0.925869	0.902	TRUE	0	0.0188905
DNAJA3	ebi-a-GCST012879	Inverse variance weighted	28	1.126(1.045-1.212)	0.00168727	0.0233127	0	25.0166	0.573533	-0.00427327	0.00721442	0.55875	0.614	TRUE	1.3016e-247	0.101365
DNAJA3	finngen_R10_C3_COLORECTAL_EXALLC	Inverse variance weighted	28	1.062(1.002-1.125)	0.0429521	0.18381	0	13.0266	0.989076	0.00922309	0.00607396	0.140965	0.982	TRUE	0	0.0255568
DNAJC4	ebi-a-GCST012879	Wald ratio	1	1.883(1.040-3.410)	0.0366235	0.74783	-	-	-	-	-	-	-	TRUE	0.00134107	0.0481206
DUS2	ebi-a-GCST012879	Inverse variance weighted	85	1.035(1.011-1.058)	0.0035997	0.0392757	0	63.7242	0.951439	-0.0033573	0.005909	0.571455	0.963	TRUE	0	0.0128019
DUT	ebi-a-GCST012879	Inverse variance weighted	15	0.875(0.800-0.957)	0.00336747	0.0372667	0	12.2677	0.584817	-0.00166772	0.017872	0.927076	0.646	TRUE	4.63583e-238	0.0326369
EARS2	finngen_R10_C3_COLORECTAL_EXALLC	Inverse variance weighted	5	1.307(1.023-1.670)	0.0325136	0.155424	0	1.86283	0.760969	0.0229866	0.0308092	0.509754	0.802	TRUE	3.22642e-46	0.0435742
ECHDC1	finngen_R10_C3_COLORECTAL_EXALLC	Inverse variance weighted	41	0.861(0.812-0.912)	<0.001	<0.001	0	35.5418	0.671091	-0.00275345	0.00942363	0.771693	0.72	TRUE	0	0.210336
ECHDC2	ebi-a-GCST012879	Inverse variance weighted	80	0.945(0.915-0.976)	<0.001	0.00995161	0	74.7322	0.615059	-0.0105657	0.00644275	0.105047	0.685	TRUE	0	0.0387069
ECHDC3	finngen_R10_C3_COLORECTAL_EXALLC	Inverse variance weighted	70	0.932(0.890-0.977)	0.00357655	0.0329099	38	110.658	0.00108663	-0.0252909	0.00711614	0.000695248	0.001	TRUE	0	0.0162458
ECHDC3	ebi-a-GCST012879	Inverse variance weighted	69	1.055(1.013-1.098)	0.00938646	0.0776304	16	80.8453	0.136705	0.000374792	0.00669728	0.955539	0.152	TRUE	0	0.0100856
ECI1	ebi-a-GCST012879	Inverse variance weighted	12	0.916(0.867-0.967)	0.00166903	0.0233127	9	12.1488	0.352559	-0.00426417	0.0156312	0.790558	0.426	TRUE	1.44991e-174	0.0996603
EFHD1	ebi-a-GCST012879	Inverse variance weighted	11	0.839(0.725-0.971)	0.0182459	0.110425	0	6.54331	0.767741	0.00527142	0.0139971	0.715189	0.811	TRUE	7.71171e-69	0.125262
EHHADH	finngen_R10_C3_COLORECTAL_EXALLC	Inverse variance weighted	31	1.090(1.011-1.175)	0.0250663	0.131725	0	24.2398	0.761068	-0.0123069	0.00973423	0.216195	0.786	TRUE	0	0.0443335
ENDOG	finngen_R10_C3_COLORECTAL_EXALLC	Inverse variance weighted	57	1.052(1.003-1.102)	0.0357741	0.164184	41	95.6828	0.000757137	0.00486763	0.00987399	0.623993	<0.001	TRUE	0	0.0362903
ETFA	ebi-a-GCST012879	Inverse variance weighted	87	1.037(1.006-1.070)	0.0198106	0.1151	27	117.106	0.0144907	-0.00317478	0.00604979	0.601105	0.018	TRUE	0	0.0113303
ETFB	ebi-a-GCST012879	Inverse variance weighted	31	0.931(0.870-0.996)	0.037329	0.173505	0	23.7862	0.781609	-0.00870834	0.0102414	0.402118	0.795	TRUE	0	0.00840563
ETFDH	ebi-a-GCST012879	Inverse variance weighted	44	1.059(1.001-1.121)	0.0451358	0.194748	17	51.6135	0.172583	0.00922754	0.00876901	0.298683	0.184	TRUE	0	0.00922365
EXOG	finngen_R10_C3_COLORECTAL_EXALLC	Inverse variance weighted	4	0.707(0.523-0.956)	0.0243827	0.129596	0	2.1265	0.54657	-0.0365817	0.0337482	0.391664	0.609	TRUE	3.94604e-33	0.0538682
FAM136A	finngen_R10_C3_COLORECTAL_EXALLC	Inverse variance weighted	21	1.129(1.030-1.238)	0.00980497	0.0671352	13	23.0897	0.284414	0.0318115	0.0109739	0.00920233	0.339	TRUE	0	0.0139915
FAM185A	finngen_R10_C3_COLORECTAL_EXALLC	Inverse variance weighted	15	0.878(0.801-0.963)	0.00587003	0.0474494	0	8.54896	0.858815	-0.00130514	0.0145336	0.929814	0.865	TRUE	2.10993e-269	0.0837216
FAM210A	ebi-a-GCST012879	Inverse variance weighted	12	1.463(1.283-1.669)	<0.001	<0.001	0	7.31941	0.772659	-0.0178892	0.0189195	0.366669	0.816	TRUE	4.43413e-68	0.487007
FAM210B	finngen_R10_C3_COLORECTAL_EXALLC	Inverse variance weighted	13	1.113(1.024-1.210)	0.0117145	0.0757168	0	4.00792	0.983293	0.0113703	0.0143872	0.446052	0.984	TRUE	1.04864e-279	0.0119361
FARS2	finngen_R10_C3_COLORECTAL_EXALLC	Inverse variance weighted	32	0.932(0.883-0.984)	0.0111459	0.0730917	6	33.0353	0.367916	0.0164787	0.0103794	0.122852	0.393	TRUE	0	0.0948086
FARS2	ebi-a-GCST012879	Inverse variance weighted	33	1.088(1.040-1.137)	<0.001	0.00458713	0	29.8282	0.576888	-0.00604898	0.00820563	0.46656	0.616	TRUE	0	0.0710393
FASTK	ebi-a-GCST012879	Inverse variance weighted	3	1.634(1.239-2.155)	<0.001	0.00985849	0	1.84266	0.397989	0.0664896	0.0515215	0.419682	-	TRUE	9.83458e-13	0.0286579
FASTKD3	ebi-a-GCST012879	Inverse variance weighted	20	1.146(1.066-1.231)	<0.001	0.00463031	0	17.9767	0.523994	0.00464919	0.0113644	0.687291	0.614	TRUE	0	0.116972
FASTKD3	finngen_R10_C3_COLORECTAL_EXALLC	Inverse variance weighted	19	0.873(0.815-0.935)	<0.001	0.00235353	0	12.432	0.824152	-0.0183825	0.011291	0.121899	0.858	TRUE	0	0.0336399
FASTKD5	ebi-a-GCST012879	Inverse variance weighted	9	1.283(1.141-1.443)	<0.001	0.00113425	0	5.99553	0.647732	0.0248719	0.0202358	0.258741	0.691	TRUE	5.42448e-98	0.0655263
FDX1	ebi-a-GCST012879	Inverse variance weighted	30	1.158(1.069-1.255)	<0.001	0.00714806	48	55.9961	0.00189218	0.00815589	0.0117883	0.494721	0.004	TRUE	0	0.193398
FIS1	ebi-a-GCST012879	Inverse variance weighted	40	0.935(0.889-0.983)	0.00818798	0.0708028	0	34.6372	0.669093	-0.010246	0.00618238	0.105697	0.677	TRUE	0	0.0167429
FOXRED1	ebi-a-GCST012879	Inverse variance weighted	144	1.048(1.023-1.074)	<0.001	0.00389482	0	127.056	0.826515	0.0116601	0.00350864	0.0011319	0.845	TRUE	0	0.0193711
FOXRED1	finngen_R10_C3_COLORECTAL_EXALLC	Inverse variance weighted	142	1.043(1.018-1.069)	<0.001	0.00972759	0	125.35	0.823494	0.00145645	0.00352101	0.679767	0.861	TRUE	0	0.0159414
FTH1	ebi-a-GCST012879	Inverse variance weighted	25	0.844(0.771-0.925)	<0.001	0.00600796	14	27.8781	0.265215	-0.00735831	0.00826805	0.382698	0.228	TRUE	1.14456e-247	0.0229618
GATM	finngen_R10_C3_COLORECTAL_EXALLC	Inverse variance weighted	87	1.071(1.041-1.103)	<0.001	<0.001	0	85.6358	0.490798	-0.00378658	0.0053524	0.481219	0.514	TRUE	0	0.150512
GATM	ebi-a-GCST012879	Inverse variance weighted	90	1.031(1.003-1.060)	0.0319624	0.15743	0	83.1214	0.655583	-0.0170085	0.0051606	0.00141571	0.672	TRUE	0	0.0195251
GFM1	finngen_R10_C3_COLORECTAL_EXALLC	Inverse variance weighted	30	1.133(1.028-1.249)	0.0121723	0.077424	26	39.0377	0.100945	-0.0124431	0.0117731	0.299587	0.118	TRUE	0	0.0095887
GFM2	finngen_R10_C3_COLORECTAL_EXALLC	Inverse variance weighted	15	0.886(0.801-0.980)	0.0186044	0.109371	0	9.2915	0.811936	-0.00455865	0.0179876	0.803897	0.817	TRUE	0	0.0127064
GLDC	ebi-a-GCST012879	Inverse variance weighted	30	1.112(1.048-1.181)	<0.001	0.00954689	0	17.0593	0.961252	-0.00572052	0.00982095	0.564904	0.962	TRUE	0	0.0121336
GLRX2	ebi-a-GCST012879	Inverse variance weighted	7	1.225(1.022-1.469)	0.0284555	0.146728	0	4.78434	0.571755	0.016857	0.0182198	0.397318	0.615	TRUE	1.03133e-36	0.0194037
GLUD1	finngen_R10_C3_COLORECTAL_EXALLC	Inverse variance weighted	3	1.267(1.017-1.579)	0.0351006	0.164184	0	1.98976	0.369768	-0.0116769	0.0585835	0.87475	-	TRUE	2.04762e-26	0.0289849
GOLPH3	ebi-a-GCST012879	Inverse variance weighted	19	0.905(0.826-0.991)	0.0320045	0.15743	0	15.6121	0.6196	0.00764163	0.00829288	0.369699	0.611	TRUE	9.85807e-201	0.0285487
GOT2	finngen_R10_C3_COLORECTAL_EXALLC	Inverse variance weighted	46	1.140(1.074-1.211)	<0.001	<0.001	0	24.4218	0.994738	0.00554487	0.0069874	0.431715	0.997	TRUE	0	0.0290052
GPX4	finngen_R10_C3_COLORECTAL_EXALLC	Inverse variance weighted	84	0.951(0.927-0.976)	<0.001	0.00355259	12	94.8571	0.175933	-0.0056898	0.0062372	0.364319	0.166	TRUE	0	0.165744
GRPEL1	finngen_R10_C3_COLORECTAL_EXALLC	Inverse variance weighted	9	1.285(1.055-1.565)	0.0125009	0.0792974	0	4.93863	0.764115	-0.0271445	0.0259702	0.330667	0.815	TRUE	6.36305e-86	0.0184289
GSR	finngen_R10_C3_COLORECTAL_EXALLC	Inverse variance weighted	61	0.924(0.887-0.961)	<0.001	0.00213622	0	58.5528	0.528763	-0.00274651	0.00793046	0.730331	0.555	TRUE	0	0.0206988
GSR	ebi-a-GCST012879	Inverse variance weighted	58	1.060(1.015-1.107)	0.00875638	0.0748155	0	55.0206	0.549702	-0.010988	0.00885549	0.219849	0.602	TRUE	0	0.0183508
GSTK1	ebi-a-GCST012879	Inverse variance weighted	17	1.073(1.014-1.134)	0.0141945	0.0981449	0	13.6363	0.625791	-0.0192871	0.00994111	0.0714012	0.628	TRUE	0	0.124024
GSTZ1	ebi-a-GCST012879	Inverse variance weighted	78	1.103(1.062-1.147)	<0.001	<0.001	0	72.2209	0.632823	-0.000883286	0.00616988	0.886542	0.662	TRUE	0	0.0253041
GSTZ1	finngen_R10_C3_COLORECTAL_EXALLC	Inverse variance weighted	78	1.112(1.064-1.162)	<0.001	<0.001	19	95.5264	0.0748845	-0.00612214	0.00707616	0.389664	0.095	TRUE	0	0.0220501
GTPBP3	finngen_R10_C3_COLORECTAL_EXALLC	Inverse variance weighted	23	0.880(0.798-0.971)	0.0106375	0.0711615	29	31.0588	0.0949178	0.00138424	0.0170574	0.93609	0.102	TRUE	0	0.0556987
HADH	finngen_R10_C3_COLORECTAL_EXALLC	Inverse variance weighted	20	0.864(0.785-0.950)	0.00251263	0.0253186	1	19.1854	0.445005	0.00840447	0.0110816	0.458019	0.49	TRUE	0	0.180612
HADHA	finngen_R10_C3_COLORECTAL_EXALLC	Inverse variance weighted	16	0.913(0.845-0.985)	0.0196248	0.11299	0	10.5388	0.784553	-0.0249057	0.0113427	0.0454609	0.809	TRUE	0	0.0137652
HADHB	finngen_R10_C3_COLORECTAL_EXALLC	Inverse variance weighted	13	1.137(1.018-1.269)	0.0222587	0.120788	0	7.68531	0.809213	0.0173988	0.017928	0.352664	0.831	TRUE	3.78464e-269	0.0164589
HEBP1	ebi-a-GCST012879	Inverse variance weighted	40	1.119(1.062-1.179)	<0.001	<0.001	13	44.6108	0.247661	0.0149368	0.00937154	0.119255	0.301	TRUE	0	0.0778688
HIBADH	finngen_R10_C3_COLORECTAL_EXALLC	Inverse variance weighted	62	1.083(1.028-1.140)	0.00257164	0.0255845	41	104.06	0.000492475	0.0248857	0.0087664	0.00617208	<0.001	TRUE	0	0.0409717
HIBCH	finngen_R10_C3_COLORECTAL_EXALLC	Inverse variance weighted	88	1.115(1.075-1.157)	<0.001	<0.001	0	46.6592	0.999879	0.00832083	0.00599461	0.168707	0.999	TRUE	0	0.0300519
HIGD1A	finngen_R10_C3_COLORECTAL_EXALLC	Inverse variance weighted	4	0.695(0.528-0.915)	0.00960562	0.066644	26	4.05293	0.255805	-0.0152771	0.044846	0.765817	0.419	TRUE	1.66829e-47	0.120635
HINT1	ebi-a-GCST012879	Inverse variance weighted	12	0.897(0.838-0.961)	0.00188681	0.0255409	16	13.1136	0.285965	0.00824609	0.0207543	0.699479	0.366	TRUE	6.77941e-245	0.102977
HSD17B8	finngen_R10_C3_COLORECTAL_EXALLC	Inverse variance weighted	37	1.131(1.071-1.194)	<0.001	<0.001	0	20.1494	0.984744	0.000699636	0.00866149	0.936081	0.989	TRUE	0	0.0609092
HSDL2	ebi-a-GCST012879	Inverse variance weighted	60	1.045(1.003-1.088)	0.0361658	0.170801	7	63.3292	0.326268	-0.00221998	0.00620914	0.72199	0.347	TRUE	0	0.0103509
HSPE1	ebi-a-GCST012879	Inverse variance weighted	3	1.348(1.011-1.797)	0.0417456	0.185147	48	3.83987	0.146616	0.0686769	0.0753508	0.529478	-	TRUE	8.16689e-20	0.022282
HTATIP2	finngen_R10_C3_COLORECTAL_EXALLC	Inverse variance weighted	96	1.114(1.082-1.147)	<0.001	<0.001	0	78.5163	0.889498	0.00769594	0.00443593	0.0860345	0.898	TRUE	0	0.127213
HTRA2	ebi-a-GCST012879	Inverse variance weighted	6	1.381(1.127-1.692)	0.00188124	0.0255409	0	3.10681	0.683523	0.0132528	0.0226945	0.590591	0.737	TRUE	3.31583e-30	0.0381505
IARS2	finngen_R10_C3_COLORECTAL_EXALLC	Inverse variance weighted	4	1.419(1.019-1.977)	0.0385955	0.172457	0	1.23295	0.745112	0.0291334	0.0275926	0.401749	0.721	TRUE	3.16407e-32	0.0430532
IDH3B	finngen_R10_C3_COLORECTAL_EXALLC	Inverse variance weighted	9	0.817(0.676-0.987)	0.0362454	0.16545	44	14.3945	0.0720451	-0.0136751	0.0261867	0.617634	0.067	TRUE	3.24115e-177	0.0112104
IFI27	finngen_R10_C3_COLORECTAL_EXALLC	Inverse variance weighted	15	0.904(0.826-0.989)	0.0273743	0.139867	0	3.94632	0.995781	0.00576208	0.0150523	0.708051	0.992	TRUE	0	0.0592704
IMMP2L	finngen_R10_C3_COLORECTAL_EXALLC	Inverse variance weighted	95	0.955(0.929-0.982)	0.00133072	0.0158177	9	103.482	0.236432	-0.00908913	0.00704868	0.200429	0.228	TRUE	0	0.0267199
IMMP2L	ebi-a-GCST012879	Inverse variance weighted	94	0.956(0.931-0.982)	0.00110326	0.0178055	0	93.382	0.469367	0.0040974	0.00658947	0.535605	0.502	TRUE	0	0.0220926
ISCA1	finngen_R10_C3_COLORECTAL_EXALLC	Inverse variance weighted	46	1.049(1.013-1.087)	0.00788834	0.0568546	0	34.6756	0.86715	0.0142508	0.00842595	0.0978531	0.875	TRUE	0	0.0100638
IVD	finngen_R10_C3_COLORECTAL_EXALLC	Inverse variance weighted	74	0.943(0.915-0.972)	<0.001	0.00300233	0	65.0511	0.734883	0.00177846	0.0055158	0.748062	0.75	TRUE	0	0.0541034
KYAT3	ebi-a-GCST012879	Inverse variance weighted	79	0.950(0.913-0.988)	0.0107507	0.0826641	7	83.6076	0.311453	0.000695802	0.007795	0.929105	0.329	TRUE	0	0.014246
LACTB	ebi-a-GCST012879	Inverse variance weighted	24	1.177(1.069-1.296)	<0.001	0.0154698	30	33.0194	0.0807285	0.0033205	0.0126296	0.795064	0.118	TRUE	1.23987e-212	0.0276432
LIAS	ebi-a-GCST012879	Inverse variance weighted	66	0.912(0.870-0.956)	<0.001	0.00333798	12	73.8305	0.211903	-0.0043278	0.00797316	0.589155	0.234	TRUE	0	0.0184421
LIAS	finngen_R10_C3_COLORECTAL_EXALLC	Inverse variance weighted	66	0.954(0.914-0.995)	0.0275512	0.139867	0	62.1483	0.577355	-0.00709269	0.00702139	0.316225	0.598	TRUE	0	0.00954809
LIG3	finngen_R10_C3_COLORECTAL_EXALLC	Inverse variance weighted	93	0.957(0.928-0.986)	0.0040025	0.0355642	0	77.615	0.858042	-0.00437734	0.00659674	0.508648	0.876	TRUE	0	0.0538147
LIPT1	finngen_R10_C3_COLORECTAL_EXALLC	Inverse variance weighted	97	1.059(1.027-1.093)	<0.001	0.0055563	5	101.034	0.342715	0.00637305	0.00575299	0.270754	0.379	TRUE	0	0.0227245
LIPT2	finngen_R10_C3_COLORECTAL_EXALLC	Wald ratio	1	0.507(0.264-0.974)	0.0414424	0.726051	-	-	-	-	-	-	-	TRUE	7.87148e-07	0.694963
LONP1	finngen_R10_C3_COLORECTAL_EXALLC	Inverse variance weighted	64	0.950(0.912-0.989)	0.0117738	0.0757168	0	57.0905	0.685796	-0.00974991	0.00778773	0.215288	0.696	TRUE	0	0.0110247
LRPPRC	finngen_R10_C3_COLORECTAL_EXALLC	Inverse variance weighted	57	1.073(1.011-1.139)	0.0204202	0.11505	22	71.9926	0.0736659	-0.0116415	0.00759493	0.131057	0.087	TRUE	0	0.0237747
LYPLAL1	finngen_R10_C3_COLORECTAL_EXALLC	Inverse variance weighted	33	1.113(1.058-1.171)	<0.001	0.00106948	0	15.5604	0.993571	-0.00172045	0.00928536	0.854212	0.995	TRUE	0	0.199008
LYRM1	finngen_R10_C3_COLORECTAL_EXALLC	Inverse variance weighted	7	0.746(0.620-0.897)	0.00184746	0.0207882	0	1.16149	0.978744	-0.0026385	0.0312073	0.935902	0.972	TRUE	7.6231e-97	0.107077
LYRM4	ebi-a-GCST012879	Inverse variance weighted	85	1.052(1.021-1.084)	<0.001	0.0165227	0	79.858	0.607687	0.00345572	0.00548203	0.530183	0.625	TRUE	0	0.0130808
LYRM7	finngen_R10_C3_COLORECTAL_EXALLC	Inverse variance weighted	18	1.222(1.096-1.362)	<0.001	0.0055563	0	15.2531	0.577256	0.0163251	0.0114851	0.174394	0.644	TRUE	5.34144e-268	0.0269395
MARCHF5	finngen_R10_C3_COLORECTAL_EXALLC	Inverse variance weighted	15	1.141(1.012-1.286)	0.0315431	0.151788	0	8.20106	0.87859	0.0112941	0.0143224	0.444509	0.834	TRUE	2.32456e-247	0.0980601
MARS2	finngen_R10_C3_COLORECTAL_EXALLC	Inverse variance weighted	18	0.839(0.765-0.920)	<0.001	0.00387137	0	8.03684	0.965753	0.00199426	0.0177427	0.911905	0.976	TRUE	0	0.0585591
MARS2	ebi-a-GCST012879	Inverse variance weighted	18	0.846(0.763-0.937)	0.00137488	0.0202229	18	20.6134	0.24406	-0.0383959	0.017766	0.0461847	0.275	TRUE	3.47343e-175	0.0380756
MCEE	finngen_R10_C3_COLORECTAL_EXALLC	Inverse variance weighted	45	1.105(1.040-1.174)	0.00120388	0.0148287	0	43.2563	0.503385	0.00817013	0.00957842	0.398401	0.498	TRUE	0	0.0451239
MCEE	ebi-a-GCST012879	Inverse variance weighted	41	0.918(0.865-0.975)	0.00508962	0.0496986	0	27.1734	0.93915	-0.00171522	0.00931371	0.854841	0.942	TRUE	0	0.0279118
ME2	ebi-a-GCST012879	Inverse variance weighted	41	0.932(0.870-0.997)	0.0414565	0.184216	23	51.7827	0.10037	-0.00911119	0.00937151	0.336931	0.083	TRUE	0	0.0312584
ME3	finngen_R10_C3_COLORECTAL_EXALLC	Inverse variance weighted	93	0.963(0.933-0.994)	0.0191727	0.111898	0	69.1516	0.963918	-0.00612212	0.00463079	0.189466	0.967	TRUE	0	0.0120737
MECR	finngen_R10_C3_COLORECTAL_EXALLC	Inverse variance weighted	5	0.703(0.512-0.966)	0.0297339	0.145847	32	5.85686	0.210096	-0.0647406	0.0298118	0.118273	0.289	TRUE	2.44323e-57	0.0169573
METAP1D	finngen_R10_C3_COLORECTAL_EXALLC	Inverse variance weighted	5	1.315(1.078-1.604)	0.00691663	0.0527943	0	1.76	0.779793	-0.0200125	0.0576214	0.751296	0.844	TRUE	7.19258e-75	0.0904332
METTL17	finngen_R10_C3_COLORECTAL_EXALLC	Inverse variance weighted	24	1.106(1.039-1.177)	0.00148479	0.0173413	7	24.6076	0.370829	0.01676	0.0120546	0.178334	0.381	TRUE	0	0.0121509
MFN1	ebi-a-GCST012879	Inverse variance weighted	35	1.058(1.012-1.105)	0.0125928	0.0894973	0	28.3082	0.742435	0.000649041	0.00611581	0.916126	0.784	TRUE	0	0.0188905
MFN1	finngen_R10_C3_COLORECTAL_EXALLC	Inverse variance weighted	35	0.924(0.876-0.975)	0.00408857	0.0359423	6	36.214	0.365648	0.000981529	0.00736533	0.894794	0.401	TRUE	0	0.0129475
MFN2	ebi-a-GCST012879	Inverse variance weighted	96	0.974(0.958-0.991)	0.00336038	0.0372667	0	95.4034	0.469075	0.00375962	0.00501161	0.455018	0.53	TRUE	0	0.0161773
MGME1	ebi-a-GCST012879	Inverse variance weighted	60	0.958(0.930-0.987)	0.00426753	0.0442756	5	62.1793	0.363646	-0.00503152	0.00460904	0.279495	0.381	TRUE	0	0.0289169
MGST3	finngen_R10_C3_COLORECTAL_EXALLC	Inverse variance weighted	104	1.025(1.006-1.044)	0.0108355	0.0720716	0	84.0696	0.913476	0.00447158	0.00440443	0.31239	0.93	TRUE	0	0.0128254
MICU1	ebi-a-GCST012879	Inverse variance weighted	24	1.126(1.053-1.203)	<0.001	0.00954689	0	15.4945	0.87604	0.000277435	0.0117475	0.981371	0.881	TRUE	5.34126e-301	0.0288072
MICU1	finngen_R10_C3_COLORECTAL_EXALLC	Inverse variance weighted	25	1.129(1.051-1.212)	<0.001	0.0114259	0	13.6408	0.954352	0.020791	0.012413	0.107493	0.955	TRUE	0	0.00989974
MICU2	ebi-a-GCST012879	Inverse variance weighted	22	1.120(1.045-1.200)	0.00134634	0.0199293	0	15.4132	0.80166	-0.00698585	0.0107945	0.524884	0.818	TRUE	0	0.142197
MICU2	finngen_R10_C3_COLORECTAL_EXALLC	Inverse variance weighted	23	0.935(0.877-0.996)	0.0380566	0.171034	0	16.5549	0.787424	-0.0015793	0.01011	0.877358	0.81	TRUE	0	0.0326715
MICU3	finngen_R10_C3_COLORECTAL_EXALLC	Inverse variance weighted	14	0.858(0.752-0.979)	0.0224863	0.121457	0	5.5244	0.961766	-0.00657884	0.0258511	0.803426	0.96	TRUE	4.98334e-183	0.0302518
MIEF1	finngen_R10_C3_COLORECTAL_EXALLC	Inverse variance weighted	4	1.490(1.160-1.913)	0.00178806	0.0203679	0	1.03052	0.793868	0.0216484	0.0275294	0.514027	0.82	TRUE	6.66235e-33	0.0684061
MMAA	finngen_R10_C3_COLORECTAL_EXALLC	Inverse variance weighted	14	1.357(1.122-1.640)	0.00164872	0.0190011	41	21.9405	0.0562909	-0.0147419	0.0201904	0.479316	0.07	TRUE	1.38712e-196	0.027558
MMAB	ebi-a-GCST012879	Inverse variance weighted	24	1.088(1.002-1.182)	0.0441075	0.191958	0	22.6444	0.481691	-0.0133695	0.0109377	0.234519	0.518	TRUE	1.02963e-230	0.010943
MPC2	ebi-a-GCST012879	Inverse variance weighted	8	1.515(1.276-1.800)	<0.001	<0.001	0	2.25102	0.944651	0.0116936	0.0211161	0.599744	0.946	TRUE	1.45526e-36	0.0881543
MPV17L2	finngen_R10_C3_COLORECTAL_EXALLC	Inverse variance weighted	20	0.763(0.686-0.848)	<0.001	<0.001	0	6.96142	0.994416	0.00564858	0.0158434	0.725593	0.995	TRUE	1.01029e-304	0.0983329
MRPL10	ebi-a-GCST012879	Inverse variance weighted	45	1.097(1.029-1.169)	0.00450686	0.0461178	0	24.0322	0.993845	0.00375125	0.00772702	0.629807	0.995	TRUE	0	0.0162696
MRPL13	finngen_R10_C3_COLORECTAL_EXALLC	Inverse variance weighted	4	1.386(1.067-1.802)	0.0146094	0.0906951	0	1.75281	0.625257	0.0127643	0.0371569	0.763956	0.646	TRUE	1.73109e-46	0.122078
MRPL14	ebi-a-GCST012879	Inverse variance weighted	32	0.925(0.866-0.988)	0.0202416	0.116728	28	42.7878	0.0773487	-0.0227402	0.0136033	0.104989	0.091	TRUE	0	0.0209566
MRPL18	finngen_R10_C3_COLORECTAL_EXALLC	Inverse variance weighted	78	1.052(1.020-1.086)	0.00148981	0.0173413	0	75.5683	0.524821	-0.00248402	0.00593042	0.6765	0.55	TRUE	0	0.0146508
MRPL19	finngen_R10_C3_COLORECTAL_EXALLC	Inverse variance weighted	34	0.846(0.795-0.902)	<0.001	<0.001	0	26.3236	0.788498	-0.00556347	0.0091093	0.545682	0.826	TRUE	0	0.17628
MRPL19	ebi-a-GCST012879	Inverse variance weighted	32	1.089(1.021-1.162)	0.00953589	0.0778486	0	22.7449	0.85824	-0.00584811	0.0092202	0.530711	0.859	TRUE	0	0.0173466
MRPL2	finngen_R10_C3_COLORECTAL_EXALLC	Inverse variance weighted	30	0.867(0.807-0.931)	<0.001	0.00219713	0	12.4155	0.996916	-0.00585518	0.0117829	0.623123	0.997	TRUE	0	0.0207367
MRPL20	ebi-a-GCST012879	Inverse variance weighted	22	1.104(1.037-1.176)	0.00203859	0.0263205	0	8.127	0.994582	0.00468514	0.0129077	0.720432	0.992	TRUE	4.93503e-254	0.0175354
MRPL20	finngen_R10_C3_COLORECTAL_EXALLC	Inverse variance weighted	21	1.114(1.053-1.178)	<0.001	0.00323549	0	14.5852	0.799629	0.0159776	0.0108868	0.158571	0.773	TRUE	0	0.0158285
MRPL21	finngen_R10_C3_COLORECTAL_EXALLC	Inverse variance weighted	137	1.025(1.001-1.050)	0.0383216	0.171762	35	208.713	6.10275e-05	0.010508	0.00528558	0.0488287	<0.001	TRUE	0	0.0143922
MRPL33	ebi-a-GCST012879	Inverse variance weighted	6	0.787(0.650-0.953)	0.0139955	0.0976742	0	2.51266	0.774587	-0.0085994	0.0234501	0.73241	0.78	TRUE	3.3724e-38	0.061936
MRPL34	ebi-a-GCST012879	Inverse variance weighted	66	1.058(1.020-1.097)	0.00232151	0.0290064	0	59.649	0.664188	0.0105759	0.00721689	0.147697	0.674	TRUE	0	0.0162637
MRPL36	finngen_R10_C3_COLORECTAL_EXALLC	Inverse variance weighted	41	1.067(1.029-1.106)	<0.001	0.006687	37	63.4604	0.0105176	0.00944768	0.0107361	0.384253	0.012	TRUE	0	0.0160813
MRPL38	finngen_R10_C3_COLORECTAL_EXALLC	Inverse variance weighted	13	0.821(0.707-0.953)	0.00963867	0.066644	0	5.49722	0.939281	-0.00917438	0.0178567	0.61757	0.946	TRUE	2.82223e-158	0.0452947
MRPL39	ebi-a-GCST012879	Inverse variance weighted	25	1.115(1.019-1.221)	0.0182181	0.110425	0	19.7488	0.710968	-0.0140665	0.0139592	0.324088	0.738	TRUE	8.11921e-218	0.0101218
MRPL41	finngen_R10_C3_COLORECTAL_EXALLC	Inverse variance weighted	6	1.249(1.025-1.523)	0.0276012	0.139867	18	6.10953	0.295707	0.0441336	0.0289664	0.202279	0.367	TRUE	2.34571e-80	0.0161339
MRPL42	ebi-a-GCST012879	Inverse variance weighted	59	1.067(1.023-1.113)	0.00236145	0.0293476	0	52.9535	0.66293	-0.0043953	0.00821639	0.59477	0.683	TRUE	0	0.022484
MRPL42	finngen_R10_C3_COLORECTAL_EXALLC	Inverse variance weighted	59	0.925(0.883-0.969)	<0.001	0.0122716	17	70.2671	0.129607	-0.0213583	0.00875627	0.017856	0.14	TRUE	0	0.0105781
MRPL43	finngen_R10_C3_COLORECTAL_EXALLC	Inverse variance weighted	32	1.081(1.021-1.143)	0.00697867	0.0529197	5	32.6257	0.386905	-0.00172281	0.00756607	0.821423	0.464	TRUE	0	0.031031
MRPL47	ebi-a-GCST012879	Inverse variance weighted	2	1.496(1.005-2.229)	0.0473527	0.200087	0	0.75095	0.386176	-	-	-	-	TRUE	2.24356e-09	0.028741
MRPL50	finngen_R10_C3_COLORECTAL_EXALLC	Inverse variance weighted	20	1.111(1.027-1.201)	0.00863938	0.0608383	0	7.43471	0.991511	0.0108615	0.0105787	0.318147	0.994	TRUE	0	0.019301
MRPL52	ebi-a-GCST012879	Inverse variance weighted	42	0.937(0.901-0.975)	0.00112758	0.0180724	0	25.4492	0.972826	-0.00885244	0.0069638	0.210997	0.973	TRUE	0	0.0277093
MRPL53	ebi-a-GCST012879	Inverse variance weighted	40	1.060(1.019-1.103)	0.00411588	0.0432819	0	37.9966	0.5155	-0.00644741	0.00672925	0.34406	0.528	TRUE	0	0.0297943
MRPL53	finngen_R10_C3_COLORECTAL_EXALLC	Inverse variance weighted	41	1.042(1.001-1.086)	0.0468884	0.19451	8	43.3055	0.332152	0.00926417	0.00679601	0.180645	0.409	TRUE	0	0.0235267
MRPL54	ebi-a-GCST012879	Inverse variance weighted	39	1.076(1.043-1.109)	<0.001	<0.001	0	21.5311	0.985468	-0.00460056	0.00811499	0.574191	0.984	TRUE	0	0.122855
MRPL55	finngen_R10_C3_COLORECTAL_EXALLC	Inverse variance weighted	21	1.190(1.070-1.324)	0.00137008	0.0161089	0	19.4721	0.491355	0.000836136	0.0146798	0.955173	0.516	TRUE	0	0.0186756
MRPL58	finngen_R10_C3_COLORECTAL_EXALLC	Inverse variance weighted	7	0.692(0.490-0.976)	0.0357306	0.164184	51	12.2408	0.0568066	-0.0393228	0.0352273	0.315064	0.09	TRUE	5.62264e-90	0.0540324
MRPS11	finngen_R10_C3_COLORECTAL_EXALLC	Inverse variance weighted	4	0.829(0.688-0.999)	0.0489205	0.199802	0	2.26778	0.518721	-0.0247833	0.0287975	0.48015	0.521	TRUE	2.39656e-55	0.0400059
MRPS12	ebi-a-GCST012879	Wald ratio	1	0.488(0.271-0.877)	0.0165255	0.650205	-	-	-	-	-	-	-	TRUE	0.00320595	0.115655
MRPS16	finngen_R10_C3_COLORECTAL_EXALLC	Inverse variance weighted	19	1.160(1.047-1.286)	0.00464654	0.0396233	19	22.2058	0.222976	0.0705943	0.0196693	0.00226197	0.216	TRUE	0	0.0202351
MRPS17	finngen_R10_C3_COLORECTAL_EXALLC	Inverse variance weighted	7	1.297(1.018-1.654)	0.0356267	0.164184	24	7.8742	0.247466	0.0409917	0.0184336	0.0767651	0.313	TRUE	1.08861e-88	0.0129816
MRPS26	finngen_R10_C3_COLORECTAL_EXALLC	Inverse variance weighted	17	1.283(1.118-1.471)	<0.001	0.00648968	0	11.557	0.773873	0.0201516	0.0200273	0.330272	0.788	TRUE	1.72615e-183	0.0955224
MRPS26	ebi-a-GCST012879	Inverse variance weighted	16	1.191(1.029-1.380)	0.0193972	0.113489	11	16.9018	0.324766	-0.012086	0.0218785	0.589376	0.369	TRUE	8.6477e-79	0.0268103
MRPS30	finngen_R10_C3_COLORECTAL_EXALLC	Wald ratio	1	1.982(1.196-3.285)	0.00798934	0.464269	-	-	-	-	-	-	-	TRUE	8.18329e-14	0.312455
MRPS31	finngen_R10_C3_COLORECTAL_EXALLC	Inverse variance weighted	9	1.452(1.237-1.704)	<0.001	<0.001	3	8.20688	0.413527	-0.00379625	0.0288766	0.899106	0.512	TRUE	1.78784e-138	0.0990869
MRPS33	ebi-a-GCST012879	Inverse variance weighted	28	1.106(1.039-1.178)	0.00158164	0.022413	0	14.4756	0.976163	0.0199191	0.00824572	0.0230313	0.971	TRUE	0	0.0165018
MRPS34	finngen_R10_C3_COLORECTAL_EXALLC	Inverse variance weighted	15	0.791(0.704-0.888)	<0.001	0.00189029	0	4.11379	0.994742	0.00578992	0.0232373	0.807127	0.995	TRUE	4.01759e-212	0.0436096
MRPS35	finngen_R10_C3_COLORECTAL_EXALLC	Inverse variance weighted	23	0.856(0.767-0.957)	0.00601605	0.0481284	19	27.0817	0.208139	0.00527417	0.0150808	0.730026	0.231	TRUE	0	0.117996
MRPS35	ebi-a-GCST012879	Inverse variance weighted	23	0.876(0.779-0.984)	0.0257536	0.137685	28	30.7297	0.101781	-0.00247536	0.0159704	0.878304	0.092	TRUE	2.1504e-155	0.0259384
MRPS6	finngen_R10_C3_COLORECTAL_EXALLC	Inverse variance weighted	66	0.887(0.852-0.923)	<0.001	<0.001	2	66.0667	0.439797	-0.00273014	0.00803619	0.735172	0.457	TRUE	0	0.053237
MRPS7	finngen_R10_C3_COLORECTAL_EXALLC	Inverse variance weighted	71	1.058(1.020-1.097)	0.00244923	0.0252292	16	82.879	0.139261	0.0116522	0.0059967	0.0560852	0.155	TRUE	0	0.0161841
MRPS9	ebi-a-GCST012879	Inverse variance weighted	57	1.048(1.011-1.086)	0.00991643	0.0797173	0	47.3484	0.788131	0.00324925	0.0062413	0.604732	0.813	TRUE	0	0.0134674
MSRA	ebi-a-GCST012879	Inverse variance weighted	280	0.946(0.926-0.967)	<0.001	<0.001	0	232.088	0.981283	-0.0110724	0.00450326	0.0145517	0.985	TRUE	-	0.0147065
MSRA	finngen_R10_C3_COLORECTAL_EXALLC	Inverse variance weighted	276	1.096(1.072-1.120)	<0.001	<0.001	7	295.487	0.189148	0.00764721	0.00471726	0.106144	0.192	TRUE	-	0.0113865
MTARC1	finngen_R10_C3_COLORECTAL_EXALLC	Inverse variance weighted	75	1.040(1.001-1.081)	0.0416353	0.179827	11	82.7249	0.228103	-0.00143352	0.00639763	0.823328	0.24	TRUE	0	0.00945354
MTARC2	finngen_R10_C3_COLORECTAL_EXALLC	Inverse variance weighted	4	0.876(0.773-0.992)	0.0372399	0.168865	0	0.0943535	0.992506	0.00396224	0.04314	0.935191	0.995	TRUE	3.81425e-59	0.0192968
MTERF2	ebi-a-GCST012879	Inverse variance weighted	9	0.825(0.714-0.954)	0.00936576	0.0776304	0	4.2492	0.833969	0.00197049	0.0218935	0.930806	0.855	TRUE	1.14714e-66	0.0653955
MTFP1	finngen_R10_C3_COLORECTAL_EXALLC	Inverse variance weighted	27	0.870(0.804-0.942)	<0.001	0.00871813	0	20.4588	0.769333	-0.0109663	0.0110858	0.332032	0.781	TRUE	0	0.0783393
MTFP1	ebi-a-GCST012879	Inverse variance weighted	27	0.887(0.818-0.963)	0.00396412	0.0424544	15	30.5604	0.245048	-0.00340531	0.0114461	0.768536	0.298	TRUE	1.85205e-260	0.0113664
MTG1	finngen_R10_C3_COLORECTAL_EXALLC	Inverse variance weighted	30	0.919(0.870-0.971)	0.00249125	0.025301	0	16.3868	0.97087	-0.00613446	0.0114149	0.595231	0.974	TRUE	0	0.0251904
MTHFD1L	finngen_R10_C3_COLORECTAL_EXALLC	Inverse variance weighted	7	1.169(1.051-1.301)	0.00409137	0.0359423	4	6.22819	0.398119	-0.00142785	0.0162801	0.933515	0.534	TRUE	2.64365e-152	0.146394
MTHFS	ebi-a-GCST012879	Inverse variance weighted	71	1.064(1.024-1.105)	0.00149973	0.0215146	0	54.0588	0.920466	0.00616609	0.00634318	0.334405	0.924	TRUE	0	0.00903698
MTIF3	finngen_R10_C3_COLORECTAL_EXALLC	Inverse variance weighted	13	1.111(1.007-1.226)	0.0353289	0.164184	23	15.6693	0.206857	-0.0478133	0.0348637	0.197566	0.236	TRUE	4.74094e-246	0.0261258
MTX2	ebi-a-GCST012879	Inverse variance weighted	11	0.815(0.711-0.934)	0.00326224	0.0368031	0	6.81182	0.743082	0.00976292	0.0157891	0.551681	0.827	TRUE	1.62658e-83	0.0473967
MTX3	finngen_R10_C3_COLORECTAL_EXALLC	Inverse variance weighted	3	1.160(1.007-1.335)	0.0396466	0.174477	0	0.18918	0.909746	0.00558428	0.0253177	0.861795	-	TRUE	4.37453e-41	0.0207871
MUL1	finngen_R10_C3_COLORECTAL_EXALLC	Inverse variance weighted	34	1.071(1.024-1.120)	0.0026991	0.0267039	0	21.7525	0.932974	-0.00799332	0.0073326	0.283807	0.937	TRUE	0	0.138216
MUTYH	ebi-a-GCST012879	Inverse variance weighted	48	0.868(0.822-0.917)	<0.001	<0.001	0	31.8728	0.955203	-0.00774538	0.0100544	0.445033	0.973	TRUE	0	0.0296214
NADK2	ebi-a-GCST012879	Inverse variance weighted	8	1.286(1.094-1.512)	0.00231487	0.0290064	0	2.49517	0.927461	0.00752023	0.0301523	0.811364	0.939	TRUE	4.98566e-51	0.0196257
NARS2	finngen_R10_C3_COLORECTAL_EXALLC	Inverse variance weighted	47	0.925(0.871-0.981)	0.0099336	0.067421	28	64.2075	0.0391276	0.000890482	0.00899902	0.921615	0.037	TRUE	0	0.0335402
NAXD	finngen_R10_C3_COLORECTAL_EXALLC	Inverse variance weighted	49	0.940(0.911-0.970)	<0.001	0.00253109	0	44.3245	0.624227	-0.00208146	0.00594536	0.72783	0.668	TRUE	0	0.0263462
NBR1	ebi-a-GCST012879	Inverse variance weighted	15	1.280(1.075-1.524)	0.00559168	0.052189	42	24.2629	0.0425811	0.0224476	0.0205258	0.29397	0.049	TRUE	3.62415e-68	0.0249041
NDUFA11	finngen_R10_C3_COLORECTAL_EXALLC	Inverse variance weighted	10	0.849(0.737-0.978)	0.0229025	0.122568	0	4.473	0.877621	-0.0195892	0.0263491	0.478474	0.905	TRUE	7.89202e-135	0.0126805
NDUFA12	ebi-a-GCST012879	Inverse variance weighted	135	0.962(0.942-0.984)	<0.001	0.0104991	0	123.677	0.727928	-0.000129609	0.00400593	0.974238	0.747	TRUE	0	0.0192441
NDUFA13	ebi-a-GCST012879	Inverse variance weighted	9	1.350(1.176-1.549)	<0.001	<0.001	0	2.96891	0.936294	-0.00277723	0.0174128	0.877784	0.95	TRUE	1.63146e-57	0.457675
NDUFA13	finngen_R10_C3_COLORECTAL_EXALLC	Inverse variance weighted	9	0.737(0.590-0.920)	0.00691678	0.0527943	44	14.1644	0.0775802	-0.00361864	0.0276492	0.899555	0.116	TRUE	1.0219e-120	0.029176
NDUFA7	finngen_R10_C3_COLORECTAL_EXALLC	Inverse variance weighted	34	1.072(1.010-1.137)	0.0216771	0.11874	8	36.047	0.327917	0.0113779	0.00805383	0.167389	0.358	TRUE	0	0.0141262
NDUFAF1	ebi-a-GCST012879	Inverse variance weighted	32	0.930(0.887-0.975)	0.00281588	0.0337325	9	33.9483	0.327318	-0.0287713	0.00930544	0.00427193	0.349	TRUE	0	0.0216596
NDUFAF2	ebi-a-GCST012879	Inverse variance weighted	12	0.843(0.732-0.972)	0.0187564	0.111769	0	10.2919	0.504341	-0.0193046	0.0152517	0.234301	0.551	TRUE	4.21808e-72	0.0107462
NDUFAF2	finngen_R10_C3_COLORECTAL_EXALLC	Inverse variance weighted	13	0.829(0.695-0.989)	0.0377303	0.170225	35	18.5765	0.099274	0.00580963	0.0192012	0.767865	0.107	TRUE	2.25487e-154	0.00899073
NDUFAF5	ebi-a-GCST012879	Inverse variance weighted	45	0.908(0.869-0.948)	<0.001	<0.001	0	43.4214	0.496304	-0.012982	0.00597746	0.03543	0.507	TRUE	0	0.0204121
NDUFAF6	finngen_R10_C3_COLORECTAL_EXALLC	Inverse variance weighted	19	1.141(1.027-1.268)	0.0140682	0.0880397	0	14.2858	0.710282	0.0173312	0.0129541	0.198552	0.75	TRUE	6.98539e-223	0.0240496
NDUFAF7	ebi-a-GCST012879	Inverse variance weighted	17	0.860(0.785-0.943)	0.00124897	0.0193419	4	16.6387	0.409338	0.0187482	0.0126351	0.158566	0.432	TRUE	3.57384e-166	0.0116667
NDUFB2	ebi-a-GCST012879	Inverse variance weighted	32	1.116(1.058-1.178)	<0.001	0.00178033	0	15.3342	0.991619	0.00305711	0.00883957	0.731874	0.992	TRUE	0	0.0300784
NDUFB5	ebi-a-GCST012879	Inverse variance weighted	6	0.825(0.709-0.959)	0.0124006	0.0886735	0	3.58612	0.610398	-0.0188903	0.031248	0.578108	0.692	TRUE	4.88466e-70	0.019246
NDUFB9	finngen_R10_C3_COLORECTAL_EXALLC	Inverse variance weighted	8	1.136(1.033-1.249)	0.00844707	0.0602872	0	2.86328	0.897356	0.00379812	0.0156084	0.81585	0.889	TRUE	2.22655e-226	0.0262216
NDUFB9	ebi-a-GCST012879	Inverse variance weighted	7	0.886(0.790-0.994)	0.0391926	0.179299	0	4.44689	0.616434	-0.0238924	0.0192812	0.270281	0.685	TRUE	2.985e-101	0.0120803
NDUFC1	finngen_R10_C3_COLORECTAL_EXALLC	Inverse variance weighted	13	1.113(1.018-1.217)	0.0188689	0.110647	0	6.61164	0.882176	-0.00156696	0.012809	0.904842	0.894	TRUE	4.14473e-200	0.0183677
NDUFC2	finngen_R10_C3_COLORECTAL_EXALLC	Inverse variance weighted	28	0.853(0.798-0.911)	<0.001	<0.001	0	20.0722	0.827713	-0.0243887	0.011714	0.0473245	0.815	TRUE	0	0.0237892
NDUFS2	ebi-a-GCST012879	Inverse variance weighted	25	0.889(0.828-0.955)	0.00123129	0.0193345	0	13.5251	0.956659	-0.0106116	0.0115655	0.36839	0.971	TRUE	0	0.0227504
NDUFS4	ebi-a-GCST012879	Inverse variance weighted	8	0.867(0.758-0.990)	0.0356469	0.169414	10	7.76189	0.354058	0.00775087	0.036118	0.837188	0.387	TRUE	2.872e-61	0.167524
NDUFS6	finngen_R10_C3_COLORECTAL_EXALLC	Inverse variance weighted	2	0.597(0.361-0.989)	0.0452506	0.19084	46	1.86795	0.17171	-	-	-	-	TRUE	8.08726e-14	0.270504
NDUFS8	finngen_R10_C3_COLORECTAL_EXALLC	Inverse variance weighted	61	1.069(1.028-1.111)	<0.001	0.0117213	0	54.7671	0.666756	0.000589237	0.00757764	0.938282	0.667	TRUE	0	0.0880289
NDUFS8	ebi-a-GCST012879	Inverse variance weighted	58	0.945(0.907-0.985)	0.00706693	0.0626853	0	50.4312	0.718192	0.00732527	0.00812127	0.370928	0.76	TRUE	0	0.0855767
NDUFV2	finngen_R10_C3_COLORECTAL_EXALLC	Inverse variance weighted	4	0.864(0.749-0.996)	0.0438658	0.186691	15	3.54188	0.315371	0.0209703	0.0567601	0.747238	0.426	TRUE	9.49661e-48	0.0904163
NFU1	finngen_R10_C3_COLORECTAL_EXALLC	Inverse variance weighted	26	1.088(1.023-1.157)	0.00712246	0.0531237	0	14.1841	0.958428	-0.00701511	0.0124064	0.57702	0.961	TRUE	0	0.0269182
NFU1	ebi-a-GCST012879	Inverse variance weighted	27	0.932(0.877-0.991)	0.0239029	0.131636	0	24.2131	0.563779	-0.0147648	0.0120761	0.232865	0.613	TRUE	0	0.0122662
NIF3L1	ebi-a-GCST012879	Inverse variance weighted	4	1.315(1.002-1.727)	0.0481549	0.202739	0	0.77233	0.856073	-0.00498581	0.13835	0.974526	0.884	TRUE	7.17999e-21	0.015607
NIPSNAP1	finngen_R10_C3_COLORECTAL_EXALLC	Inverse variance weighted	55	0.930(0.887-0.975)	0.00276854	0.0270805	0	32.9218	0.989529	-0.00139567	0.00975749	0.886804	0.995	TRUE	0	0.017234
NIPSNAP1	ebi-a-GCST012879	Inverse variance weighted	53	1.093(1.044-1.144)	<0.001	0.0035306	0	51.4989	0.493541	-0.0135484	0.00936799	0.154228	0.526	TRUE	0	0.0110885
NIPSNAP2	ebi-a-GCST012879	Inverse variance weighted	25	1.170(1.065-1.285)	0.00107554	0.0174794	0	14.7378	0.928196	-0.00532765	0.0127229	0.679286	0.934	TRUE	2.82428e-188	0.0100615
NIPSNAP3A	finngen_R10_C3_COLORECTAL_EXALLC	Inverse variance weighted	77	1.054(1.017-1.091)	0.00378815	0.0339185	10	84.8697	0.227591	0.0146241	0.00629499	0.0228856	0.264	TRUE	0	0.00990593
NIPSNAP3B	finngen_R10_C3_COLORECTAL_EXALLC	Inverse variance weighted	14	1.140(1.033-1.258)	0.00928914	0.0649403	0	5.72449	0.955608	-0.012105	0.0120816	0.336151	0.957	TRUE	0	0.0876842
NIPSNAP3B	ebi-a-GCST012879	Inverse variance weighted	14	0.905(0.825-0.994)	0.0361956	0.170801	0	5.17287	0.971188	-0.013433	0.0115227	0.266349	0.966	TRUE	1.08711e-208	0.0149649
NME3	finngen_R10_C3_COLORECTAL_EXALLC	Inverse variance weighted	19	0.872(0.799-0.951)	0.00203181	0.0222068	2	18.3778	0.431038	0.0130605	0.0209295	0.540896	0.485	TRUE	0	0.0111281
NME4	finngen_R10_C3_COLORECTAL_EXALLC	Inverse variance weighted	78	1.044(1.007-1.082)	0.0195921	0.11299	20	96.0345	0.0700031	-0.00219386	0.00603767	0.717343	0.067	TRUE	0	0.0338607
NME4	ebi-a-GCST012879	Inverse variance weighted	81	0.966(0.935-0.998)	0.035837	0.16997	0	69.8323	0.784457	-0.00867462	0.00560938	0.125993	0.808	TRUE	0	0.0113243
NME6	ebi-a-GCST012879	Inverse variance weighted	38	0.930(0.871-0.992)	0.0279123	0.145119	0	23.8965	0.952803	0.00106097	0.0101099	0.917003	0.957	TRUE	0	0.0208079
NNT	ebi-a-GCST012879	Inverse variance weighted	105	1.046(1.019-1.074)	<0.001	0.0120855	0	95.4164	0.714236	0.00841822	0.00486839	0.0867771	0.732	TRUE	0	0.0169721
NNT	finngen_R10_C3_COLORECTAL_EXALLC	Inverse variance weighted	108	0.960(0.935-0.986)	0.00299366	0.0288321	0	91.219	0.8623	-0.00638419	0.00514122	0.217063	0.876	TRUE	0	0.0084339
NSUN4	finngen_R10_C3_COLORECTAL_EXALLC	Inverse variance weighted	110	1.024(1.001-1.047)	0.0383661	0.171762	0	99.3232	0.735765	-0.00775389	0.00547275	0.159414	0.757	TRUE	0	0.020329
NSUN4	ebi-a-GCST012879	Inverse variance weighted	111	1.031(1.006-1.057)	0.0152506	0.101122	13	126.281	0.137377	0.00750714	0.00589167	0.205304	0.141	TRUE	0	0.0200186
NT5DC3	ebi-a-GCST012879	Inverse variance weighted	128	0.954(0.936-0.972)	<0.001	<0.001	0	90.2579	0.994329	0.00441778	0.00362617	0.225384	0.99	TRUE	0	0.0268097
NT5M	ebi-a-GCST012879	Inverse variance weighted	66	0.911(0.882-0.941)	<0.001	<0.001	0	58.9181	0.688655	-0.0118367	0.00603111	0.0540427	0.702	TRUE	0	0.0359836
NUDT2	ebi-a-GCST012879	Inverse variance weighted	153	1.019(1.000-1.037)	0.0472105	0.200084	9	167.037	0.191209	0.00410311	0.00387311	0.291117	0.207	TRUE	-	0.0529443
NUDT5	finngen_R10_C3_COLORECTAL_EXALLC	Inverse variance weighted	23	0.943(0.902-0.986)	0.0099839	0.0675655	0	12.3517	0.949683	0.0062971	0.0100198	0.536476	0.953	TRUE	0	0.0098936
NUDT9	ebi-a-GCST012879	Inverse variance weighted	22	0.889(0.813-0.972)	0.00955704	0.0778486	0	15.2386	0.810791	-0.0110508	0.0131721	0.41141	0.836	TRUE	5.49169e-205	0.0116159
OAT	ebi-a-GCST012879	Inverse variance weighted	44	0.914(0.865-0.967)	0.00168286	0.0233127	6	45.8989	0.352936	-0.0107591	0.0077456	0.172137	0.362	TRUE	0	0.0119896
OGDH	ebi-a-GCST012879	Inverse variance weighted	5	1.227(1.013-1.486)	0.0365772	0.171037	0	0.756469	0.944187	0.00730118	0.0295024	0.820509	0.922	TRUE	1.17769e-47	0.0469231
OGDH	finngen_R10_C3_COLORECTAL_EXALLC	Inverse variance weighted	5	1.234(1.023-1.488)	0.0279391	0.14048	0	2.79685	0.592377	-0.0412631	0.0296394	0.258122	0.713	TRUE	2.51021e-96	0.0141631
OSBPL1A	finngen_R10_C3_COLORECTAL_EXALLC	Inverse variance weighted	59	0.904(0.858-0.952)	<0.001	0.00270871	0	47.8474	0.826687	-0.00920273	0.00710725	0.200597	0.813	TRUE	0	0.0144384
OXR1	finngen_R10_C3_COLORECTAL_EXALLC	Inverse variance weighted	16	0.704(0.615-0.806)	<0.001	<0.001	0	8.56977	0.898918	-0.0247355	0.0148131	0.117148	0.909	TRUE	1.1739e-180	0.239111
PAM16	ebi-a-GCST012879	Inverse variance weighted	22	1.039(1.002-1.077)	0.0371551	0.173043	0	19.594	0.547094	-0.00042747	0.00912576	0.963104	0.572	TRUE	0	0.0222895
PAM16	finngen_R10_C3_COLORECTAL_EXALLC	Inverse variance weighted	22	0.934(0.899-0.970)	<0.001	0.00722252	0	19.9242	0.526066	-0.00786938	0.00908469	0.39664	0.547	TRUE	0	0.0126486
PANK2	ebi-a-GCST012879	Inverse variance weighted	44	0.914(0.867-0.963)	<0.001	0.0142671	0	17.2643	0.99984	-0.000511039	0.00837378	0.951626	1	TRUE	0	0.014242
PARK7	ebi-a-GCST012879	Inverse variance weighted	56	0.916(0.872-0.962)	<0.001	0.00857861	4	57.1998	0.393419	0.0047735	0.00646677	0.463614	0.414	TRUE	0	0.0119914
PARL	ebi-a-GCST012879	Inverse variance weighted	22	1.124(1.024-1.232)	0.0135707	0.0949949	0	13.2972	0.897858	-0.00689637	0.0106609	0.525063	0.914	TRUE	5.08306e-194	0.0102129
PARS2	finngen_R10_C3_COLORECTAL_EXALLC	Inverse variance weighted	31	1.077(1.001-1.158)	0.045882	0.192457	17	36.1375	0.20361	-0.00123605	0.0110692	0.911858	0.273	TRUE	0	0.0227551
PCCA	ebi-a-GCST012879	Inverse variance weighted	50	0.934(0.879-0.993)	0.0286611	0.147161	0	38.3219	0.864348	-0.00942237	0.0096906	0.335766	0.899	TRUE	0	0.0169642
PDE12	finngen_R10_C3_COLORECTAL_EXALLC	Inverse variance weighted	9	0.775(0.659-0.911)	0.00198924	0.0220521	0	3.92922	0.863452	-0.03248	0.0268298	0.265335	0.87	TRUE	1.34299e-113	0.0154959
PDE2A	ebi-a-GCST012879	Inverse variance weighted	22	1.148(1.028-1.283)	0.0146062	0.0994758	0	12.4457	0.926796	-0.0213043	0.011682	0.0831807	0.934	TRUE	1.39301e-123	0.0218897
PDE2A	finngen_R10_C3_COLORECTAL_EXALLC	Inverse variance weighted	22	1.193(1.064-1.337)	0.00241964	0.0250352	0	19.1206	0.577403	0.00174063	0.0118354	0.884549	0.613	TRUE	1.73332e-257	0.0128708
PDF	ebi-a-GCST012879	Inverse variance weighted	14	1.135(1.023-1.260)	0.0168671	0.107121	0	2.65481	0.99892	0.00862331	0.0175184	0.63143	0.997	TRUE	2.04642e-136	0.0156337
PDHB	ebi-a-GCST012879	Inverse variance weighted	41	0.932(0.889-0.978)	0.00402722	0.0425421	0	28.3996	0.91504	0.00365548	0.00897114	0.68589	0.931	TRUE	0	0.0113061
PDHX	ebi-a-GCST012879	Inverse variance weighted	18	0.858(0.748-0.985)	0.0301192	0.151182	27	23.3876	0.137052	-0.00488941	0.0187063	0.797136	0.187	TRUE	1.45933e-105	0.0134125
PDSS1	finngen_R10_C3_COLORECTAL_EXALLC	Inverse variance weighted	54	0.926(0.880-0.975)	0.00361787	0.033159	0	47.3048	0.694595	0.00355616	0.007952	0.656585	0.689	TRUE	0	0.0122339
PDSS2	finngen_R10_C3_COLORECTAL_EXALLC	Inverse variance weighted	23	0.893(0.819-0.973)	0.00990171	0.0674011	0	13.2787	0.925095	-0.0108775	0.011434	0.352257	0.936	TRUE	0	0.0197557
PET100	finngen_R10_C3_COLORECTAL_EXALLC	Inverse variance weighted	10	0.952(0.912-0.995)	0.0276878	0.139867	0	2.11046	0.989598	0.00247597	0.01469	0.870335	0.997	TRUE	0	0.0277669
PET100	ebi-a-GCST012879	Inverse variance weighted	10	1.056(1.011-1.103)	0.014571	0.0994758	0	7.30201	0.605708	-0.0147297	0.0141904	0.32962	0.609	TRUE	0	0.0136802
PGAM5	finngen_R10_C3_COLORECTAL_EXALLC	Inverse variance weighted	10	0.815(0.716-0.928)	0.00200622	0.022135	0	3.1357	0.958671	-0.0330022	0.0315915	0.326718	0.959	TRUE	4.02345e-154	0.0106757
PGS1	finngen_R10_C3_COLORECTAL_EXALLC	Inverse variance weighted	14	1.193(1.064-1.338)	0.0025606	0.025584	1	13.1537	0.436008	0.0119686	0.0159446	0.467336	0.475	TRUE	6.62454e-231	0.0119511
PIF1	ebi-a-GCST012879	Inverse variance weighted	12	1.257(1.085-1.455)	0.002264	0.0287611	0	3.64894	0.979085	0.00502731	0.0166684	0.76913	0.984	TRUE	7.32751e-67	0.0640128
PIF1	finngen_R10_C3_COLORECTAL_EXALLC	Inverse variance weighted	12	0.813(0.704-0.938)	0.00463027	0.0396233	0	4.86387	0.937579	-0.0287221	0.0171385	0.124698	0.924	TRUE	7.68721e-144	0.0282116
PIGBOS1	finngen_R10_C3_COLORECTAL_EXALLC	Inverse variance weighted	20	0.949(0.915-0.984)	0.00442204	0.0379871	0	12.9961	0.83877	-0.00286129	0.0127943	0.825557	0.88	TRUE	0	0.038401
PISD	ebi-a-GCST012879	Inverse variance weighted	193	0.927(0.910-0.944)	<0.001	<0.001	0	191.377	0.499111	-0.000552647	0.0043708	0.899516	0.5	TRUE	-	0.0699826
PISD	finngen_R10_C3_COLORECTAL_EXALLC	Inverse variance weighted	192	0.968(0.951-0.986)	<0.001	0.0071728	2	194.091	0.424122	-0.00507141	0.00451109	0.262343	0.417	TRUE	-	0.0244758
PLD6	finngen_R10_C3_COLORECTAL_EXALLC	Inverse variance weighted	54	0.959(0.930-0.989)	0.00787989	0.0568546	0	50.8592	0.557947	0.0125443	0.00612156	0.045503	0.572	TRUE	0	0.0154665
PLGRKT	finngen_R10_C3_COLORECTAL_EXALLC	Inverse variance weighted	78	0.966(0.937-0.996)	0.0264428	0.137102	7	82.762	0.306203	-0.0152441	0.00639662	0.0196636	0.321	TRUE	0	0.0112438
PLPBP	ebi-a-GCST012879	Inverse variance weighted	40	0.934(0.883-0.988)	0.0167401	0.107121	0	23.5412	0.976034	0.00413761	0.0068078	0.546952	0.967	TRUE	0	0.0265244
PMAIP1	finngen_R10_C3_COLORECTAL_EXALLC	Inverse variance weighted	8	1.224(1.001-1.498)	0.049195	0.200257	0	5.86149	0.556012	-0.0412094	0.0385779	0.326506	0.557	TRUE	1.33456e-83	0.0204023
PMAIP1	ebi-a-GCST012879	Inverse variance weighted	7	1.291(1.038-1.606)	0.0219798	0.124885	0	4.80049	0.569645	0.0184641	0.0382168	0.649408	0.614	TRUE	9.46396e-33	0.0124144
PNKD	finngen_R10_C3_COLORECTAL_EXALLC	Inverse variance weighted	71	1.133(1.093-1.174)	<0.001	<0.001	21	88.7224	0.0648753	0.0125133	0.00819698	0.131437	0.074	TRUE	0	0.654021
PNKD	ebi-a-GCST012879	Inverse variance weighted	70	1.137(1.101-1.174)	<0.001	<0.001	0	49.392	0.964214	0.00388433	0.0074336	0.602995	0.972	TRUE	0	0.5873
PNPLA8	ebi-a-GCST012879	Inverse variance weighted	19	0.906(0.824-0.997)	0.0424393	0.187152	0	15.2199	0.646818	0.0155437	0.00944855	0.118314	0.685	TRUE	3.47918e-165	0.0362781
PNPLA8	finngen_R10_C3_COLORECTAL_EXALLC	Inverse variance weighted	19	1.180(1.077-1.294)	<0.001	0.0067096	0	7.6927	0.982869	0.00571423	0.00937394	0.550197	0.965	TRUE	0	0.0301327
PNPT1	finngen_R10_C3_COLORECTAL_EXALLC	Inverse variance weighted	17	1.238(1.103-1.390)	<0.001	0.00538181	0	11.6669	0.766575	-0.00600132	0.0178123	0.740845	0.77	TRUE	7.80702e-296	0.140701
PPIF	ebi-a-GCST012879	Inverse variance weighted	19	1.214(1.078-1.368)	0.00140831	0.0205844	34	27.4541	0.0708639	0.0365788	0.0249739	0.161257	0.067	TRUE	1.32672e-130	0.00125312
PPM1K	ebi-a-GCST012879	Inverse variance weighted	15	1.223(1.123-1.332)	<0.001	<0.001	0	13.3259	0.501036	0.0262367	0.0207345	0.227952	0.582	TRUE	6.21552e-133	0.116098
PPM1K	finngen_R10_C3_COLORECTAL_EXALLC	Inverse variance weighted	15	0.826(0.745-0.917)	<0.001	0.00565974	24	18.3399	0.191736	-0.00931936	0.025863	0.724383	0.23	TRUE	2.25136e-217	0.0824321
PPOX	ebi-a-GCST012879	Inverse variance weighted	24	0.909(0.827-0.999)	0.046554	0.198517	0	16.34	0.840334	-0.0200206	0.00951469	0.0470159	0.85	TRUE	2.70776e-186	0.0301674
PRDX2	ebi-a-GCST012879	Inverse variance weighted	21	0.845(0.757-0.945)	0.00300835	0.0347831	0	12.7052	0.889671	0.0142277	0.0179501	0.437782	0.88	TRUE	4.44754e-133	0.057735
PRDX5	ebi-a-GCST012879	Inverse variance weighted	80	0.923(0.896-0.950)	<0.001	<0.001	30	113.348	0.00684191	-0.007842	0.00619071	0.209019	0.007	TRUE	0	0.53163
PRDX5	finngen_R10_C3_COLORECTAL_EXALLC	Inverse variance weighted	80	0.951(0.927-0.975)	<0.001	0.00253109	18	96.3139	0.0901004	-0.014765	0.00537295	0.00744467	0.088	TRUE	0	0.0176062
PRELID1	finngen_R10_C3_COLORECTAL_EXALLC	Inverse variance weighted	30	0.955(0.932-0.979)	<0.001	0.00544376	0	20.3153	0.882856	-0.00637677	0.00860616	0.46489	0.91	TRUE	0	0.0310312
PRELID3A	ebi-a-GCST012879	Inverse variance weighted	18	1.135(1.002-1.285)	0.0467437	0.198961	0	10.6149	0.875868	0.0122777	0.0195357	0.538563	0.877	TRUE	1.64991e-99	0.0179742
PTPMT1	ebi-a-GCST012879	Inverse variance weighted	6	0.723(0.580-0.901)	0.00389347	0.0418909	0	1.71511	0.886991	-0.0214512	0.0219063	0.382913	0.904	TRUE	1.18172e-21	0.0252976
PTRH2	finngen_R10_C3_COLORECTAL_EXALLC	Inverse variance weighted	5	1.345(1.106-1.636)	0.00302192	0.0288321	0	1.43149	0.838703	-0.0200165	0.0234827	0.456637	0.884	TRUE	5.96403e-59	0.0851138
PYCR2	finngen_R10_C3_COLORECTAL_EXALLC	Inverse variance weighted	41	1.063(1.011-1.119)	0.0180693	0.106765	0	17.7533	0.999102	-0.00285732	0.00591812	0.631931	1	TRUE	0	0.0327969
PYCR2	ebi-a-GCST012879	Inverse variance weighted	40	1.073(1.016-1.133)	0.0115496	0.0865847	0	32.6173	0.754817	0.00248447	0.00606609	0.684423	0.777	TRUE	0	0.0193089
QDPR	ebi-a-GCST012879	Inverse variance weighted	118	0.972(0.954-0.990)	0.00293955	0.0343543	0	108.016	0.71197	0.00232032	0.00425914	0.586946	0.723	TRUE	0	0.0517842
RBFA	ebi-a-GCST012879	Inverse variance weighted	16	0.815(0.735-0.903)	<0.001	0.00268831	0	11.4147	0.722681	-0.0183738	0.0164539	0.282928	0.73	TRUE	2.73425e-136	0.185665
RBFA	finngen_R10_C3_COLORECTAL_EXALLC	Inverse variance weighted	14	0.794(0.699-0.903)	<0.001	0.00680056	38	21.0145	0.0726418	-0.0560561	0.0195377	0.0141126	0.108	TRUE	7.16146e-241	0.15324
RDH13	finngen_R10_C3_COLORECTAL_EXALLC	Inverse variance weighted	65	0.972(0.954-0.991)	0.00326367	0.0305134	0	64.1885	0.469868	0.00568589	0.00649838	0.384914	0.505	TRUE	-	0.0401033
REXO2	finngen_R10_C3_COLORECTAL_EXALLC	Inverse variance weighted	5	0.665(0.521-0.847)	<0.001	0.0125139	0	0.550823	0.968368	0.00292139	0.0226911	0.905705	0.97	TRUE	3.81319e-64	0.0930822
REXO2	ebi-a-GCST012879	Inverse variance weighted	5	0.758(0.606-0.948)	0.0151969	0.101122	0	1.66842	0.796445	-0.0016278	0.0212791	0.943839	0.789	TRUE	4.92157e-30	0.0585495
RFK	finngen_R10_C3_COLORECTAL_EXALLC	Inverse variance weighted	5	1.380(1.047-1.819)	0.0222188	0.120788	13	4.62072	0.328472	0.100501	0.0507477	0.142002	0.348	TRUE	5.01216e-61	0.0124976
RHOT1	ebi-a-GCST012879	Inverse variance weighted	42	1.074(1.007-1.146)	0.0300462	0.151142	30	58.6268	0.0364776	-0.00356332	0.00905854	0.696138	0.046	TRUE	0	0.0183951
RMDN3	ebi-a-GCST012879	Inverse variance weighted	38	1.140(1.082-1.202)	<0.001	<0.001	0	36.9369	0.471989	0.0130346	0.00752085	0.0916323	0.509	TRUE	0	0.0809664
RMDN3	finngen_R10_C3_COLORECTAL_EXALLC	Inverse variance weighted	37	1.081(1.021-1.145)	0.00734667	0.0537832	9	39.4637	0.317801	-0.0111676	0.00791241	0.166954	0.357	TRUE	0	0.0114798
RMND1	ebi-a-GCST012879	Inverse variance weighted	24	0.933(0.872-0.997)	0.0419428	0.185667	0	18.1697	0.748219	-0.0225299	0.0153676	0.156779	0.756	TRUE	0	0.00909882
RPIA	finngen_R10_C3_COLORECTAL_EXALLC	Inverse variance weighted	24	0.899(0.836-0.966)	0.00370381	0.0334204	0	22.3907	0.49678	-0.0144484	0.00878295	0.114174	0.526	TRUE	0	0.0234688
RPUSD3	finngen_R10_C3_COLORECTAL_EXALLC	Inverse variance weighted	22	0.857(0.790-0.930)	<0.001	0.00392331	0	8.08057	0.994793	-0.000798234	0.00827971	0.924156	0.994	TRUE	0	0.164405
RPUSD4	finngen_R10_C3_COLORECTAL_EXALLC	Inverse variance weighted	47	0.941(0.895-0.989)	0.0163543	0.0983792	21	58.3659	0.104349	-0.0040557	0.00806077	0.617319	0.134	TRUE	0	0.0150487
RSAD1	finngen_R10_C3_COLORECTAL_EXALLC	Inverse variance weighted	32	0.911(0.850-0.976)	0.00816459	0.0586641	0	31.0945	0.461459	0.0064943	0.0137839	0.64094	0.508	TRUE	0	0.0111501
SARDH	finngen_R10_C3_COLORECTAL_EXALLC	Inverse variance weighted	24	0.897(0.836-0.961)	0.00217314	0.0231008	0	15.5879	0.872335	-0.0102984	0.015788	0.520972	0.889	TRUE	0	0.0273465
SARS2	finngen_R10_C3_COLORECTAL_EXALLC	Inverse variance weighted	102	0.973(0.948-0.999)	0.0456117	0.191668	0	66.3696	0.996932	0.00952616	0.00498577	0.0589112	0.995	TRUE	0	0.0438585
SCO1	finngen_R10_C3_COLORECTAL_EXALLC	Inverse variance weighted	39	1.076(1.020-1.135)	0.00723521	0.0533025	25	50.6227	0.0826336	0.00408358	0.0125575	0.746869	0.081	TRUE	0	0.0728801
SCO1	ebi-a-GCST012879	Inverse variance weighted	37	1.093(1.029-1.162)	0.00400309	0.0425243	33	53.5743	0.0299097	-0.00581128	0.0133769	0.666646	0.036	TRUE	0	0.0450937
SCP2	ebi-a-GCST012879	Inverse variance weighted	107	0.962(0.939-0.986)	0.00202847	0.0263205	0	101.657	0.601222	-0.00307855	0.00538118	0.56848	0.656	TRUE	0	0.0340214
SDHA	finngen_R10_C3_COLORECTAL_EXALLC	Inverse variance weighted	13	0.800(0.705-0.907)	<0.001	0.00742318	0	8.09376	0.777761	-0.000257446	0.0144302	0.986085	0.806	TRUE	1.11344e-187	0.0567106
SERAC1	ebi-a-GCST012879	Inverse variance weighted	75	1.053(1.012-1.096)	0.0103968	0.0821844	11	82.7397	0.227762	-0.00043293	0.00606642	0.943302	0.242	TRUE	0	0.0148735
SERHL2	finngen_R10_C3_COLORECTAL_EXALLC	Inverse variance weighted	13	1.093(1.031-1.160)	0.00311423	0.0294532	0	11.6619	0.473201	0.00635776	0.0113309	0.58598	0.509	TRUE	2.58158e-136	0.296074
SETD9	ebi-a-GCST012879	Inverse variance weighted	37	0.940(0.911-0.971)	<0.001	0.00392923	39	58.909	0.00935881	-0.0284182	0.010107	0.00802136	0.01	TRUE	0	0.151851
SFXN3	ebi-a-GCST012879	Inverse variance weighted	23	1.100(1.012-1.196)	0.0249866	0.135044	0	12.0202	0.956961	-0.00147108	0.0108961	0.89389	0.961	TRUE	1.39548e-231	0.0205044
SFXN4	ebi-a-GCST012879	Inverse variance weighted	110	0.954(0.931-0.978)	<0.001	0.00455162	14	126.154	0.12496	-0.000369074	0.00458078	0.935933	0.137	TRUE	0	0.0148477
SLC25A11	ebi-a-GCST012879	Inverse variance weighted	34	0.929(0.867-0.995)	0.0368243	0.171847	18	40.391	0.176111	0.0301126	0.0107425	0.0085259	0.197	TRUE	0	0.00967537
SLC25A12	ebi-a-GCST012879	Inverse variance weighted	20	1.223(1.103-1.357)	<0.001	0.00342266	14	21.9941	0.28455	0.00559866	0.0128647	0.668594	0.321	TRUE	7.49131e-153	0.0240116
SLC25A15	finngen_R10_C3_COLORECTAL_EXALLC	Wald ratio	1	1.618(1.114-2.351)	0.0115273	0.502399	-	-	-	-	-	-	-	TRUE	7.93219e-13	0.206825
SLC25A16	ebi-a-GCST012879	Inverse variance weighted	51	0.909(0.873-0.946)	<0.001	<0.001	0	46.3841	0.619266	-0.0144744	0.0064137	0.0285148	0.67	TRUE	0	0.171084
SLC25A16	finngen_R10_C3_COLORECTAL_EXALLC	Inverse variance weighted	52	0.958(0.920-0.996)	0.0321701	0.154099	11	57.1393	0.257683	-0.000254699	0.00660447	0.969391	0.316	TRUE	0	0.016506
SLC25A23	finngen_R10_C3_COLORECTAL_EXALLC	Inverse variance weighted	14	1.186(1.078-1.304)	<0.001	0.00726667	0	9.17233	0.759807	0.0156219	0.0120186	0.218079	0.762	TRUE	8.84838e-187	0.0177451
SLC25A24	finngen_R10_C3_COLORECTAL_EXALLC	Inverse variance weighted	84	0.937(0.905-0.971)	<0.001	0.0055563	0	61.1227	0.965803	-0.00456107	0.00659916	0.491417	0.967	TRUE	0	0.0202194
SLC25A25	ebi-a-GCST012879	Inverse variance weighted	11	0.845(0.729-0.979)	0.0246266	0.13372	0	7.7394	0.654275	0.0134253	0.0261211	0.619657	0.699	TRUE	8.842e-62	0.0313555
SLC25A26	ebi-a-GCST012879	Inverse variance weighted	13	0.661(0.576-0.760)	<0.001	<0.001	25	15.9552	0.193295	-0.0489171	0.0190474	0.0261353	0.225	TRUE	4.40893e-80	0.221701
SLC25A28	ebi-a-GCST012879	Inverse variance weighted	14	0.621(0.518-0.743)	<0.001	<0.001	37	20.54	0.0825385	-0.00654818	0.0232082	0.782636	0.128	TRUE	6.05689e-58	0.034444
SLC25A28	finngen_R10_C3_COLORECTAL_EXALLC	Inverse variance weighted	12	0.714(0.577-0.884)	0.00201708	0.0221498	50	22.113	0.0235121	0.0101916	0.0327049	0.761728	0.035	TRUE	6.94976e-150	9.6361e-10
SLC25A29	finngen_R10_C3_COLORECTAL_EXALLC	Inverse variance weighted	115	0.962(0.941-0.982)	<0.001	0.00565974	0	107.688	0.64862	-0.0084024	0.00480987	0.0833703	0.667	TRUE	0	0.0248046
SLC25A3	ebi-a-GCST012879	Inverse variance weighted	21	1.096(1.010-1.191)	0.0286849	0.147161	0	15.241	0.762453	0.00469094	0.00812031	0.570264	0.798	TRUE	2.74058e-281	0.0423938
SLC25A34	finngen_R10_C3_COLORECTAL_EXALLC	Inverse variance weighted	66	1.115(1.067-1.166)	<0.001	<0.001	11	73.3534	0.22323	0.00776642	0.00654323	0.239638	0.243	TRUE	0	0.0791049
SLC25A35	finngen_R10_C3_COLORECTAL_EXALLC	Inverse variance weighted	4	1.417(1.131-1.774)	0.00240136	0.0249752	0	1.51683	0.678392	0.0173504	0.0243121	0.549485	0.803	TRUE	2.78488e-45	0.190143
SLC25A39	finngen_R10_C3_COLORECTAL_EXALLC	Inverse variance weighted	9	0.818(0.689-0.971)	0.0220281	0.120097	23	10.4302	0.236118	-0.0208431	0.022373	0.38254	0.214	TRUE	2.37272e-107	0.0112703
SLC25A42	ebi-a-GCST012879	Inverse variance weighted	4	0.595(0.415-0.852)	0.00463459	0.0465032	27	4.11844	0.248956	-0.0834548	0.0442294	0.19981	0.336	TRUE	2.87639e-11	0.0188936
SOD1	finngen_R10_C3_COLORECTAL_EXALLC	Inverse variance weighted	3	0.775(0.624-0.963)	0.021583	0.118503	0	0.479398	0.786865	-0.00736916	0.0449346	0.896517	-	TRUE	1.89002e-27	0.0454971
SPG7	ebi-a-GCST012879	Inverse variance weighted	59	0.881(0.830-0.935)	<0.001	0.00111203	0	53.962	0.62615	-0.00324198	0.00869679	0.710696	0.659	TRUE	0	0.0159106
SPIRE1	ebi-a-GCST012879	Inverse variance weighted	92	1.072(1.036-1.109)	<0.001	0.00191357	0	64.7048	0.983246	0.00323367	0.00476166	0.498814	0.983	TRUE	0	0.0202744
SPIRE1	finngen_R10_C3_COLORECTAL_EXALLC	Inverse variance weighted	96	1.089(1.053-1.127)	<0.001	<0.001	13	109.531	0.146271	0.00459517	0.00514357	0.373935	0.169	TRUE	0	0.0114351
SQOR	ebi-a-GCST012879	Inverse variance weighted	20	1.064(1.005-1.127)	0.0334433	0.161921	0	17.256	0.57253	0.0114489	0.0102013	0.276483	0.6	TRUE	0	0.010811
STOML2	finngen_R10_C3_COLORECTAL_EXALLC	Inverse variance weighted	4	0.634(0.474-0.849)	0.0021945	0.0232218	0	2.29102	0.514244	0.011227	0.0478552	0.836347	0.568	TRUE	1.51839e-37	0.147981
STX17	ebi-a-GCST012879	Inverse variance weighted	30	0.914(0.848-0.985)	0.0191566	0.113258	0	19.8647	0.897082	-0.00108031	0.0119193	0.928428	0.905	TRUE	0	0.0134873
SUCLA2	ebi-a-GCST012879	Inverse variance weighted	27	1.115(1.007-1.234)	0.0364305	0.170801	38	42.0362	0.024339	0.00382873	0.0133572	0.776749	0.028	TRUE	2.83459e-245	0.0241716
SUCLG1	finngen_R10_C3_COLORECTAL_EXALLC	Inverse variance weighted	14	0.699(0.574-0.851)	<0.001	0.0061455	40	21.6415	0.0611719	-0.0110671	0.020568	0.600364	0.092	TRUE	1.49952e-146	0.0667454
SUCLG2	finngen_R10_C3_COLORECTAL_EXALLC	Inverse variance weighted	89	1.061(1.024-1.099)	<0.001	0.0126389	17	105.929	0.0936337	0.0100751	0.00679303	0.141647	0.077	TRUE	0	0.0600643
SYNJ2BP	ebi-a-GCST012879	Inverse variance weighted	5	0.741(0.575-0.953)	0.0196994	0.11474	0	1.03646	0.904218	-0.00122451	0.0254719	0.96468	0.946	TRUE	1.87749e-21	0.0472916
TBRG4	finngen_R10_C3_COLORECTAL_EXALLC	Inverse variance weighted	25	0.917(0.854-0.985)	0.0178302	0.10562	0	20.3582	0.676234	0.0152027	0.013514	0.27221	0.685	TRUE	0	0.0106021
TDRKH	ebi-a-GCST012879	Inverse variance weighted	80	1.076(1.031-1.123)	<0.001	0.0126275	19	96.9551	0.0830631	-0.00690191	0.00694711	0.323541	0.086	TRUE	0	0.087891
TEFM	finngen_R10_C3_COLORECTAL_EXALLC	Inverse variance weighted	39	0.946(0.910-0.983)	0.00432812	0.0377374	0	26.2832	0.924391	0.00500108	0.00728008	0.496395	0.93	TRUE	0	0.0201092
TFAM	finngen_R10_C3_COLORECTAL_EXALLC	Inverse variance weighted	90	1.042(1.013-1.072)	0.00488675	0.0413685	19	109.735	0.067234	-0.00963929	0.00683264	0.161838	0.07	TRUE	0	0.0357489
TFB1M	ebi-a-GCST012879	Inverse variance weighted	26	0.906(0.845-0.972)	0.00601256	0.0556701	0	12.6825	0.98016	-0.00843997	0.00970996	0.393343	0.982	TRUE	0	0.0201806
THEM4	ebi-a-GCST012879	Inverse variance weighted	93	0.963(0.931-0.997)	0.032703	0.159667	25	122.576	0.018228	-0.0010594	0.00610514	0.862624	0.025	TRUE	0	0.0153429
THEM4	finngen_R10_C3_COLORECTAL_EXALLC	Inverse variance weighted	92	1.041(1.006-1.078)	0.0228735	0.122568	23	117.572	0.031905	0.00345646	0.00607181	0.570596	0.041	TRUE	0	0.0120939
TIMM17A	ebi-a-GCST012879	Inverse variance weighted	2	1.519(1.052-2.194)	0.0257714	0.137685	0	0.152589	0.696073	-	-	-	-	TRUE	9.20659e-11	0.0239285
TMEM143	finngen_R10_C3_COLORECTAL_EXALLC	Inverse variance weighted	8	1.464(1.246-1.720)	<0.001	<0.001	0	5.69435	0.575856	0.0207831	0.0185676	0.305801	0.491	TRUE	1.75122e-128	0.0158049
TMEM177	ebi-a-GCST012879	Inverse variance weighted	14	1.190(1.054-1.343)	0.00490203	0.0480689	0	7.5634	0.870836	0.0154989	0.0151749	0.327238	0.883	TRUE	4.66143e-98	0.0246964
TMEM205	finngen_R10_C3_COLORECTAL_EXALLC	Inverse variance weighted	23	1.094(1.026-1.166)	0.00610067	0.0481436	0	18.96	0.647795	-0.00821911	0.0107997	0.45509	0.684	TRUE	0	0.0293413
TMEM65	ebi-a-GCST012879	Inverse variance weighted	6	0.707(0.562-0.888)	0.0029417	0.0343543	0	1.96169	0.85442	-0.0405151	0.0324627	0.280081	0.861	TRUE	1.80949e-27	0.0202237
TMEM70	ebi-a-GCST012879	Inverse variance weighted	17	1.359(1.215-1.521)	<0.001	<0.001	0	7.96319	0.949955	0.00394235	0.0149431	0.795505	0.968	TRUE	1.06726e-112	0.165005
TOMM22	finngen_R10_C3_COLORECTAL_EXALLC	Inverse variance weighted	8	1.483(1.214-1.812)	<0.001	0.00253109	0	5.18066	0.637927	-0.0119918	0.0397551	0.773106	0.623	TRUE	6.1097e-111	0.0264507
TOMM34	finngen_R10_C3_COLORECTAL_EXALLC	Inverse variance weighted	94	1.042(1.011-1.074)	0.00754233	0.0550424	26	125.046	0.0149509	-0.00768409	0.0058948	0.195644	0.016	TRUE	0	0.0328023
TOMM5	ebi-a-GCST012879	Inverse variance weighted	28	1.080(1.015-1.148)	0.0142258	0.0981449	0	26.8594	0.4714	0.00110538	0.00736686	0.881885	0.501	TRUE	0	0.0467058
TOMM5	finngen_R10_C3_COLORECTAL_EXALLC	Inverse variance weighted	28	0.865(0.798-0.938)	<0.001	0.00698314	34	40.7527	0.0434946	-0.00221516	0.0093196	0.813986	0.045	TRUE	0	0.0416235
TOMM7	ebi-a-GCST012879	Inverse variance weighted	71	1.073(1.034-1.114)	<0.001	0.00477149	0	59.7978	0.802617	-0.00999936	0.00572849	0.0853407	0.818	TRUE	0	0.0304553
TOMM7	finngen_R10_C3_COLORECTAL_EXALLC	Inverse variance weighted	71	1.057(1.019-1.096)	0.00315036	0.0295727	0	59.0357	0.821957	-0.00746124	0.00574049	0.19801	0.849	TRUE	0	0.0170785
TOMM70	finngen_R10_C3_COLORECTAL_EXALLC	Inverse variance weighted	27	0.833(0.739-0.938)	0.00249967	0.025301	29	36.7516	0.0786888	-0.0243182	0.015855	0.13764	0.1	TRUE	0	0.0345797
TRAP1	ebi-a-GCST012879	Inverse variance weighted	58	0.915(0.882-0.950)	<0.001	<0.001	13	65.2261	0.212436	0.000518069	0.00920559	0.955321	0.242	TRUE	0	0.013514
TRAP1	finngen_R10_C3_COLORECTAL_EXALLC	Inverse variance weighted	55	0.963(0.930-0.996)	0.0294802	0.145711	0	51.2334	0.581768	-0.0149104	0.00837933	0.0809031	0.621	TRUE	0	0.0107279
TRIT1	finngen_R10_C3_COLORECTAL_EXALLC	Inverse variance weighted	43	0.961(0.926-0.996)	0.0310869	0.150458	0	28.7366	0.94071	0.00107126	0.00686366	0.876739	0.951	TRUE	0	0.0188056
TRMT61B	ebi-a-GCST012879	Inverse variance weighted	16	0.852(0.794-0.913)	<0.001	<0.001	8	16.2181	0.367707	0.0154133	0.0208382	0.471725	0.435	TRUE	3.63354e-230	0.101278
TRNT1	ebi-a-GCST012879	Inverse variance weighted	42	0.919(0.875-0.967)	<0.001	0.0166083	0	31.6614	0.852398	-0.00341154	0.00687126	0.622263	0.843	TRUE	0	0.0157143
TSFM	finngen_R10_C3_COLORECTAL_EXALLC	Inverse variance weighted	31	0.890(0.830-0.954)	0.00102604	0.012842	0	21.812	0.860794	-0.0152435	0.00997346	0.137247	0.874	TRUE	0	0.0299648
TSPO	finngen_R10_C3_COLORECTAL_EXALLC	Inverse variance weighted	42	1.159(1.098-1.223)	<0.001	<0.001	0	31.5002	0.857231	0.0130521	0.00789528	0.106129	0.828	TRUE	0	0.0611411
TSPO	ebi-a-GCST012879	Inverse variance weighted	40	1.139(1.077-1.204)	<0.001	<0.001	0	37.5591	0.535616	0.0306346	0.00835425	0.000748133	0.551	TRUE	0	0.0127931
TTC19	ebi-a-GCST012879	Inverse variance weighted	67	0.948(0.905-0.993)	0.024247	0.132804	6	69.8982	0.348037	-0.00175966	0.00879997	0.842134	0.373	TRUE	0	0.00917308
TXN2	finngen_R10_C3_COLORECTAL_EXALLC	Inverse variance weighted	10	1.295(1.107-1.516)	0.00126458	0.0153429	0	4.00842	0.910857	0.0178957	0.0182118	0.354564	0.921	TRUE	1.29741e-135	0.0490165
TXN2	ebi-a-GCST012879	Inverse variance weighted	10	1.277(1.085-1.502)	0.0032107	0.0363983	0	7.17842	0.618549	0.0446773	0.0191415	0.0478579	0.637	TRUE	6.7102e-61	0.0185679
UCP2	finngen_R10_C3_COLORECTAL_EXALLC	Inverse variance weighted	81	0.929(0.898-0.960)	<0.001	<0.001	19	99.3371	0.0704821	-0.0177989	0.00525344	0.00110013	0.103	TRUE	0	0.0179792
UCP2	ebi-a-GCST012879	Inverse variance weighted	75	0.893(0.854-0.934)	<0.001	<0.001	36	114.847	0.0016551	-0.00872036	0.00680175	0.203872	0.003	TRUE	0	0.0167061
UQCC1	finngen_R10_C3_COLORECTAL_EXALLC	Inverse variance weighted	83	1.075(1.038-1.113)	<0.001	0.00125419	17	99.0732	0.0965025	0.023247	0.00941842	0.015683	0.099	TRUE	0	0.0251328
UQCC2	ebi-a-GCST012879	Inverse variance weighted	14	0.836(0.775-0.902)	<0.001	<0.001	0	5.51526	0.962033	0.0107015	0.0156277	0.506496	0.971	TRUE	3.50508e-125	0.300973
UQCC2	finngen_R10_C3_COLORECTAL_EXALLC	Inverse variance weighted	12	0.819(0.754-0.889)	<0.001	<0.001	0	5.58815	0.899384	-0.00929054	0.0159965	0.574239	0.895	TRUE	6.09072e-151	0.0600053
UQCC3	finngen_R10_C3_COLORECTAL_EXALLC	Inverse variance weighted	2	0.726(0.539-0.979)	0.0355117	0.164184	0	0.00399778	0.949585	-	-	-	-	TRUE	2.7342e-28	0.0494238
UQCRH	finngen_R10_C3_COLORECTAL_EXALLC	Inverse variance weighted	20	1.129(1.032-1.237)	0.00851559	0.0604399	0	18.1572	0.511958	0.00877012	0.0103272	0.40691	0.615	TRUE	0	0.0351722
VDAC1	ebi-a-GCST012879	Inverse variance weighted	4	0.832(0.701-0.987)	0.035272	0.16832	19	3.71121	0.294384	-0.0849789	0.049829	0.230236	0.382	TRUE	4.18576e-39	0.0112459
VWA8	finngen_R10_C3_COLORECTAL_EXALLC	Inverse variance weighted	27	0.912(0.837-0.995)	0.0372837	0.168865	0	12.7145	0.986372	-0.0124504	0.0117163	0.298095	0.988	TRUE	0	0.0126717
WARS2	ebi-a-GCST012879	Inverse variance weighted	121	0.948(0.922-0.974)	<0.001	0.00330475	29	169.143	0.0021063	-0.00822744	0.00537904	0.128785	0.005	TRUE	0	0.0233498
WARS2	finngen_R10_C3_COLORECTAL_EXALLC	Inverse variance weighted	121	0.970(0.945-0.995)	0.0193173	0.112329	0	109.331	0.747569	-0.00452727	0.0046675	0.334036	0.769	TRUE	0	0.0145963
YBEY	finngen_R10_C3_COLORECTAL_EXALLC	Inverse variance weighted	96	1.038(1.020-1.056)	<0.001	<0.001	0	82.5982	0.814129	0.00201153	0.00559118	0.719828	0.842	TRUE	-	0.0394561
YRDC	finngen_R10_C3_COLORECTAL_EXALLC	Inverse variance weighted	7	0.699(0.559-0.874)	0.00167449	0.019203	40	10.0258	0.123571	-0.0441039	0.028912	0.187664	0.25	TRUE	3.39464e-92	0.023456
