# Supplementary material for: Causal association between mitochondrial genes and colorectal cancer: a multi-omics Mendelian randomization study
Source: Discov Oncol. 2025 Oct 14;16:1864. doi: 10.1007/s12672-025-03699-2 (PMC12521712; doi:10.1007/s12672-025-03699-2)
Supplement: Supplementary file 1 — Additional file 1: Supplementary Table 1 Basic information of some SNPs associated with cis-mQTL and colorectal cancer. Supplementary Table 2 Basic information of some SNPs associated with cis-eQTL and colorectal cancer. Supplementary Table 3 Basic information of some SNPs associated with cis-pQTL and colorectal cancer. Supplementary Table 4 MR results of the association between mitochondrial gene methylation and colorectal cancer. Supplementary Table 5 MR results illustrating the association between mitochondrial gene expression and colorectal cancer. Supplementary Table 6 MR results showing the association between levels of mitochondria-associated proteins and colorectal cancer. Supplementary Table 7 Detailed GO results. Supplementary Table 8 Detailed STRING results. Supplementary Table 9 Detailed genemania-network and genemania-functions. Supplementary Fig. 1 Forest plot of the association between methylation of mitochondrial genes and CRC. Supplementary Fig. 2 Forest map illustrating the association between mitochondrial gene expression and CRC. Supplementary Fig. 3 Forest map illustrating the association between levels of mitochondria-associated proteins and CRC. [file 12672_2025_3699_MOESM1_ESM.zip › 【Supplementary files】/Supplementary Table 6 MR results showing the association between levels of mitochondria-associated proteins and colorectal cancer.xlsx]

## Sheet: Table3 MR results(pqtl)
Cohort studies	Gene	id.outcome	Method	Nsnp	MR			Heterogeneity			Horizontal pleiotropy				Steiger test		Colocalization
					OR(95%CI)	P value	FDR	I2(%)	Cochran's Q	P value	Egger intercept	SE	P value	MR-PRESSO Pvalue	Correct_causal_direction	P value	PP.H4
Decode	ACAT1	finngen_R10_C3_COLORECTAL_EXALLC	Inverse variance weighted	6	0.753(0.581-0.975)	0.0315573	0.151788	21	6.34261	0.274294	0.00398115	0.0416873	0.928511	0.346	TRUE	1.11322e-70	0.0378153
Decode	ALDH2	ebi-a-GCST012879	Inverse variance weighted	4	0.601(0.452-0.799)	<0.001	0.00944898	0	0.29274	0.961388	0.0168855	0.0313593	0.644175	0.973	TRUE	5.37883e-19	0.0185857
Decode	ALDH6A1	ebi-a-GCST012879	Inverse variance weighted	9	0.656(0.525-0.819)	<0.001	0.00455162	0	5.30932	0.724062	-0.0041841	0.0232312	0.862171	0.761	TRUE	6.61512e-29	0.0943581
Decode	BCAT2	ebi-a-GCST012879	Inverse variance weighted	12	1.160(1.010-1.332)	0.0351836	0.168244	0	5.70005	0.89261	0.00842521	0.0182381	0.653999	0.894	TRUE	1.73928e-89	0.0114979
Decode	BID	ebi-a-GCST012879	Inverse variance weighted	3	0.506(0.342-0.749)	<0.001	0.0119826	0	0.921703	0.630746	-0.196863	0.205741	0.514037	-	TRUE	1.24556e-12	0.132686
Decode	BOLA1	finngen_R10_C3_COLORECTAL_EXALLC	Inverse variance weighted	32	1.087(1.035-1.141)	<0.001	0.010473	0	27.3609	0.653931	0.0101032	0.00712096	0.166263	0.628	TRUE	0	0.0568274
Decode	BOLA3	ebi-a-GCST012879	Inverse variance weighted	6	0.729(0.592-0.896)	0.00270974	0.0327992	0	3.28565	0.65604	0.00943686	0.0249554	0.724532	0.724	TRUE	5.23711e-31	0.0374468
Decode	CASP3	finngen_R10_C3_COLORECTAL_EXALLC	Inverse variance weighted	20	0.748(0.652-0.857)	<0.001	<0.001	32	27.9445	0.0845026	-0.0211738	0.017107	0.231721	0.094	TRUE	7.30224e-252	0.231903
Decode	CAT	ebi-a-GCST012879	Inverse variance weighted	19	1.182(1.078-1.296)	<0.001	0.00766254	0	8.87791	0.962504	0.0127655	0.0135531	0.359443	0.96	TRUE	9.51449e-187	0.0260733
Decode	COMT	ebi-a-GCST012879	Inverse variance weighted	2	1.398(1.004-1.947)	0.0470386	0.19985	0	0.00186881	0.965518	-	-	-	-	TRUE	1.39564e-12	0.0170158
Decode	COX6A2	finngen_R10_C3_COLORECTAL_EXALLC	Inverse variance weighted	8	1.455(1.141-1.855)	0.00252316	0.0253186	17	8.47554	0.292532	-0.0541217	0.0407729	0.232649	0.376	TRUE	6.44949e-64	0.00994771
Decode	CPOX	finngen_R10_C3_COLORECTAL_EXALLC	Inverse variance weighted	18	1.182(1.057-1.323)	0.00351173	0.0324417	0	3.70358	0.999694	0.0037962	0.0162632	0.818394	1	TRUE	1.62227e-257	0.0141715
Decode	CRAT	ebi-a-GCST012879	Inverse variance weighted	3	0.595(0.404-0.878)	0.00896542	0.0757659	0	0.0976361	0.952354	-0.00847616	0.110353	0.951197	-	TRUE	5.94117e-08	0.00934591
Decode	CROT	ebi-a-GCST012879	Inverse variance weighted	64	1.119(1.057-1.184)	<0.001	0.00310705	30	89.5212	0.015697	0.00945258	0.0072688	0.198266	0.017	TRUE	0	0.0379425
Decode	CRYZ	finngen_R10_C3_COLORECTAL_EXALLC	Inverse variance weighted	167	0.978(0.956-1.000)	0.0453937	0.191097	17	200.112	0.0364559	0.0043222	0.00492196	0.381142	0.046	TRUE	-	0.0102632
Decode	DBI	finngen_R10_C3_COLORECTAL_EXALLC	Inverse variance weighted	32	0.873(0.794-0.960)	0.0049612	0.0416956	0	28.4758	0.596513	0.0133862	0.00970075	0.177812	0.622	TRUE	0	0.237085
Decode	DTYMK	ebi-a-GCST012879	Inverse variance weighted	10	1.485(1.187-1.857)	<0.001	0.0101455	0	8.40584	0.49382	0.0319119	0.0230953	0.204407	0.551	TRUE	6.56899e-29	0.104853
Decode	ECI2	finngen_R10_C3_COLORECTAL_EXALLC	Inverse variance weighted	76	0.956(0.916-0.998)	0.0419382	0.1808	15	88.0324	0.144172	0.00811974	0.00602724	0.182035	0.139	TRUE	0	0.0506491
Decode	FABP1	finngen_R10_C3_COLORECTAL_EXALLC	Inverse variance weighted	6	1.471(1.180-1.832)	<0.001	0.00867504	0	1.34899	0.929811	0.0201278	0.0245505	0.45834	0.876	TRUE	1.77861e-66	0.0100718
Decode	FH	ebi-a-GCST012879	Inverse variance weighted	7	0.724(0.611-0.858)	<0.001	0.0046084	0	1.63678	0.949897	-0.00916597	0.0208916	0.679161	0.917	TRUE	2.49934e-50	0.0652175
Decode	GATM	ebi-a-GCST012879	Inverse variance weighted	20	1.163(1.043-1.297)	0.00655575	0.0588188	3	19.4987	0.425288	-0.0247313	0.0142829	0.100459	0.503	TRUE	3.23297e-118	0.0240389
Decode	GATM	finngen_R10_C3_COLORECTAL_EXALLC	Inverse variance weighted	21	1.248(1.120-1.391)	<0.001	0.00151776	0	17.9625	0.589878	-0.0181615	0.0147788	0.234118	0.607	TRUE	6.80396e-284	0.274409
Decode	GUK1	finngen_R10_C3_COLORECTAL_EXALLC	Inverse variance weighted	22	0.784(0.708-0.868)	<0.001	<0.001	10	23.3429	0.325974	-0.0104807	0.012396	0.407838	0.321	TRUE	0	0.0175364
Decode	HAGH	ebi-a-GCST012879	Inverse variance weighted	15	1.222(1.082-1.380)	0.00128186	0.0193444	0	9.44548	0.801499	0.0112082	0.019282	0.570994	0.8	TRUE	1.40825e-95	0.0132871
Decode	HIBCH	finngen_R10_C3_COLORECTAL_EXALLC	Inverse variance weighted	67	1.142(1.085-1.202)	<0.001	<0.001	0	52.6562	0.883243	0.0150466	0.00856655	0.0837232	0.909	TRUE	0	0.0324791
Decode	HTATIP2	ebi-a-GCST012879	Inverse variance weighted	171	1.036(1.007-1.067)	0.0153394	0.101275	0	142.058	0.941871	0.0055406	0.00416351	0.185064	0.951	TRUE	0	0.00868164
Decode	HTATIP2	finngen_R10_C3_COLORECTAL_EXALLC	Inverse variance weighted	171	1.065(1.034-1.096)	<0.001	<0.001	0	159.121	0.714549	-0.00257396	0.0041668	0.537584	0.711	TRUE	0	0.0764691
Decode	LYPLAL1	ebi-a-GCST012879	Inverse variance weighted	8	1.272(1.027-1.576)	0.0274691	0.144306	9	7.71706	0.358203	0.0243416	0.0222708	0.31633	0.431	TRUE	1.81734e-34	0.0266202
Decode	MMAB	ebi-a-GCST012879	Inverse variance weighted	64	1.045(1.002-1.090)	0.0402456	0.181613	0	58.0982	0.651261	-0.00757742	0.00542943	0.167808	0.643	TRUE	0	0.0206229
Decode	MTHFD2	ebi-a-GCST012879	Inverse variance weighted	6	1.263(1.002-1.591)	0.0477553	0.201422	0	2.50771	0.775333	-0.0217704	0.0224577	0.387242	0.79	TRUE	3.27381e-23	0.102364
Decode	MTHFS	ebi-a-GCST012879	Inverse variance weighted	130	1.033(1.001-1.067)	0.0436431	0.190652	0	96.3518	0.985826	0.000815762	0.00443289	0.854285	0.984	TRUE	0	0.0107208
Decode	MTPAP	finngen_R10_C3_COLORECTAL_EXALLC	Inverse variance weighted	3	1.598(1.008-2.534)	0.0461595	0.192925	0	0.783638	0.675826	0.0587597	0.0722861	0.565479	-	TRUE	3.86902e-23	0.0102697
Decode	MTRF1L	ebi-a-GCST012879	Inverse variance weighted	18	1.192(1.073-1.323)	0.00103605	0.0170764	0	8.23006	0.961377	0.00400045	0.0147287	0.789396	0.967	TRUE	2.10506e-154	0.0217666
Decode	NME4	ebi-a-GCST012879	Inverse variance weighted	21	0.864(0.765-0.976)	0.0191055	0.113258	0	19.2654	0.504638	-0.0132969	0.0129459	0.317267	0.531	TRUE	9.34672e-119	0.0122151
Decode	NME4	finngen_R10_C3_COLORECTAL_EXALLC	Inverse variance weighted	23	1.228(1.051-1.435)	0.00967863	0.066644	43	38.8767	0.0145779	-0.0168307	0.0163469	0.314915	0.02	TRUE	2.81096e-276	0.00985821
Decode	NT5M	ebi-a-GCST012879	Inverse variance weighted	7	0.726(0.573-0.920)	0.00810613	0.0705567	26	8.0648	0.233394	0.038937	0.0187547	0.092517	0.285	TRUE	5.06044e-28	0.127555
Decode	NUDT9	finngen_R10_C3_COLORECTAL_EXALLC	Inverse variance weighted	8	0.800(0.676-0.947)	0.00946544	0.0659747	0	4.65094	0.702473	-0.00834307	0.0235979	0.735766	0.734	TRUE	6.19953e-121	0.0132416
Decode	PARK7	ebi-a-GCST012879	Inverse variance weighted	10	0.841(0.724-0.976)	0.0225151	0.127002	0	7.6891	0.565756	-0.0225549	0.0218415	0.331966	0.604	TRUE	2.66167e-69	0.00473809
Decode	QDPR	ebi-a-GCST012879	Inverse variance weighted	65	0.930(0.884-0.979)	0.00535546	0.0514301	2	65.3851	0.428413	-0.00208013	0.00729153	0.776365	0.446	TRUE	0	0.0119279
Decode	REXO2	ebi-a-GCST012879	Inverse variance weighted	8	0.794(0.669-0.944)	0.00884704	0.0752046	0	4.45026	0.726698	-0.0105892	0.0239952	0.674452	0.798	TRUE	5.96517e-42	0.0378381
Decode	REXO2	finngen_R10_C3_COLORECTAL_EXALLC	Inverse variance weighted	8	0.710(0.576-0.875)	0.00133173	0.0158177	0	4.00987	0.77864	0.00894363	0.0278082	0.758651	0.833	TRUE	2.02585e-96	0.0681756
Decode	RMDN1	ebi-a-GCST012879	Inverse variance weighted	33	1.120(1.005-1.248)	0.0397836	0.181147	9	35.3552	0.312658	-0.00872888	0.0122354	0.480928	0.328	TRUE	1.97633e-147	0.00913281
Decode	RMDN1	finngen_R10_C3_COLORECTAL_EXALLC	Inverse variance weighted	35	0.903(0.818-0.997)	0.0444106	0.187978	0	26.5491	0.815144	0.00389089	0.0114937	0.737112	0.834	TRUE	0	0.0208137
Decode	RPIA	finngen_R10_C3_COLORECTAL_EXALLC	Inverse variance weighted	19	0.874(0.779-0.980)	0.0212974	0.117489	0	13.8831	0.736677	0.00112579	0.0120728	0.926795	0.739	TRUE	1.75726e-268	0.0778715
Decode	TSTD1	finngen_R10_C3_COLORECTAL_EXALLC	Inverse variance weighted	27	0.915(0.852-0.983)	0.0155396	0.0939641	9	28.6487	0.327299	-0.00451059	0.00935709	0.633964	0.353	TRUE	0	0.0135549
UKB-ppp	ACAA1	finngen_R10_C3_COLORECTAL_EXALLC	Inverse variance weighted	9	0.676(0.559-0.817)	<0.001	0.00137455	0	4.03761	0.853715	-0.0253886	0.0181689	0.204998	0.885	TRUE	5.3546e-80	0.0785795
UKB-ppp	ACP6	finngen_R10_C3_COLORECTAL_EXALLC	Inverse variance weighted	153	1.020(1.002-1.038)	0.0285128	0.142116	0	144.391	0.657444	0.00847348	0.00405547	0.0383494	0.691	TRUE	0	0.0254047
UKB-ppp	AGXT	finngen_R10_C3_COLORECTAL_EXALLC	Inverse variance weighted	22	1.140(1.061-1.224)	<0.001	0.00590256	0	8.60271	0.99201	0.0111129	0.0265655	0.680171	0.986	TRUE	0	0.052302
UKB-ppp	ARG2	ebi-a-GCST012879	Inverse variance weighted	2	1.906(1.132-3.210)	0.0152169	0.101122	6	1.06327	0.30247	-	-	-	-	TRUE	0.000304087	0.0546332
UKB-ppp	ATP5IF1	ebi-a-GCST012879	Inverse variance weighted	7	1.310(1.064-1.613)	0.0108411	0.0828771	0	4.55806	0.601608	0.0463823	0.0326183	0.214301	0.625	TRUE	3.02076e-26	0.012711
UKB-ppp	BID	ebi-a-GCST012879	Wald ratio	1	0.396(0.185-0.848)	0.0171429	0.650205	-	-	-	-	-	-	-	TRUE	0.0460221	0.00912186
UKB-ppp	CASP3	finngen_R10_C3_COLORECTAL_EXALLC	Inverse variance weighted	16	0.702(0.610-0.808)	<0.001	<0.001	22	19.1691	0.206174	-0.0350113	0.0145231	0.03024	0.227	TRUE	1.24969e-189	0.132577
UKB-ppp	CASP8	ebi-a-GCST012879	Inverse variance weighted	21	0.861(0.785-0.943)	0.00132815	0.0198719	7	21.4154	0.373057	0.00871989	0.00944215	0.367323	0.399	TRUE	4.03975e-174	0.0113475
UKB-ppp	CASP9	finngen_R10_C3_COLORECTAL_EXALLC	Inverse variance weighted	5	1.673(1.327-2.111)	<0.001	<0.001	0	2.43399	0.656493	-0.0230929	0.0288654	0.482188	0.664	TRUE	3.64712e-54	0.0275031
UKB-ppp	CAT	ebi-a-GCST012879	Inverse variance weighted	19	1.158(1.049-1.277)	0.00347703	0.0382968	0	9.4258	0.949048	0.000644268	0.0156664	0.967676	0.944	TRUE	2.17272e-154	0.0271353
UKB-ppp	CHCHD6	ebi-a-GCST012879	Inverse variance weighted	24	1.148(1.058-1.246)	<0.001	0.0164476	7	24.6194	0.370205	0.0259878	0.0120859	0.0427849	0.396	TRUE	4.59949e-221	0.020715
UKB-ppp	COMT	ebi-a-GCST012879	Inverse variance weighted	85	1.051(1.007-1.097)	0.0233978	0.130023	10	93.1573	0.231669	-0.0064858	0.00804063	0.422186	0.21	TRUE	0	0.0194664
UKB-ppp	COMT	finngen_R10_C3_COLORECTAL_EXALLC	Inverse variance weighted	87	1.078(1.030-1.129)	0.00124178	0.0152151	29	120.458	0.00841726	0.00947999	0.00920255	0.305863	0.009	TRUE	0	0.0268376
UKB-ppp	DBI	ebi-a-GCST012879	Inverse variance weighted	44	0.923(0.868-0.980)	0.00931054	0.0776304	0	31.0501	0.912812	0.00362278	0.00771285	0.640994	0.94	TRUE	0	0.021172
UKB-ppp	DBI	finngen_R10_C3_COLORECTAL_EXALLC	Inverse variance weighted	44	0.847(0.796-0.902)	<0.001	<0.001	0	34.4914	0.819357	-0.00103884	0.008042	0.897834	0.853	TRUE	0	0.204374
UKB-ppp	DTYMK	ebi-a-GCST012879	Inverse variance weighted	3	1.533(1.017-2.311)	0.041098	0.183676	0	0.134077	0.935159	-0.0217049	0.0603501	0.78021	-	TRUE	2.7081e-07	0.0044885
UKB-ppp	ECHDC3	ebi-a-GCST012879	Inverse variance weighted	97	0.958(0.931-0.985)	0.00285575	0.0340347	3	98.8952	0.399402	0.00867842	0.00394793	0.0303623	0.446	TRUE	0	0.0135006
UKB-ppp	FABP1	finngen_R10_C3_COLORECTAL_EXALLC	Inverse variance weighted	31	1.153(1.066-1.248)	<0.001	0.006687	0	17.4611	0.966622	-0.00246895	0.00829643	0.768136	0.971	TRUE	0	0.0349068
UKB-ppp	FDX1	ebi-a-GCST012879	Wald ratio	1	2.841(1.474-5.479)	0.00182428	0.387748	-	-	-	-	-	-	-	TRUE	0.123875	0.460443
UKB-ppp	GFER	finngen_R10_C3_COLORECTAL_EXALLC	Inverse variance weighted	2	0.651(0.447-0.947)	0.0246927	0.13035	0	0.132178	0.716185	-	-	-	-	TRUE	3.48646e-21	0.0572834
UKB-ppp	GLRX5	ebi-a-GCST012879	Inverse variance weighted	15	1.199(1.057-1.359)	0.00467935	0.0465308	0	10.2715	0.74208	-0.0161303	0.0150991	0.304823	0.765	TRUE	6.27569e-72	0.030691
UKB-ppp	GRHPR	ebi-a-GCST012879	Inverse variance weighted	36	0.928(0.861-1.000)	0.0499751	0.209265	0	28.7792	0.761697	-0.00370034	0.00859293	0.669458	0.805	TRUE	6.67566e-238	0.00713278
UKB-ppp	GRHPR	finngen_R10_C3_COLORECTAL_EXALLC	Inverse variance weighted	41	0.844(0.779-0.916)	<0.001	0.00120976	27	54.8924	0.058588	-0.00974332	0.00961645	0.317213	0.077	TRUE	0	0.0739211
UKB-ppp	HAGH	ebi-a-GCST012879	Inverse variance weighted	6	1.364(1.061-1.753)	0.0152727	0.101122	0	1.65187	0.894907	0.0096915	0.0360375	0.801286	0.918	TRUE	3.34795e-24	0.0972378
UKB-ppp	LONP1	finngen_R10_C3_COLORECTAL_EXALLC	Inverse variance weighted	25	0.881(0.798-0.972)	0.0117601	0.0757168	0	9.42998	0.996525	-0.0101193	0.0105993	0.349652	0.996	TRUE	0	0.0119282
UKB-ppp	MCEE	finngen_R10_C3_COLORECTAL_EXALLC	Inverse variance weighted	20	0.821(0.724-0.931)	0.00215788	0.0231008	38	30.5752	0.0449198	-0.0159039	0.0172608	0.369033	0.057	TRUE	0	0.0354231
UKB-ppp	METAP1D	finngen_R10_C3_COLORECTAL_EXALLC	Wald ratio	1	2.043(1.021-4.089)	0.0436471	0.726051	-	-	-	-	-	-	-	TRUE	9.74679e-08	0.0677535
UKB-ppp	MTHFD2	finngen_R10_C3_COLORECTAL_EXALLC	Inverse variance weighted	6	1.371(1.033-1.819)	0.028962	0.143467	0	3.22168	0.665853	0.00311742	0.024652	0.905472	0.695	TRUE	1.2805e-55	0.0667861
UKB-ppp	MTIF3	ebi-a-GCST012879	Inverse variance weighted	3	1.601(1.095-2.341)	0.015174	0.101122	0	1.29602	0.523087	0.130571	0.151146	0.546412	-	TRUE	1.48386e-07	0.0247666
UKB-ppp	NME3	ebi-a-GCST012879	Inverse variance weighted	18	1.211(1.076-1.364)	0.00155804	0.0222141	6	18.029	0.387013	-0.0395973	0.0184398	0.0474307	0.405	TRUE	6.01629e-89	0.00323497
UKB-ppp	NME3	finngen_R10_C3_COLORECTAL_EXALLC	Inverse variance weighted	20	1.372(1.211-1.555)	<0.001	<0.001	0	10.2952	0.945284	-0.000244214	0.017628	0.989099	0.939	TRUE	2.8207e-261	0.00478306
UKB-ppp	PRDX6	finngen_R10_C3_COLORECTAL_EXALLC	Inverse variance weighted	17	0.848(0.738-0.974)	0.0198033	0.113273	0	10.823	0.820277	-0.00016849	0.0180036	0.992656	0.837	TRUE	4.27586e-222	0.0524925
UKB-ppp	QDPR	ebi-a-GCST012879	Inverse variance weighted	48	0.939(0.891-0.989)	0.0178512	0.109174	0	33.6133	0.929016	0.000665022	0.00723123	0.927125	0.939	TRUE	0	0.0122614
UKB-ppp	TDRKH	ebi-a-GCST012879	Inverse variance weighted	49	1.078(1.008-1.154)	0.0292892	0.148621	28	66.4868	0.0397289	-0.00628884	0.00985527	0.526493	0.044	TRUE	0	0.0324832
UKB-ppp	TDRKH	finngen_R10_C3_COLORECTAL_EXALLC	Inverse variance weighted	52	1.075(1.005-1.150)	0.0357497	0.164184	23	66.3064	0.0734555	-0.0211366	0.00880215	0.0200965	0.089	TRUE	0	0.0289567
UKB-ppp	TIMM10	finngen_R10_C3_COLORECTAL_EXALLC	Inverse variance weighted	23	0.873(0.794-0.960)	0.00528639	0.0435557	0	14.1029	0.897788	0.0206874	0.0139007	0.151555	0.903	TRUE	0	0.0675882
