# Supplementary material for: Causal association between mitochondrial genes and colorectal cancer: a multi-omics Mendelian randomization study
Source: Discov Oncol. 2025 Oct 14;16:1864. doi: 10.1007/s12672-025-03699-2 (PMC12521712; doi:10.1007/s12672-025-03699-2)
Supplement: Supplementary file 1 — Additional file 1: Supplementary Table 1 Basic information of some SNPs associated with cis-mQTL and colorectal cancer. Supplementary Table 2 Basic information of some SNPs associated with cis-eQTL and colorectal cancer. Supplementary Table 3 Basic information of some SNPs associated with cis-pQTL and colorectal cancer. Supplementary Table 4 MR results of the association between mitochondrial gene methylation and colorectal cancer. Supplementary Table 5 MR results illustrating the association between mitochondrial gene expression and colorectal cancer. Supplementary Table 6 MR results showing the association between levels of mitochondria-associated proteins and colorectal cancer. Supplementary Table 7 Detailed GO results. Supplementary Table 8 Detailed STRING results. Supplementary Table 9 Detailed genemania-network and genemania-functions. Supplementary Fig. 1 Forest plot of the association between methylation of mitochondrial genes and CRC. Supplementary Fig. 2 Forest map illustrating the association between mitochondrial gene expression and CRC. Supplementary Fig. 3 Forest map illustrating the association between levels of mitochondria-associated proteins and CRC. [file 12672_2025_3699_MOESM1_ESM.zip › 【Supplementary files】/Supplementary Table 7 Detailed GO results.xlsx]

## Sheet: Sheet1
ONTOLOGY	ID	Description	GeneRatio	BgRatio	pvalue	p.adjust	qvalue	geneID	Count
BP	GO:0033108	mitochondrial respiratory chain complex assembly	5/20	93/18722	3.96549678333288e-08	1.98274839166644e-05	1.30235262778933e-05	ACAD9/COX14/FOXRED1/IMMP2L/UQCC2	5
BP	GO:0006839	mitochondrial transport	5/20	254/18722	5.7996514333918e-06	0.00121297359024307	0.000796732126643871	IMMP2L/MICU1/TOMM7/TSPO/UCP2	5
BP	GO:0017004	cytochrome complex assembly	3/20	36/18722	7.27784154145844e-06	0.00121297359024307	0.000796732126643871	COX14/COX15/UQCC2	3
BP	GO:0006626	protein targeting to mitochondrion	3/20	100/18722	0.000157790193712786	0.0167320308542486	0.0109903023716328	IMMP2L/TOMM7/TSPO	3
BP	GO:1990542	mitochondrial transmembrane transport	3/20	102/18722	0.000167320308542486	0.0167320308542486	0.0109903023716328	MICU1/TOMM7/UCP2	3
BP	GO:0072655	establishment of protein localization to mitochondrion	3/20	120/18722	0.000270341607209518	0.0208055026393249	0.0136659301546724	IMMP2L/TOMM7/TSPO	3
BP	GO:0070585	protein localization to mitochondrion	3/20	125/18722	0.000304831994394201	0.0208055026393249	0.0136659301546724	IMMP2L/TOMM7/TSPO	3
BP	GO:0008535	respiratory chain complex IV assembly	2/20	26/18722	0.00034698058520494	0.0208055026393249	0.0136659301546724	COX14/COX15	2
BP	GO:0006783	heme biosynthetic process	2/20	27/18722	0.000374499047507848	0.0208055026393249	0.0136659301546724	COX15/TSPO	2
BP	GO:0006779	porphyrin-containing compound biosynthetic process	2/20	31/18722	0.000494861667840165	0.022493712174553	0.0147748172599169	COX15/TSPO	2
BP	GO:0033014	tetrapyrrole biosynthetic process	2/20	31/18722	0.000494861667840165	0.022493712174553	0.0147748172599169	COX15/TSPO	2
BP	GO:0045454	cell redox homeostasis	2/20	35/18722	0.000631590035519335	0.0263162514799723	0.0172856220247397	PRDX5/TXN2	2
BP	GO:0071470	cellular response to osmotic stress	2/20	41/18722	0.000867088968730335	0.0303286907519152	0.0199211610833632	MICU1/TSPO	2
BP	GO:0000266	mitochondrial fission	2/20	42/18722	0.000909860722557455	0.0303286907519152	0.0199211610833632	MTFP1/SPIRE1	2
BP	GO:0042168	heme metabolic process	2/20	42/18722	0.000909860722557455	0.0303286907519152	0.0199211610833632	COX15/TSPO	2
BP	GO:0006778	porphyrin-containing compound metabolic process	2/20	49/18722	0.00123718062378074	0.0386618944931483	0.0253947601723416	COX15/TSPO	2
BP	GO:0010257	NADH dehydrogenase complex assembly	2/20	57/18722	0.00167045733498258	0.0447133091382323	0.0293695841076389	ACAD9/FOXRED1	2
BP	GO:0032981	mitochondrial respiratory chain complex I assembly	2/20	57/18722	0.00167045733498258	0.0447133091382323	0.0293695841076389	ACAD9/FOXRED1	2
BP	GO:0045333	cellular respiration	3/20	230/18722	0.00178760796245283	0.0447133091382323	0.0293695841076389	COX15/IMMP2L/UQCC2	3
BP	GO:0033013	tetrapyrrole metabolic process	2/20	59/18722	0.00178853236552929	0.0447133091382323	0.0293695841076389	COX15/TSPO	2
BP	GO:0046148	pigment biosynthetic process	2/20	62/18722	0.00197289898442369	0.0453298254171141	0.0297745379581886	COX15/TSPO	2
BP	GO:0072593	reactive oxygen species metabolic process	3/20	239/18722	0.00199451231835302	0.0453298254171141	0.0297745379581886	IMMP2L/PRDX5/TSPO	3
BP	GO:0051881	regulation of mitochondrial membrane potential	2/20	74/18722	0.00279643707102173	0.0607921102396028	0.0399308176731707	TSPO/UCP2	2
BP	GO:0046034	ATP metabolic process	3/20	277/18722	0.00303111916935073	0.0618306419208815	0.0406129690090842	COX15/TSPO/UQCC2	3
BP	GO:0000422	autophagy of mitochondrion	2/20	81/18722	0.00333950489255703	0.0618306419208815	0.0406129690090842	TOMM7/TSPO	2
BP	GO:0061726	mitochondrion disassembly	2/20	81/18722	0.00333950489255703	0.0618306419208815	0.0406129690090842	TOMM7/TSPO	2
BP	GO:0048678	response to axon injury	2/20	83/18722	0.00350303013027737	0.0618306419208815	0.0406129690090842	TSPO/TXN2	2
BP	GO:0006970	response to osmotic stress	2/20	84/18722	0.00358617723141112	0.0618306419208815	0.0406129690090842	MICU1/TSPO	2
BP	GO:0042440	pigment metabolic process	2/20	84/18722	0.00358617723141112	0.0618306419208815	0.0406129690090842	COX15/TSPO	2
BP	GO:1903578	regulation of ATP metabolic process	2/20	87/18722	0.00384113412124891	0.0640189020208151	0.0420503103799881	TSPO/UQCC2	2
BP	GO:0006605	protein targeting	3/20	314/18722	0.00431098171593941	0.0695319631603131	0.0456715210653004	IMMP2L/TOMM7/TSPO	3
BP	GO:0015980	energy derivation by oxidation of organic compounds	3/20	318/18722	0.00446621051437008	0.0697845392870325	0.045837423700114	COX15/IMMP2L/UQCC2	3
BP	GO:0098869	cellular oxidant detoxification	2/20	101/18722	0.00513900521230896	0.0772071172093315	0.0507128854090767	GSTZ1/PRDX5	2
BP	GO:0062197	cellular response to chemical stress	3/20	337/18722	0.00525008397023454	0.0772071172093315	0.0507128854090767	MICU1/PRDX5/TSPO	3
BP	GO:0022904	respiratory electron transport chain	2/20	114/18722	0.00650034487968595	0.090282567773416	0.0593013918848543	COX15/IMMP2L	2
BP	GO:1903008	organelle disassembly	2/20	114/18722	0.00650034487968595	0.090282567773416	0.0593013918848543	TOMM7/TSPO	2
BP	GO:1990748	cellular detoxification	2/20	116/18722	0.00672286763622285	0.0908495626516601	0.0596738179943536	GSTZ1/PRDX5	2
BP	GO:0044282	small molecule catabolic process	3/20	376/18722	0.00710760121878885	0.0935210686682743	0.0614285756305296	ACSF3/GSTZ1/PNKD	3
BP	GO:0097237	cellular response to toxic substance	2/20	124/18722	0.00764730675438633	0.0980423942870043	0.0643983726685165	GSTZ1/PRDX5	2
BP	GO:0007292	female gamete generation	2/20	140/18722	0.00965812478652054	0.100699765606876	0.0661438460407271	IMMP2L/SPIRE1	2
BP	GO:0072594	establishment of protein localization to organelle	3/20	422/18722	0.00974749620465641	0.100699765606876	0.0661438460407271	IMMP2L/TOMM7/TSPO	3
BP	GO:0006119	oxidative phosphorylation	2/20	141/18722	0.00979084653028608	0.100699765606876	0.0661438460407271	COX15/UQCC2	2
BP	GO:0010821	regulation of mitochondrion organization	2/20	144/18722	0.0101939160284313	0.100699765606876	0.0661438460407271	SPIRE1/TSPO	2
BP	GO:1903531	negative regulation of secretion by cell	2/20	147/18722	0.0106043059371123	0.100699765606876	0.0661438460407271	PNKD/UCP2	2
BP	GO:0061179	negative regulation of insulin secretion involved in cellular response to glucose stimulus	1/20	10/18722	0.0106339560741624	0.100699765606876	0.0661438460407271	UCP2	1
BP	GO:0098754	detoxification	2/20	152/18722	0.011304431548854	0.100699765606876	0.0661438460407271	GSTZ1/PRDX5	2
BP	GO:0006979	response to oxidative stress	3/20	446/18722	0.0113251068330625	0.100699765606876	0.0661438460407271	PRDX5/TXN2/UCP2	3
BP	GO:0006971	hypotonic response	1/20	11/18722	0.0116914229872942	0.100699765606876	0.0661438460407271	TSPO	1
BP	GO:0046929	negative regulation of neurotransmitter secretion	1/20	11/18722	0.0116914229872942	0.100699765606876	0.0661438460407271	PNKD	1
BP	GO:0051561	positive regulation of mitochondrial calcium ion concentration	1/20	11/18722	0.0116914229872942	0.100699765606876	0.0661438460407271	MICU1	1
BP	GO:0106049	regulation of cellular response to osmotic stress	1/20	11/18722	0.0116914229872942	0.100699765606876	0.0661438460407271	MICU1	1
BP	GO:1904181	positive regulation of membrane depolarization	1/20	11/18722	0.0116914229872942	0.100699765606876	0.0661438460407271	TSPO	1
BP	GO:1902600	proton transmembrane transport	2/20	157/18722	0.01202455136058	0.100699765606876	0.0661438460407271	COX15/UCP2	2
BP	GO:0023061	signal release	3/20	463/18722	0.0125276866305446	0.100699765606876	0.0661438460407271	PNKD/UCP2/UQCC2	3
BP	GO:0046185	aldehyde catabolic process	1/20	12/18722	0.0127478161004496	0.100699765606876	0.0661438460407271	PNKD	1
BP	GO:0051639	actin filament network formation	1/20	12/18722	0.0127478161004496	0.100699765606876	0.0661438460407271	SPIRE1	1
BP	GO:0071472	cellular response to salt stress	1/20	12/18722	0.0127478161004496	0.100699765606876	0.0661438460407271	MICU1	1
BP	GO:0050796	regulation of insulin secretion	2/20	165/18722	0.0132178054503233	0.100699765606876	0.0661438460407271	UCP2/UQCC2	2
BP	GO:0031667	response to nutrient levels	3/20	474/18722	0.0133438845602614	0.100699765606876	0.0661438460407271	TSPO/TXN2/UCP2	3
BP	GO:0034982	mitochondrial protein processing	1/20	13/18722	0.013803136446681	0.100699765606876	0.0661438460407271	IMMP2L	1
BP	GO:0042538	hyperosmotic salinity response	1/20	13/18722	0.013803136446681	0.100699765606876	0.0661438460407271	MICU1	1
BP	GO:0048266	behavioral response to pain	1/20	13/18722	0.013803136446681	0.100699765606876	0.0661438460407271	TSPO	1
BP	GO:1904925	positive regulation of autophagy of mitochondrion in response to mitochondrial depolarization	1/20	13/18722	0.013803136446681	0.100699765606876	0.0661438460407271	TOMM7	1
BP	GO:0051048	negative regulation of secretion	2/20	171/18722	0.01414546751929	0.100699765606876	0.0661438460407271	PNKD/UCP2	2
BP	GO:0006091	generation of precursor metabolites and energy	3/20	490/18722	0.0145849319502843	0.100699765606876	0.0661438460407271	COX15/IMMP2L/UQCC2	3
BP	GO:0022900	electron transport chain	2/20	175/18722	0.0147792917667101	0.100699765606876	0.0661438460407271	COX15/IMMP2L	2
BP	GO:0006465	signal peptide processing	1/20	14/18722	0.0148573850581015	0.100699765606876	0.0661438460407271	IMMP2L	1
BP	GO:0036444	calcium import into the mitochondrion	1/20	14/18722	0.0148573850581015	0.100699765606876	0.0661438460407271	MICU1	1
BP	GO:0047484	regulation of response to osmotic stress	1/20	14/18722	0.0148573850581015	0.100699765606876	0.0661438460407271	MICU1	1
BP	GO:0051589	negative regulation of neurotransmitter transport	1/20	14/18722	0.0148573850581015	0.100699765606876	0.0661438460407271	PNKD	1
BP	GO:1904923	regulation of autophagy of mitochondrion in response to mitochondrial depolarization	1/20	14/18722	0.0148573850581015	0.100699765606876	0.0661438460407271	TOMM7	1
BP	GO:0006089	lactate metabolic process	1/20	15/18722	0.0159105629658864	0.100699765606876	0.0661438460407271	PNKD	1
BP	GO:0006570	tyrosine metabolic process	1/20	15/18722	0.0159105629658864	0.100699765606876	0.0661438460407271	GSTZ1	1
BP	GO:0010940	positive regulation of necrotic cell death	1/20	15/18722	0.0159105629658864	0.100699765606876	0.0661438460407271	TSPO	1
BP	GO:0042182	ketone catabolic process	1/20	15/18722	0.0159105629658864	0.100699765606876	0.0661438460407271	PNKD	1
BP	GO:0051791	medium-chain fatty acid metabolic process	1/20	15/18722	0.0159105629658864	0.100699765606876	0.0661438460407271	ACAD9	1
BP	GO:0060253	negative regulation of glial cell proliferation	1/20	15/18722	0.0159105629658864	0.100699765606876	0.0661438460407271	TSPO	1
BP	GO:0070131	positive regulation of mitochondrial translation	1/20	15/18722	0.0159105629658864	0.100699765606876	0.0661438460407271	UQCC2	1
BP	GO:0071474	cellular hyperosmotic response	1/20	15/18722	0.0159105629658864	0.100699765606876	0.0661438460407271	MICU1	1
BP	GO:0009074	aromatic amino acid family catabolic process	1/20	16/18722	0.0169626712002738	0.103952228357248	0.0682802005209711	GSTZ1	1
BP	GO:0050884	neuromuscular process controlling posture	1/20	16/18722	0.0169626712002738	0.103952228357248	0.0682802005209711	PNKD	1
BP	GO:0009060	aerobic respiration	2/20	189/18722	0.0170929376241417	0.103952228357248	0.0682802005209711	COX15/UQCC2	2
BP	GO:0042053	regulation of dopamine metabolic process	1/20	17/18722	0.0180137107905654	0.103952228357248	0.0682802005209711	PNKD	1
BP	GO:0042069	regulation of catecholamine metabolic process	1/20	17/18722	0.0180137107905654	0.103952228357248	0.0682802005209711	PNKD	1
BP	GO:0043649	dicarboxylic acid catabolic process	1/20	17/18722	0.0180137107905654	0.103952228357248	0.0682802005209711	ACSF3	1
BP	GO:0030073	insulin secretion	2/20	195/18722	0.01812908461888	0.103952228357248	0.0682802005209711	UCP2/UQCC2	2
BP	GO:0090276	regulation of peptide hormone secretion	2/20	196/18722	0.018304337193294	0.103952228357248	0.0682802005209711	UCP2/UQCC2	2
BP	GO:0031099	regeneration	2/20	198/18722	0.0186570234972354	0.103952228357248	0.0682802005209711	TSPO/UCP2	2
BP	GO:0002791	regulation of peptide secretion	2/20	200/18722	0.0190126074288881	0.103952228357248	0.0682802005209711	UCP2/UQCC2	2
BP	GO:0030728	ovulation	1/20	18/18722	0.0190636827651276	0.103952228357248	0.0682802005209711	IMMP2L	1
BP	GO:0090087	regulation of peptide transport	2/20	202/18722	0.0193710763250165	0.103952228357248	0.0682802005209711	UCP2/UQCC2	2
BP	GO:0035338	long-chain fatty-acyl-CoA biosynthetic process	1/20	19/18722	0.0201125881513923	0.103952228357248	0.0682802005209711	ACSF3	1
BP	GO:0045019	negative regulation of nitric oxide biosynthetic process	1/20	19/18722	0.0201125881513923	0.103952228357248	0.0682802005209711	TSPO	1
BP	GO:0098780	response to mitochondrial depolarisation	1/20	19/18722	0.0201125881513923	0.103952228357248	0.0682802005209711	TOMM7	1
BP	GO:1904406	negative regulation of nitric oxide metabolic process	1/20	19/18722	0.0201125881513923	0.103952228357248	0.0682802005209711	TSPO	1
BP	GO:0006700	C21-steroid hormone biosynthetic process	1/20	20/18722	0.0211604279758578	0.103952228357248	0.0682802005209711	TSPO	1
BP	GO:0006851	mitochondrial calcium ion transmembrane transport	1/20	20/18722	0.0211604279758578	0.103952228357248	0.0682802005209711	MICU1	1
BP	GO:0010042	response to manganese ion	1/20	20/18722	0.0211604279758578	0.103952228357248	0.0682802005209711	TSPO	1
BP	GO:0030150	protein import into mitochondrial matrix	1/20	20/18722	0.0211604279758578	0.103952228357248	0.0682802005209711	TOMM7	1
BP	GO:0051900	regulation of mitochondrial depolarization	1/20	20/18722	0.0211604279758578	0.103952228357248	0.0682802005209711	TSPO	1
BP	GO:0060252	positive regulation of glial cell proliferation	1/20	20/18722	0.0211604279758578	0.103952228357248	0.0682802005209711	TSPO	1
BP	GO:0009749	response to glucose	2/20	212/18722	0.0212062545848785	0.103952228357248	0.0682802005209711	TXN2/UCP2	2
BP	GO:0031669	cellular response to nutrient levels	2/20	215/18722	0.0217705765174115	0.104742860543765	0.0687995210308522	TXN2/UCP2	2
BP	GO:0006123	mitochondrial electron transport, cytochrome c to oxygen	1/20	21/18722	0.0222072032640878	0.104742860543765	0.0687995210308522	COX15	1
BP	GO:0090141	positive regulation of mitochondrial fission	1/20	21/18722	0.0222072032640878	0.104742860543765	0.0687995210308522	SPIRE1	1
BP	GO:2001014	regulation of skeletal muscle cell differentiation	1/20	21/18722	0.0222072032640878	0.104742860543765	0.0687995210308522	UQCC2	1
BP	GO:0009746	response to hexose	2/20	219/18722	0.0225327675420908	0.104742860543765	0.0687995210308522	TXN2/UCP2	2
BP	GO:0000302	response to reactive oxygen species	2/20	222/18722	0.0231116781547147	0.104742860543765	0.0687995210308522	PRDX5/UCP2	2
BP	GO:0006359	regulation of transcription by RNA polymerase III	1/20	22/18722	0.0232529150407159	0.104742860543765	0.0687995210308522	PRDX5	1
BP	GO:0006662	glycerol ether metabolic process	1/20	22/18722	0.0232529150407159	0.104742860543765	0.0687995210308522	TXN2	1
BP	GO:0033617	mitochondrial cytochrome c oxidase assembly	1/20	22/18722	0.0232529150407159	0.104742860543765	0.0687995210308522	COX14	1
BP	GO:0034284	response to monosaccharide	2/20	225/18722	0.0236967718561886	0.105641584041053	0.0693898404648598	TXN2/UCP2	2
BP	GO:0002082	regulation of oxidative phosphorylation	1/20	23/18722	0.0242975643294421	0.105641584041053	0.0693898404648598	UQCC2	1
BP	GO:0030325	adrenal gland development	1/20	23/18722	0.0242975643294421	0.105641584041053	0.0693898404648598	TSPO	1
BP	GO:0051882	mitochondrial depolarization	1/20	23/18722	0.0242975643294421	0.105641584041053	0.0693898404648598	TSPO	1
BP	GO:0070129	regulation of mitochondrial translation	1/20	24/18722	0.025341152153038	0.10829552202153	0.0711330586751944	UQCC2	1
BP	GO:0071294	cellular response to zinc ion	1/20	24/18722	0.025341152153038	0.10829552202153	0.0711330586751944	TSPO	1
BP	GO:0030072	peptide hormone secretion	2/20	236/18722	0.0258943502584783	0.108473930952153	0.0712502451727824	UCP2/UQCC2	2
BP	GO:0046395	carboxylic acid catabolic process	2/20	236/18722	0.0258943502584783	0.108473930952153	0.0712502451727824	ACSF3/GSTZ1	2
BP	GO:0035336	long-chain fatty-acyl-CoA metabolic process	1/20	25/18722	0.0263836795333425	0.108473930952153	0.0712502451727824	ACSF3	1
BP	GO:0046949	fatty-acyl-CoA biosynthetic process	1/20	25/18722	0.0263836795333425	0.108473930952153	0.0712502451727824	ACSF3	1
BP	GO:0016054	organic acid catabolic process	2/20	240/18722	0.0267135486720454	0.108473930952153	0.0712502451727824	ACSF3/GSTZ1	2
BP	GO:0002790	peptide secretion	2/20	242/18722	0.0271271126244161	0.108473930952153	0.0712502451727824	UCP2/UQCC2	2
BP	GO:0001963	synaptic transmission, dopaminergic	1/20	26/18722	0.027425147491268	0.108473930952153	0.0712502451727824	PNKD	1
BP	GO:0051560	mitochondrial calcium ion homeostasis	1/20	26/18722	0.027425147491268	0.108473930952153	0.0712502451727824	MICU1	1
BP	GO:0031668	cellular response to extracellular stimulus	2/20	246/18722	0.0279621104113518	0.108473930952153	0.0712502451727824	TXN2/UCP2	2
BP	GO:0000027	ribosomal large subunit assembly	1/20	27/18722	0.0284655570467975	0.108473930952153	0.0712502451727824	MRPL20	1
BP	GO:0009651	response to salt stress	1/20	27/18722	0.0284655570467975	0.108473930952153	0.0712502451727824	MICU1	1
BP	GO:0014850	response to muscle activity	1/20	27/18722	0.0284655570467975	0.108473930952153	0.0712502451727824	MTFP1	1
BP	GO:0018904	ether metabolic process	1/20	27/18722	0.0284655570467975	0.108473930952153	0.0712502451727824	TXN2	1
BP	GO:0046883	regulation of hormone secretion	2/20	249/18722	0.0285951981763559	0.108473930952153	0.0712502451727824	UCP2/UQCC2	2
BP	GO:0009743	response to carbohydrate	2/20	253/18722	0.0294483586466916	0.108473930952153	0.0712502451727824	TXN2/UCP2	2
BP	GO:0000303	response to superoxide	1/20	28/18722	0.0295049092189855	0.108473930952153	0.0712502451727824	UCP2	1
BP	GO:0000423	mitophagy	1/20	28/18722	0.0295049092189855	0.108473930952153	0.0712502451727824	TOMM7	1
BP	GO:0006972	hyperosmotic response	1/20	28/18722	0.0295049092189855	0.108473930952153	0.0712502451727824	MICU1	1
BP	GO:0062125	regulation of mitochondrial gene expression	1/20	28/18722	0.0295049092189855	0.108473930952153	0.0712502451727824	UQCC2	1
BP	GO:0000305	response to oxygen radical	1/20	29/18722	0.0305432050259621	0.109867643978281	0.0721656945709971	UCP2	1
BP	GO:0007143	female meiotic nuclear division	1/20	29/18722	0.0305432050259621	0.109867643978281	0.0721656945709971	SPIRE1	1
BP	GO:0048265	response to pain	1/20	29/18722	0.0305432050259621	0.109867643978281	0.0721656945709971	TSPO	1
BP	GO:0009636	response to toxic substance	2/20	262/18722	0.0314053011274738	0.1111987517075	0.0730400221741895	GSTZ1/PRDX5	2
BP	GO:0009072	aromatic amino acid family metabolic process	1/20	30/18722	0.03158044548493	0.1111987517075	0.0730400221741895	GSTZ1	1
BP	GO:1903579	negative regulation of ATP metabolic process	1/20	30/18722	0.03158044548493	0.1111987517075	0.0730400221741895	TSPO	1
BP	GO:0015833	peptide transport	2/20	264/18722	0.0318471167318152	0.111353555006347	0.0731417034989058	UCP2/UQCC2	2
BP	GO:0033238	regulation of cellular amine metabolic process	1/20	31/18722	0.0326166316121663	0.112890453569134	0.0741512031864628	PNKD	1
BP	GO:0050708	regulation of protein secretion	2/20	268/18722	0.0327382315350489	0.112890453569134	0.0741512031864628	UCP2/UQCC2	2
BP	GO:0042744	hydrogen peroxide catabolic process	1/20	32/18722	0.0336517644230248	0.11368839332103	0.074675323612971	PRDX5	1
BP	GO:0090140	regulation of mitochondrial fission	1/20	32/18722	0.0336517644230248	0.11368839332103	0.074675323612971	SPIRE1	1
BP	GO:1903955	positive regulation of protein targeting to mitochondrion	1/20	32/18722	0.0336517644230248	0.11368839332103	0.074675323612971	TOMM7	1
BP	GO:1903146	regulation of autophagy of mitochondrion	1/20	33/18722	0.0346858449319353	0.115619483106451	0.0759437446930793	TSPO	1
BP	GO:1903715	regulation of aerobic respiration	1/20	33/18722	0.0346858449319353	0.115619483106451	0.0759437446930793	UQCC2	1
BP	GO:0006520	cellular amino acid metabolic process	2/20	284/18722	0.0364007942437643	0.120532431270743	0.0791707759083616	GSTZ1/MARS2	2
BP	GO:0097421	liver regeneration	1/20	35/18722	0.0367508530970198	0.120890964134933	0.0794062753896826	UCP2	1
BP	GO:0008207	C21-steroid hormone metabolic process	1/20	36/18722	0.0377817827774422	0.121095457620007	0.0795405953209308	TSPO	1
BP	GO:0044743	protein transmembrane import into intracellular organelle	1/20	36/18722	0.0377817827774422	0.121095457620007	0.0795405953209308	TOMM7	1
BP	GO:0060251	regulation of glial cell proliferation	1/20	36/18722	0.0377817827774422	0.121095457620007	0.0795405953209308	TSPO	1
BP	GO:1903749	positive regulation of establishment of protein localization to mitochondrion	1/20	36/18722	0.0377817827774422	0.121095457620007	0.0795405953209308	TOMM7	1
BP	GO:0032570	response to progesterone	1/20	37/18722	0.0388116642044171	0.123374001979508	0.0810372391949611	TSPO	1
BP	GO:0046879	hormone secretion	2/20	295/18722	0.0390076903999321	0.123374001979508	0.0810372391949611	UCP2/UQCC2	2
BP	GO:0009595	detection of biotic stimulus	1/20	38/18722	0.0398404983877678	0.123374001979508	0.0810372391949611	TSPO	1
BP	GO:0035337	fatty-acyl-CoA metabolic process	1/20	38/18722	0.0398404983877678	0.123374001979508	0.0810372391949611	ACSF3	1
BP	GO:0046676	negative regulation of insulin secretion	1/20	38/18722	0.0398404983877678	0.123374001979508	0.0810372391949611	UCP2	1
BP	GO:0042254	ribosome biogenesis	2/20	299/18722	0.0399731766413606	0.123374001979508	0.0810372391949611	MRPL20/RBFA	2
BP	GO:0042886	amide transport	2/20	301/18722	0.0404593777060616	0.123843291928485	0.0813454885930259	UCP2/UQCC2	2
BP	GO:0032506	cytokinetic process	1/20	39/18722	0.0408682863364001	0.123843291928485	0.0813454885930259	SPIRE1	1
BP	GO:0042417	dopamine metabolic process	1/20	39/18722	0.0408682863364001	0.123843291928485	0.0813454885930259	PNKD	1
BP	GO:0009914	hormone transport	2/20	306/18722	0.0416848783183535	0.124796671091732	0.0819717081697269	UCP2/UQCC2	2
BP	GO:2000781	positive regulation of double-strand break repair	1/20	40/18722	0.041895029058301	0.124796671091732	0.0819717081697269	SPIRE1	1
BP	GO:0001666	response to hypoxia	2/20	307/18722	0.0419316814868218	0.124796671091732	0.0819717081697269	TXN2/UCP2	2
BP	GO:0006418	tRNA aminoacylation for protein translation	1/20	41/18722	0.0429207275605403	0.126984401066687	0.0834087013322241	MARS2	1
BP	GO:0010939	regulation of necrotic cell death	1/20	42/18722	0.0439453828492714	0.127748205957184	0.0839104005445084	TSPO	1
BP	GO:0033574	response to testosterone	1/20	42/18722	0.0439453828492714	0.127748205957184	0.0839104005445084	TSPO	1
BP	GO:0072595	maintenance of protein localization in organelle	1/20	42/18722	0.0439453828492714	0.127748205957184	0.0839104005445084	TSPO	1
BP	GO:0014014	negative regulation of gliogenesis	1/20	43/18722	0.0449689959297324	0.127748914787648	0.0839108661342023	TSPO	1
BP	GO:0090278	negative regulation of peptide hormone secretion	1/20	43/18722	0.0449689959297324	0.127748914787648	0.0839108661342023	UCP2	1
BP	GO:0120178	steroid hormone biosynthetic process	1/20	43/18722	0.0449689959297324	0.127748914787648	0.0839108661342023	TSPO	1
BP	GO:0071496	cellular response to external stimulus	2/20	320/18722	0.045191003348499	0.127748914787648	0.0839108661342023	TXN2/UCP2	2
BP	GO:0036293	response to decreased oxygen levels	2/20	322/18722	0.045700717189471	0.127748914787648	0.0839108661342023	TXN2/UCP2	2
BP	GO:0002792	negative regulation of peptide secretion	1/20	44/18722	0.0459915678062468	0.127748914787648	0.0839108661342023	UCP2	1
BP	GO:0043039	tRNA aminoacylation	1/20	44/18722	0.0459915678062468	0.127748914787648	0.0839108661342023	MARS2	1
BP	GO:1903214	regulation of protein targeting to mitochondrion	1/20	44/18722	0.0459915678062468	0.127748914787648	0.0839108661342023	TOMM7	1
BP	GO:0003254	regulation of membrane depolarization	1/20	45/18722	0.0470130994822222	0.127748914787648	0.0839108661342023	TSPO	1
BP	GO:0035384	thioester biosynthetic process	1/20	45/18722	0.0470130994822222	0.127748914787648	0.0839108661342023	ACSF3	1
BP	GO:0043038	amino acid activation	1/20	45/18722	0.0470130994822222	0.127748914787648	0.0839108661342023	MARS2	1
BP	GO:0071616	acyl-CoA biosynthetic process	1/20	45/18722	0.0470130994822222	0.127748914787648	0.0839108661342023	ACSF3	1
BP	GO:0071214	cellular response to abiotic stimulus	2/20	331/18722	0.0480212266617248	0.127748914787648	0.0839108661342023	MICU1/TSPO	2
BP	GO:0104004	cellular response to environmental stimulus	2/20	331/18722	0.0480212266617248	0.127748914787648	0.0839108661342023	MICU1/TSPO	2
BP	GO:0006383	transcription by RNA polymerase III	1/20	46/18722	0.0480335919601556	0.127748914787648	0.0839108661342023	PRDX5	1
BP	GO:0034198	cellular response to amino acid starvation	1/20	46/18722	0.0480335919601556	0.127748914787648	0.0839108661342023	UCP2	1
BP	GO:0120009	intermembrane lipid transfer	1/20	48/18722	0.0500714633273138	0.130997036453771	0.0860443692075298	TSPO	1
BP	GO:0006790	sulfur compound metabolic process	2/20	339/18722	0.050120148884419	0.130997036453771	0.0860443692075298	ACSF3/GSTZ1	2
BP	GO:0007568	aging	2/20	339/18722	0.050120148884419	0.130997036453771	0.0860443692075298	TSPO/UCP2	2
BP	GO:0009409	response to cold	1/20	49/18722	0.0510888442169708	0.130997036453771	0.0860443692075298	UCP2	1
BP	GO:0010823	negative regulation of mitochondrion organization	1/20	49/18722	0.0510888442169708	0.130997036453771	0.0860443692075298	TSPO	1
BP	GO:0043457	regulation of cellular respiration	1/20	49/18722	0.0510888442169708	0.130997036453771	0.0860443692075298	UQCC2	1
BP	GO:1990928	response to amino acid starvation	1/20	49/18722	0.0510888442169708	0.130997036453771	0.0860443692075298	UCP2	1
BP	GO:1901570	fatty acid derivative biosynthetic process	1/20	50/18722	0.0521051899094499	0.131950740212038	0.0866708019919073	ACSF3	1
BP	GO:1903747	regulation of establishment of protein localization to mitochondrion	1/20	50/18722	0.0521051899094499	0.131950740212038	0.0866708019919073	TOMM7	1
BP	GO:0070482	response to oxygen levels	2/20	347/18722	0.0522524931239672	0.131950740212038	0.0866708019919073	TXN2/UCP2	2
BP	GO:0014009	glial cell proliferation	1/20	51/18722	0.0531205014026915	0.132140550752964	0.0867954775472101	TSPO	1
BP	GO:0051293	establishment of spindle localization	1/20	51/18722	0.0531205014026915	0.132140550752964	0.0867954775472101	SPIRE1	1
BP	GO:0065002	intracellular protein transmembrane transport	1/20	51/18722	0.0531205014026915	0.132140550752964	0.0867954775472101	TOMM7	1
BP	GO:0031103	axon regeneration	1/20	52/18722	0.0541347796937284	0.133336895797361	0.0875812873447926	TSPO	1
BP	GO:0045010	actin nucleation	1/20	52/18722	0.0541347796937284	0.133336895797361	0.0875812873447926	SPIRE1	1
BP	GO:0001541	ovarian follicle development	1/20	53/18722	0.0551480257786842	0.134354642709992	0.0882497863695104	IMMP2L	1
BP	GO:0008347	glial cell migration	1/20	53/18722	0.0551480257786842	0.134354642709992	0.0882497863695104	TSPO	1
BP	GO:0009306	protein secretion	2/20	359/18722	0.055512240434574	0.134354642709992	0.0882497863695104	UCP2/UQCC2	2
BP	GO:0035592	establishment of protein localization to extracellular region	2/20	360/18722	0.0557871450357985	0.134354642709992	0.0882497863695104	UCP2/UQCC2	2
BP	GO:0006584	catecholamine metabolic process	1/20	54/18722	0.0561602406527766	0.134354642709992	0.0882497863695104	PNKD	1
BP	GO:0009712	catechol-containing compound metabolic process	1/20	54/18722	0.0561602406527766	0.134354642709992	0.0882497863695104	PNKD	1
BP	GO:0071692	protein localization to extracellular region	2/20	368/18722	0.0580041155991352	0.137871044418739	0.0905595070708346	UCP2/UQCC2	2
BP	GO:0051653	spindle localization	1/20	56/18722	0.0581815807447077	0.137871044418739	0.0905595070708346	SPIRE1	1
BP	GO:0010043	response to zinc ion	1/20	58/18722	0.0601988079131475	0.141311755664665	0.0928195110892118	TSPO	1
BP	GO:0042743	hydrogen peroxide metabolic process	1/20	58/18722	0.0601988079131475	0.141311755664665	0.0928195110892118	PRDX5	1
BP	GO:0071806	protein transmembrane transport	1/20	59/18722	0.0612058816294857	0.142036370062233	0.0932954683356143	TOMM7	1
BP	GO:0006081	cellular aldehyde metabolic process	1/20	60/18722	0.0622119300872582	0.142036370062233	0.0932954683356143	PNKD	1
BP	GO:0031102	neuron projection regeneration	1/20	60/18722	0.0622119300872582	0.142036370062233	0.0932954683356143	TSPO	1
BP	GO:0033866	nucleoside bisphosphate biosynthetic process	1/20	60/18722	0.0622119300872582	0.142036370062233	0.0932954683356143	ACSF3	1
BP	GO:0034030	ribonucleoside bisphosphate biosynthetic process	1/20	60/18722	0.0622119300872582	0.142036370062233	0.0932954683356143	ACSF3	1
BP	GO:0034033	purine nucleoside bisphosphate biosynthetic process	1/20	60/18722	0.0622119300872582	0.142036370062233	0.0932954683356143	ACSF3	1
BP	GO:0042255	ribosome assembly	1/20	61/18722	0.0632169542753547	0.143674896080352	0.0943717212148835	MRPL20	1
BP	GO:0045428	regulation of nitric oxide biosynthetic process	1/20	62/18722	0.0642209551817632	0.144078779045276	0.0946370085518444	TSPO	1
BP	GO:0070265	necrotic cell death	1/20	62/18722	0.0642209551817632	0.144078779045276	0.0946370085518444	TSPO	1
BP	GO:0006631	fatty acid metabolic process	2/20	390/18722	0.0642591354541931	0.144078779045276	0.0946370085518444	ACAD9/ACSF3	2
BP	GO:0006749	glutathione metabolic process	1/20	64/18722	0.0662258910969726	0.144598015495573	0.0949780649149872	GSTZ1	1
BP	GO:0032507	maintenance of protein location in cell	1/20	64/18722	0.0662258910969726	0.144598015495573	0.0949780649149872	TSPO	1
BP	GO:0046888	negative regulation of hormone secretion	1/20	64/18722	0.0662258910969726	0.144598015495573	0.0949780649149872	UCP2	1
BP	GO:0061178	regulation of insulin secretion involved in cellular response to glucose stimulus	1/20	64/18722	0.0662258910969726	0.144598015495573	0.0949780649149872	UCP2	1
BP	GO:0070542	response to fatty acid	1/20	64/18722	0.0662258910969726	0.144598015495573	0.0949780649149872	UCP2	1
BP	GO:0080164	regulation of nitric oxide metabolic process	1/20	64/18722	0.0662258910969726	0.144598015495573	0.0949780649149872	TSPO	1
BP	GO:0014015	positive regulation of gliogenesis	1/20	66/18722	0.0682267457188049	0.147676938785292	0.0970004313705497	TSPO	1
BP	GO:0042446	hormone biosynthetic process	1/20	66/18722	0.0682267457188049	0.147676938785292	0.0970004313705497	TSPO	1
BP	GO:0035914	skeletal muscle cell differentiation	1/20	67/18722	0.0692256450051272	0.149193200442084	0.097996375869327	UQCC2	1
BP	GO:0007585	respiratory gaseous exchange by respiratory system	1/20	68/18722	0.0702235269188183	0.150050271194056	0.0985593360264116	COX15	1
BP	GO:0061912	selective autophagy	1/20	68/18722	0.0702235269188183	0.150050271194056	0.0985593360264116	TOMM7	1
BP	GO:0050805	negative regulation of synaptic transmission	1/20	69/18722	0.0712203924415806	0.150890661952501	0.0991113400614325	PNKD	1
BP	GO:0050810	regulation of steroid biosynthetic process	1/20	69/18722	0.0712203924415806	0.150890661952501	0.0991113400614325	TSPO	1
BP	GO:0033555	multicellular organismal response to stress	1/20	71/18722	0.0732110782366679	0.154453751554152	0.101451727336622	TSPO	1
BP	GO:0006816	calcium ion transport	2/20	422/18722	0.0737504125835097	0.154486313103558	0.101473115133284	MICU1/TSPO	2
BP	GO:0042273	ribosomal large subunit biogenesis	1/20	72/18722	0.0742049004679302	0.154486313103558	0.101473115133284	MRPL20	1
BP	GO:0050709	negative regulation of protein secretion	1/20	72/18722	0.0742049004679302	0.154486313103558	0.101473115133284	UCP2	1
BP	GO:0035773	insulin secretion involved in cellular response to glucose stimulus	1/20	73/18722	0.0751977102261417	0.154486313103558	0.101473115133284	UCP2	1
BP	GO:0045739	positive regulation of DNA repair	1/20	73/18722	0.0751977102261417	0.154486313103558	0.101473115133284	SPIRE1	1
BP	GO:0006801	superoxide metabolic process	1/20	74/18722	0.0761895084885403	0.154486313103558	0.101473115133284	IMMP2L	1
BP	GO:0010822	positive regulation of mitochondrion organization	1/20	74/18722	0.0761895084885403	0.154486313103558	0.101473115133284	SPIRE1	1
BP	GO:1901568	fatty acid derivative metabolic process	1/20	74/18722	0.0761895084885403	0.154486313103558	0.101473115133284	ACSF3	1
BP	GO:0042391	regulation of membrane potential	2/20	434/18722	0.0774229362856831	0.154486313103558	0.101473115133284	TSPO/UCP2	2
BP	GO:0048732	gland development	2/20	436/18722	0.0780407863852482	0.154486313103558	0.101473115133284	TSPO/UCP2	2
BP	GO:0006809	nitric oxide biosynthetic process	1/20	76/18722	0.0781700744304004	0.154486313103558	0.101473115133284	TSPO	1
BP	GO:0014823	response to activity	1/20	76/18722	0.0781700744304004	0.154486313103558	0.101473115133284	MTFP1	1
BP	GO:0031100	animal organ regeneration	1/20	76/18722	0.0781700744304004	0.154486313103558	0.101473115133284	UCP2	1
BP	GO:0032543	mitochondrial translation	1/20	76/18722	0.0781700744304004	0.154486313103558	0.101473115133284	UQCC2	1
BP	GO:0032720	negative regulation of tumor necrosis factor production	1/20	76/18722	0.0781700744304004	0.154486313103558	0.101473115133284	TSPO	1
BP	GO:2000379	positive regulation of reactive oxygen species metabolic process	1/20	76/18722	0.0781700744304004	0.154486313103558	0.101473115133284	TSPO	1
BP	GO:0032371	regulation of sterol transport	1/20	78/18722	0.0801466060936112	0.155457327926559	0.102110918553866	TSPO	1
BP	GO:0032374	regulation of cholesterol transport	1/20	78/18722	0.0801466060936112	0.155457327926559	0.102110918553866	TSPO	1
BP	GO:0043154	negative regulation of cysteine-type endopeptidase activity involved in apoptotic process	1/20	78/18722	0.0801466060936112	0.155457327926559	0.102110918553866	PRDX5	1
BP	GO:1903556	negative regulation of tumor necrosis factor superfamily cytokine production	1/20	78/18722	0.0801466060936112	0.155457327926559	0.102110918553866	TSPO	1
BP	GO:0022411	cellular component disassembly	2/20	443/18722	0.0802159812101043	0.155457327926559	0.102110918553866	TOMM7/TSPO	2
BP	GO:0046209	nitric oxide metabolic process	1/20	81/18722	0.083103856343701	0.159815108353271	0.104973292223622	TSPO	1
BP	GO:1903533	regulation of protein targeting	1/20	81/18722	0.083103856343701	0.159815108353271	0.104973292223622	TOMM7	1
BP	GO:2001057	reactive nitrogen species metabolic process	1/20	82/18722	0.0840875977134304	0.161087351941438	0.105808955380481	TSPO	1
BP	GO:0031397	negative regulation of protein ubiquitination	1/20	83/18722	0.0850703363424932	0.161730677457211	0.106231518666631	TSPO	1
BP	GO:0051899	membrane depolarization	1/20	83/18722	0.0850703363424932	0.161730677457211	0.106231518666631	TSPO	1
BP	GO:0009410	response to xenobiotic stimulus	2/20	462/18722	0.0862172764935326	0.162982788859908	0.107053958156403	TSPO/TXN2	2
BP	GO:0022613	ribonucleoprotein complex biogenesis	2/20	463/18722	0.0865369710265607	0.162982788859908	0.107053958156403	MRPL20/RBFA	2
BP	GO:0010507	negative regulation of autophagy	1/20	85/18722	0.0870328092511911	0.162982788859908	0.107053958156403	TSPO	1
BP	GO:2000779	regulation of double-strand break repair	1/20	85/18722	0.0870328092511911	0.162982788859908	0.107053958156403	SPIRE1	1
BP	GO:0046928	regulation of neurotransmitter secretion	1/20	86/18722	0.0880125454649047	0.163586916922996	0.10745077490521	PNKD	1
BP	GO:2000117	negative regulation of cysteine-type endopeptidase activity	1/20	86/18722	0.0880125454649047	0.163586916922996	0.10745077490521	PRDX5	1
BP	GO:0051051	negative regulation of transport	2/20	470/18722	0.0887853048276831	0.163586916922996	0.10745077490521	PNKD/UCP2	2
BP	GO:0019646	aerobic electron transport chain	1/20	87/18722	0.0889912828061097	0.163586916922996	0.10745077490521	COX15	1
BP	GO:1901606	alpha-amino acid catabolic process	1/20	87/18722	0.0889912828061097	0.163586916922996	0.10745077490521	GSTZ1	1
BP	GO:0034660	ncRNA metabolic process	2/20	485/18722	0.0936635337979671	0.171196361913128	0.112448978772413	MARS2/RBFA	2
BP	GO:0070509	calcium ion import	1/20	92/18722	0.093870020162957	0.171196361913128	0.112448978772413	MICU1	1
BP	GO:0048285	organelle fission	2/20	488/18722	0.0946488225679429	0.171196361913128	0.112448978772413	MTFP1/SPIRE1	2
BP	GO:0033273	response to vitamin	1/20	93/18722	0.0948427844998729	0.171196361913128	0.112448978772413	TSPO	1
BP	GO:0045185	maintenance of protein location	1/20	93/18722	0.0948427844998729	0.171196361913128	0.112448978772413	TSPO	1
BP	GO:0008585	female gonad development	1/20	95/18722	0.0967853377210351	0.172104099510186	0.113045219046691	IMMP2L	1
BP	GO:0042773	ATP synthesis coupled electron transport	1/20	95/18722	0.0967853377210351	0.172104099510186	0.113045219046691	COX15	1
BP	GO:0042775	mitochondrial ATP synthesis coupled electron transport	1/20	95/18722	0.0967853377210351	0.172104099510186	0.113045219046691	COX15	1
BP	GO:1903321	negative regulation of protein modification by small protein conjugation or removal	1/20	95/18722	0.0967853377210351	0.172104099510186	0.113045219046691	TSPO	1
BP	GO:0006637	acyl-CoA metabolic process	1/20	96/18722	0.0977551285217857	0.172104099510186	0.113045219046691	ACSF3	1
BP	GO:0035383	thioester metabolic process	1/20	96/18722	0.0977551285217857	0.172104099510186	0.113045219046691	ACSF3	1
BP	GO:0043648	dicarboxylic acid metabolic process	1/20	96/18722	0.0977551285217857	0.172104099510186	0.113045219046691	ACSF3	1
BP	GO:0120162	positive regulation of cold-induced thermogenesis	1/20	97/18722	0.0987239300588608	0.173199877296247	0.113764972034588	UCP2	1
BP	GO:0030838	positive regulation of actin filament polymerization	1/20	99/18722	0.100658569165381	0.175214497662658	0.115088259517367	SPIRE1	1
BP	GO:0019218	regulation of steroid metabolic process	1/20	100/18722	0.101624408644342	0.175214497662658	0.115088259517367	TSPO	1
BP	GO:0046545	development of primary female sexual characteristics	1/20	100/18722	0.101624408644342	0.175214497662658	0.115088259517367	IMMP2L	1
BP	GO:0051588	regulation of neurotransmitter transport	1/20	100/18722	0.101624408644342	0.175214497662658	0.115088259517367	PNKD	1
BP	GO:0061640	cytoskeleton-dependent cytokinesis	1/20	100/18722	0.101624408644342	0.175214497662658	0.115088259517367	SPIRE1	1
BP	GO:0006576	cellular biogenic amine metabolic process	1/20	101/18722	0.102589262678662	0.176270210788079	0.115781696349223	PNKD	1
BP	GO:0014013	regulation of gliogenesis	1/20	103/18722	0.104516018222833	0.178965784628139	0.11755226274522	TSPO	1
BP	GO:2001022	positive regulation of response to DNA damage stimulus	1/20	105/18722	0.106438843408106	0.18163625154967	0.119306337859994	SPIRE1	1
BP	GO:0140053	mitochondrial gene expression	1/20	108/18722	0.109315728376246	0.185911102680691	0.12211424007658	UQCC2	1
BP	GO:0006821	chloride transport	1/20	109/18722	0.110272733073381	0.18690293741251	0.122765718889901	TSPO	1
BP	GO:0009063	cellular amino acid catabolic process	1/20	110/18722	0.111228760867854	0.187253806174839	0.122996184266421	GSTZ1	1
BP	GO:0018958	phenol-containing compound metabolic process	1/20	110/18722	0.111228760867854	0.187253806174839	0.122996184266421	PNKD	1
BP	GO:0001676	long-chain fatty acid metabolic process	1/20	112/18722	0.113137889527073	0.189828673703143	0.124687465674485	ACAD9	1
BP	GO:0044106	cellular amine metabolic process	1/20	113/18722	0.11409099227879	0.190787612506338	0.125317337056795	PNKD	1
BP	GO:0046660	female sex differentiation	1/20	114/18722	0.115043121901791	0.191738536502985	0.125941943976698	IMMP2L	1
BP	GO:0030301	cholesterol transport	1/20	117/18722	0.117893681407522	0.195836680078941	0.128633777230799	TSPO	1
BP	GO:0009308	amine metabolic process	1/20	118/18722	0.118841927920387	0.196758158808588	0.129239043259536	PNKD	1
BP	GO:0051928	positive regulation of calcium ion transport	1/20	122/18722	0.1226252390315	0.202351879589935	0.13291323459381	TSPO	1
BP	GO:0035270	endocrine system development	1/20	127/18722	0.127332679422216	0.208232603397407	0.136775941599981	TSPO	1
BP	GO:0051224	negative regulation of protein transport	1/20	127/18722	0.127332679422216	0.208232603397407	0.136775941599981	UCP2	1
BP	GO:0033865	nucleoside bisphosphate metabolic process	1/20	128/18722	0.128271283692803	0.208232603397407	0.136775941599981	ACSF3	1
BP	GO:0033875	ribonucleoside bisphosphate metabolic process	1/20	128/18722	0.128271283692803	0.208232603397407	0.136775941599981	ACSF3	1
BP	GO:0034032	purine nucleoside bisphosphate metabolic process	1/20	128/18722	0.128271283692803	0.208232603397407	0.136775941599981	ACSF3	1
BP	GO:0006282	regulation of DNA repair	1/20	130/18722	0.130145615866399	0.20923732454405	0.137435884753145	SPIRE1	1
BP	GO:0015918	sterol transport	1/20	130/18722	0.130145615866399	0.20923732454405	0.137435884753145	TSPO	1
BP	GO:0043467	regulation of generation of precursor metabolites and energy	1/20	130/18722	0.130145615866399	0.20923732454405	0.137435884753145	UQCC2	1
BP	GO:1904950	negative regulation of establishment of protein localization	1/20	131/18722	0.131081345625579	0.210066259015351	0.137980363816399	UCP2	1
BP	GO:0045727	positive regulation of translation	1/20	136/18722	0.135745668192375	0.216155522599324	0.141980048528398	UQCC2	1
BP	GO:0099024	plasma membrane invagination	1/20	136/18722	0.135745668192375	0.216155522599324	0.141980048528398	SPIRE1	1
BP	GO:0034754	cellular hormone metabolic process	1/20	137/18722	0.13667567392982	0.216945514174318	0.142498948257657	TSPO	1
BP	GO:0032273	positive regulation of protein polymerization	1/20	138/18722	0.137604728894652	0.217729001415589	0.143013575666661	SPIRE1	1
BP	GO:0050768	negative regulation of neurogenesis	1/20	140/18722	0.139459990189214	0.219968438784249	0.144484532422496	TSPO	1
BP	GO:0010324	membrane invagination	1/20	144/18722	0.143159143969945	0.22303648492943	0.146499754311541	SPIRE1	1
BP	GO:0106106	cold-induced thermogenesis	1/20	144/18722	0.143159143969945	0.22303648492943	0.146499754311541	UCP2	1
BP	GO:0120161	regulation of cold-induced thermogenesis	1/20	144/18722	0.143159143969945	0.22303648492943	0.146499754311541	UCP2	1
BP	GO:0007269	neurotransmitter secretion	1/20	145/18722	0.144081569264412	0.22303648492943	0.146499754311541	PNKD	1
BP	GO:0051961	negative regulation of nervous system development	1/20	145/18722	0.144081569264412	0.22303648492943	0.146499754311541	TSPO	1
BP	GO:0099643	signal release from synapse	1/20	145/18722	0.144081569264412	0.22303648492943	0.146499754311541	PNKD	1
BP	GO:0001889	liver development	1/20	147/18722	0.145923590480511	0.225190726050171	0.147914750584533	UCP2	1
BP	GO:0044272	sulfur compound biosynthetic process	1/20	148/18722	0.146843188229657	0.225219613849167	0.147933725307242	ACSF3	1
BP	GO:0050905	neuromuscular process	1/20	148/18722	0.146843188229657	0.225219613849167	0.147933725307242	PNKD	1
BP	GO:0032368	regulation of lipid transport	1/20	149/18722	0.147761845289816	0.225935543256599	0.14840397788644	TSPO	1
BP	GO:0061008	hepaticobiliary system development	1/20	150/18722	0.148679562572657	0.226645674653441	0.148870422088155	UCP2	1
BP	GO:0071333	cellular response to glucose stimulus	1/20	151/18722	0.149596340989013	0.227350062293332	0.149333093548462	UCP2	1
BP	GO:0071331	cellular response to hexose stimulus	1/20	153/18722	0.151427084861429	0.229434977062771	0.150702553354915	UCP2	1
BP	GO:0071326	cellular response to monosaccharide stimulus	1/20	154/18722	0.152341052134991	0.23008508337185	0.151129570551615	UCP2	1
BP	GO:0007519	skeletal muscle tissue development	1/20	155/18722	0.153254084177069	0.23008508337185	0.151129570551615	UQCC2	1
BP	GO:0034614	cellular response to reactive oxygen species	1/20	155/18722	0.153254084177069	0.23008508337185	0.151129570551615	PRDX5	1
BP	GO:0009267	cellular response to starvation	1/20	156/18722	0.154166181894334	0.23008508337185	0.151129570551615	UCP2	1
BP	GO:0051017	actin filament bundle assembly	1/20	157/18722	0.155077346192627	0.23008508337185	0.151129570551615	SPIRE1	1
BP	GO:1990845	adaptive thermogenesis	1/20	157/18722	0.155077346192627	0.23008508337185	0.151129570551615	UCP2	1
BP	GO:2000377	regulation of reactive oxygen species metabolic process	1/20	157/18722	0.155077346192627	0.23008508337185	0.151129570551615	TSPO	1
BP	GO:0090316	positive regulation of intracellular protein transport	1/20	160/18722	0.157805247619651	0.233439715413684	0.153333034124357	TOMM7	1
BP	GO:0061572	actin filament bundle organization	1/20	161/18722	0.15871268728389	0.234089509268274	0.153759846087793	SPIRE1	1
BP	GO:0034250	positive regulation of cellular amide metabolic process	1/20	162/18722	0.159619198045935	0.234685352056523	0.154151220719232	UQCC2	1
BP	GO:0006633	fatty acid biosynthetic process	1/20	163/18722	0.160524780806662	0.234685352056523	0.154151220719232	ACSF3	1
BP	GO:0071322	cellular response to carbohydrate stimulus	1/20	163/18722	0.160524780806662	0.234685352056523	0.154151220719232	UCP2	1
BP	GO:0060538	skeletal muscle organ development	1/20	166/18722	0.163235970077303	0.237953309150587	0.156297752536807	UQCC2	1
BP	GO:0009152	purine ribonucleotide biosynthetic process	1/20	169/18722	0.165938839688436	0.241190173965749	0.15842386163645	ACSF3	1
BP	GO:0030833	regulation of actin filament polymerization	1/20	171/18722	0.167736142678001	0.242393269765898	0.159214105614653	SPIRE1	1
BP	GO:0046890	regulation of lipid biosynthetic process	1/20	171/18722	0.167736142678001	0.242393269765898	0.159214105614653	TSPO	1
BP	GO:0001678	cellular glucose homeostasis	1/20	172/18722	0.168633413830308	0.242770940047356	0.159462175357421	UCP2	1
BP	GO:0000910	cytokinesis	1/20	173/18722	0.169529765944777	0.242770940047356	0.159462175357421	SPIRE1	1
BP	GO:0006694	steroid biosynthetic process	1/20	173/18722	0.169529765944777	0.242770940047356	0.159462175357421	TSPO	1
BP	GO:0001659	temperature homeostasis	1/20	174/18722	0.170425199913244	0.242770940047356	0.159462175357421	UCP2	1
BP	GO:0007584	response to nutrient	1/20	174/18722	0.170425199913244	0.242770940047356	0.159462175357421	TSPO	1
BP	GO:0009266	response to temperature stimulus	1/20	178/18722	0.173997772135244	0.245922057002692	0.161531961652295	UCP2	1
BP	GO:0006399	tRNA metabolic process	1/20	179/18722	0.174888628722675	0.245922057002692	0.161531961652295	MARS2	1
BP	GO:0010721	negative regulation of cell development	1/20	180/18722	0.175778572497983	0.245922057002692	0.161531961652295	TSPO	1
BP	GO:0015698	inorganic anion transport	1/20	180/18722	0.175778572497983	0.245922057002692	0.161531961652295	TSPO	1
BP	GO:0032640	tumor necrosis factor production	1/20	181/18722	0.1766676043473	0.245922057002692	0.161531961652295	TSPO	1
BP	GO:0032680	regulation of tumor necrosis factor production	1/20	181/18722	0.1766676043473	0.245922057002692	0.161531961652295	TSPO	1
BP	GO:1905952	regulation of lipid localization	1/20	181/18722	0.1766676043473	0.245922057002692	0.161531961652295	TSPO	1
BP	GO:0009260	ribonucleotide biosynthetic process	1/20	182/18722	0.177555725155944	0.245922057002692	0.161531961652295	ACSF3	1
BP	GO:0051260	protein homooligomerization	1/20	182/18722	0.177555725155944	0.245922057002692	0.161531961652295	MICU1	1
BP	GO:0060401	cytosolic calcium ion transport	1/20	182/18722	0.177555725155944	0.245922057002692	0.161531961652295	MICU1	1
BP	GO:0140013	meiotic nuclear division	1/20	185/18722	0.180214630178829	0.248762521513358	0.163397698341405	SPIRE1	1
BP	GO:0071706	tumor necrosis factor superfamily cytokine production	1/20	186/18722	0.181099115661724	0.248762521513358	0.163397698341405	TSPO	1
BP	GO:1903555	regulation of tumor necrosis factor superfamily cytokine production	1/20	186/18722	0.181099115661724	0.248762521513358	0.163397698341405	TSPO	1
BP	GO:0008064	regulation of actin polymerization or depolymerization	1/20	187/18722	0.181982694518369	0.249135378241445	0.163642606339644	SPIRE1	1
BP	GO:0006575	cellular modified amino acid metabolic process	1/20	188/18722	0.182865367629221	0.249135378241445	0.163642606339644	GSTZ1	1
BP	GO:0030832	regulation of actin filament length	1/20	188/18722	0.182865367629221	0.249135378241445	0.163642606339644	SPIRE1	1
BP	GO:0030041	actin filament polymerization	1/20	190/18722	0.184628000131335	0.250173441912378	0.164324450266657	SPIRE1	1
BP	GO:0046390	ribose phosphate biosynthetic process	1/20	190/18722	0.184628000131335	0.250173441912378	0.164324450266657	ACSF3	1
BP	GO:0006164	purine nucleotide biosynthetic process	1/20	191/18722	0.185507961279477	0.250686434161456	0.164661405175525	ACSF3	1
BP	GO:0007565	female pregnancy	1/20	193/18722	0.187265177756088	0.252378945762921	0.165773118059013	UCP2	1
BP	GO:1901654	response to ketone	1/20	194/18722	0.188142434836604	0.252879616715865	0.166101979821789	TSPO	1
BP	GO:1901605	alpha-amino acid metabolic process	1/20	195/18722	0.189018792311953	0.253376397201009	0.166428286161505	GSTZ1	1
BP	GO:0042594	response to starvation	1/20	197/18722	0.190768811942412	0.254358415923216	0.167073317406407	UCP2	1
BP	GO:0071248	cellular response to metal ion	1/20	197/18722	0.190768811942412	0.254358415923216	0.167073317406407	TSPO	1
BP	GO:0072522	purine-containing compound biosynthetic process	1/20	200/18722	0.193387116173697	0.257163718316087	0.16891595813604	ACSF3	1
BP	GO:0051054	positive regulation of DNA metabolic process	1/20	201/18722	0.194258094344334	0.257425038273214	0.169087604086827	SPIRE1	1
BP	GO:0032388	positive regulation of intracellular transport	1/20	202/18722	0.195128179011096	0.257425038273214	0.169087604086827	TOMM7	1
BP	GO:1903046	meiotic cell cycle process	1/20	202/18722	0.195128179011096	0.257425038273214	0.169087604086827	SPIRE1	1
BP	GO:0032869	cellular response to insulin stimulus	1/20	203/18722	0.195997371042402	0.257891277687372	0.169393849765179	UCP2	1
BP	GO:0017038	protein import	1/20	206/18722	0.198599599995784	0.260629396319927	0.171192361372247	TOMM7	1
BP	GO:0006836	neurotransmitter transport	1/20	208/18722	0.200329972005876	0.261290683657904	0.171626722739508	PNKD	1
BP	GO:0043281	regulation of cysteine-type endopeptidase activity involved in apoptotic process	1/20	209/18722	0.201193826416586	0.261290683657904	0.171626722739508	PRDX5	1
BP	GO:0071222	cellular response to lipopolysaccharide	1/20	209/18722	0.201193826416586	0.261290683657904	0.171626722739508	TSPO	1
BP	GO:1902905	positive regulation of supramolecular fiber organization	1/20	209/18722	0.201193826416586	0.261290683657904	0.171626722739508	SPIRE1	1
BP	GO:0031396	regulation of protein ubiquitination	1/20	210/18722	0.20205679424847	0.261731598767449	0.171916334348303	TSPO	1
BP	GO:0042180	cellular ketone metabolic process	1/20	211/18722	0.202918876363586	0.262169090909026	0.172203697607613	PNKD	1
BP	GO:0001505	regulation of neurotransmitter levels	1/20	213/18722	0.20464038688779	0.263033916308213	0.1727717513435	PNKD	1
BP	GO:0051651	maintenance of location in cell	1/20	213/18722	0.20464038688779	0.263033916308213	0.1727717513435	TSPO	1
BP	GO:0072330	monocarboxylic acid biosynthetic process	1/20	214/18722	0.205499817017037	0.263461303867997	0.173052477488032	ACSF3	1
BP	GO:0008154	actin polymerization or depolymerization	1/20	217/18722	0.208072817177744	0.266077771327038	0.174771083482181	SPIRE1	1
BP	GO:0042445	hormone metabolic process	1/20	218/18722	0.208928723346695	0.266361677808707	0.174957565213298	TSPO	1
BP	GO:2001020	regulation of response to DNA damage stimulus	1/20	219/18722	0.2097837506669	0.266361677808707	0.174957565213298	SPIRE1	1
BP	GO:0022618	ribonucleoprotein complex assembly	1/20	220/18722	0.210637899993315	0.266361677808707	0.174957565213298	MRPL20	1
BP	GO:0044706	multi-multicellular organism process	1/20	220/18722	0.210637899993315	0.266361677808707	0.174957565213298	UCP2	1
BP	GO:0008406	gonad development	1/20	221/18722	0.211491172180113	0.266361677808707	0.174957565213298	IMMP2L	1
BP	GO:0071219	cellular response to molecule of bacterial origin	1/20	221/18722	0.211491172180113	0.266361677808707	0.174957565213298	TSPO	1
BP	GO:0006364	rRNA processing	1/20	225/18722	0.214895506587112	0.268059941960088	0.176073056613784	RBFA	1
BP	GO:0016485	protein processing	1/20	225/18722	0.214895506587112	0.268059941960088	0.176073056613784	IMMP2L	1
BP	GO:0050769	positive regulation of neurogenesis	1/20	225/18722	0.214895506587112	0.268059941960088	0.176073056613784	TSPO	1
BP	GO:0051495	positive regulation of cytoskeleton organization	1/20	226/18722	0.215744405860954	0.268059941960088	0.176073056613784	SPIRE1	1
BP	GO:0071241	cellular response to inorganic substance	1/20	226/18722	0.215744405860954	0.268059941960088	0.176073056613784	TSPO	1
BP	GO:0045137	development of primary sexual characteristics	1/20	227/18722	0.216592433103751	0.268059941960088	0.176073056613784	IMMP2L	1
BP	GO:0071826	ribonucleoprotein complex subunit organization	1/20	227/18722	0.216592433103751	0.268059941960088	0.176073056613784	MRPL20	1
BP	GO:0033157	regulation of intracellular protein transport	1/20	229/18722	0.2182858748902	0.269488734432346	0.177011547669246	TOMM7	1
BP	GO:0032271	regulation of protein polymerization	1/20	232/18722	0.220819518528998	0.271945219863298	0.178625070731261	SPIRE1	1
BP	GO:2000116	regulation of cysteine-type endopeptidase activity	1/20	235/18722	0.223345359607905	0.27438004865836	0.180224368802965	PRDX5	1
BP	GO:0016072	rRNA metabolic process	1/20	236/18722	0.224185576668966	0.274737226310008	0.180458978123626	RBFA	1
BP	GO:0031334	positive regulation of protein-containing complex assembly	1/20	237/18722	0.225024930150878	0.27509160165144	0.180691746768946	SPIRE1	1
BP	GO:0051259	protein complex oligomerization	1/20	238/18722	0.225863420894561	0.275443196212879	0.180922688880881	MICU1	1
BP	GO:1903320	regulation of protein modification by small protein conjugation or removal	1/20	242/18722	0.229208773278372	0.278842789876365	0.183155685139844	TSPO	1
BP	GO:0071216	cellular response to biotic stimulus	1/20	246/18722	0.2325403889234	0.282209209858495	0.185366891528106	TSPO	1
BP	GO:0006302	double-strand break repair	1/20	251/18722	0.23668567259801	0.286544397818414	0.188214425514411	SPIRE1	1
BP	GO:0010951	negative regulation of endopeptidase activity	1/20	252/18722	0.237512172871306	0.286850450327664	0.188415453688908	PRDX5	1
BP	GO:0097305	response to alcohol	1/20	253/18722	0.238337822927752	0.287154003527413	0.18861484021169	TSPO	1
BP	GO:0009165	nucleotide biosynthetic process	1/20	254/18722	0.239162623595977	0.287455076437472	0.188812597575771	ACSF3	1
BP	GO:0051924	regulation of calcium ion transport	1/20	255/18722	0.239986575703844	0.287753687894297	0.189008738153728	TSPO	1
BP	GO:1901293	nucleoside phosphate biosynthetic process	1/20	256/18722	0.240809680078454	0.288049856553174	0.189203274199138	ACSF3	1
BP	GO:0042593	glucose homeostasis	1/20	258/18722	0.242453348932504	0.289323805408716	0.190040057447409	UCP2	1
BP	GO:0033500	carbohydrate homeostasis	1/20	259/18722	0.243273915062343	0.289611803645647	0.190229226815667	UCP2	1
BP	GO:0051321	meiotic cell cycle	1/20	261/18722	0.24491251484795	0.29046164320279	0.190787437219517	SPIRE1	1
BP	GO:0010466	negative regulation of peptidase activity	1/20	262/18722	0.24573055014956	0.29046164320279	0.190787437219517	PRDX5	1
BP	GO:0031330	negative regulation of cellular catabolic process	1/20	262/18722	0.24573055014956	0.29046164320279	0.190787437219517	TSPO	1
BP	GO:0032868	response to insulin	1/20	264/18722	0.247364095679326	0.291702943018073	0.19160277520345	UCP2	1
BP	GO:0051962	positive regulation of nervous system development	1/20	272/18722	0.253864730320597	0.298664388612467	0.196175345783347	TSPO	1
BP	GO:0043270	positive regulation of ion transport	1/20	275/18722	0.256288688369917	0.300344638554838	0.197279004692862	TSPO	1
BP	GO:0007548	sex differentiation	1/20	276/18722	0.257095010602941	0.300344638554838	0.197279004692862	IMMP2L	1
BP	GO:1903829	positive regulation of cellular protein localization	1/20	276/18722	0.257095010602941	0.300344638554838	0.197279004692862	TOMM7	1
BP	GO:0110053	regulation of actin filament organization	1/20	277/18722	0.257900502296964	0.300583336010447	0.197435791232125	SPIRE1	1
BP	GO:0015850	organic hydroxy compound transport	1/20	284/18722	0.26351575705116	0.30641367098972	0.201265400734301	TSPO	1
BP	GO:0034599	cellular response to oxidative stress	1/20	288/18722	0.266706326627245	0.309404091214902	0.20322963465063	PRDX5	1
BP	GO:0071375	cellular response to peptide hormone stimulus	1/20	290/18722	0.268296683030546	0.310528568322391	0.203968238561234	UCP2	1
BP	GO:0016236	macroautophagy	1/20	291/18722	0.269090631942189	0.310728212404375	0.204099373200347	TOMM7	1
BP	GO:0051604	protein maturation	1/20	294/18722	0.271467571116091	0.312750657967847	0.205427800602039	IMMP2L	1
BP	GO:0048193	Golgi vesicle transport	1/20	296/18722	0.273048115582264	0.31312857291544	0.205676031051826	SPIRE1	1
BP	GO:0051258	protein polymerization	1/20	296/18722	0.273048115582264	0.31312857291544	0.205676031051826	SPIRE1	1
BP	GO:0010720	positive regulation of cell development	1/20	298/18722	0.274625402167012	0.313499317542251	0.205919551733016	TSPO	1
BP	GO:0031647	regulation of protein stability	1/20	298/18722	0.274625402167012	0.313499317542251	0.205919551733016	TOMM7	1
BP	GO:0042063	gliogenesis	1/20	301/18722	0.276985237431289	0.315472935570945	0.207215907153968	TSPO	1
BP	GO:0051222	positive regulation of protein transport	1/20	303/18722	0.278554407122878	0.31653909900327	0.207916208187411	TOMM7	1
BP	GO:0070588	calcium ion transmembrane transport	1/20	312/18722	0.285575720556641	0.323781996095965	0.212673647961981	MICU1	1
BP	GO:0046394	carboxylic acid biosynthetic process	1/20	314/18722	0.287127172157758	0.324804493391129	0.213345267237963	ACSF3	1
BP	GO:0016053	organic acid biosynthetic process	1/20	316/18722	0.288675422719408	0.32581876153432	0.214011481260438	ACSF3	1
BP	GO:0010506	regulation of autophagy	1/20	317/18722	0.289448349566393	0.325955348610803	0.214101197403307	TSPO	1
BP	GO:0008202	steroid metabolic process	1/20	319/18722	0.290991810298286	0.326224002576554	0.214277660639757	TSPO	1
BP	GO:1904951	positive regulation of establishment of protein localization	1/20	319/18722	0.290991810298286	0.326224002576554	0.214277660639757	TOMM7	1
BP	GO:0009895	negative regulation of catabolic process	1/20	320/18722	0.29176234574327	0.326356091435425	0.2143644221639	TSPO	1
BP	GO:0051235	maintenance of location	1/20	326/18722	0.296368878548709	0.33076883766597	0.217262899687963	TSPO	1
BP	GO:0007517	muscle organ development	1/20	327/18722	0.297133861285664	0.330884032612098	0.217338564578894	UQCC2	1
BP	GO:0019216	regulation of lipid metabolic process	1/20	331/18722	0.3001858985367	0.333539887263	0.219083041739065	TSPO	1
BP	GO:0032386	regulation of intracellular transport	1/20	337/18722	0.304740358160943	0.337849621021001	0.221913856333794	TOMM7	1
BP	GO:0048545	response to steroid hormone	1/20	339/18722	0.306252243641166	0.33877460579775	0.22252142528189	TSPO	1
BP	GO:0032496	response to lipopolysaccharide	1/20	343/18722	0.309266649782629	0.341353918082371	0.224215626193052	TSPO	1
BP	GO:0010639	negative regulation of organelle organization	1/20	347/18722	0.312268610206497	0.343908161020371	0.225893360501801	TSPO	1
BP	GO:0045861	negative regulation of proteolysis	1/20	351/18722	0.315258173604078	0.346437553411075	0.227554771924748	PRDX5	1
BP	GO:0001818	negative regulation of cytokine production	1/20	357/18722	0.319719380345705	0.349802385498583	0.229764935316964	TSPO	1
BP	GO:0032956	regulation of actin cytoskeleton organization	1/20	357/18722	0.319719380345705	0.349802385498583	0.229764935316964	SPIRE1	1
BP	GO:0051052	regulation of DNA metabolic process	1/20	359/18722	0.321200303186484	0.349891397806628	0.229823402348774	SPIRE1	1
BP	GO:1901653	cellular response to peptide	1/20	359/18722	0.321200303186484	0.349891397806628	0.229823402348774	UCP2	1
BP	GO:0002237	response to molecule of bacterial origin	1/20	363/18722	0.324152965856673	0.352340180278992	0.231431865783254	TSPO	1
BP	GO:0050767	regulation of neurogenesis	1/20	364/18722	0.324889222770604	0.352374428167683	0.231454361238563	TSPO	1
BP	GO:0140694	non-membrane-bounded organelle assembly	1/20	367/18722	0.327093424472548	0.353997212632628	0.232520274402905	MRPL20	1
BP	GO:0009150	purine ribonucleotide metabolic process	1/20	368/18722	0.327826637848225	0.354024446920329	0.232538163029774	ACSF3	1
BP	GO:0010038	response to metal ion	1/20	373/18722	0.331481334303827	0.357199713689469	0.234623811939188	TSPO	1
BP	GO:0051346	negative regulation of hydrolase activity	1/20	379/18722	0.33584205308865	0.361120487192097	0.237199141060914	PRDX5	1
BP	GO:0032535	regulation of cellular component size	1/20	382/18722	0.338012265773792	0.361889085647433	0.237703988888419	SPIRE1	1
BP	GO:1902903	regulation of supramolecular fiber organization	1/20	382/18722	0.338012265773792	0.361889085647433	0.237703988888419	SPIRE1	1
BP	GO:0014706	striated muscle tissue development	1/20	384/18722	0.339455329700102	0.361889085647433	0.237703988888419	UQCC2	1
BP	GO:0022412	cellular process involved in reproduction in multicellular organism	1/20	384/18722	0.339455329700102	0.361889085647433	0.237703988888419	SPIRE1	1
BP	GO:0009259	ribonucleotide metabolic process	1/20	385/18722	0.340175740508587	0.361889085647433	0.237703988888419	ACSF3	1
BP	GO:0051656	establishment of organelle localization	1/20	390/18722	0.343766612322316	0.364932709471673	0.239703169168762	SPIRE1	1
BP	GO:0034470	ncRNA processing	1/20	395/18722	0.347338914073111	0.366369635822698	0.240647002898277	RBFA	1
BP	GO:0006163	purine nucleotide metabolic process	1/20	396/18722	0.348051154031563	0.366369635822698	0.240647002898277	ACSF3	1
BP	GO:0019693	ribose phosphate metabolic process	1/20	396/18722	0.348051154031563	0.366369635822698	0.240647002898277	ACSF3	1
BP	GO:0032970	regulation of actin filament-based process	1/20	396/18722	0.348051154031563	0.366369635822698	0.240647002898277	SPIRE1	1
BP	GO:0006869	lipid transport	1/20	398/18722	0.349473419368902	0.36709392790851	0.241122748436748	TSPO	1
BP	GO:0060537	muscle tissue development	1/20	403/18722	0.353016198133526	0.370037943536191	0.243056501859561	UQCC2	1
BP	GO:0010959	regulation of metal ion transport	1/20	406/18722	0.355133059151945	0.371478095347223	0.244002454207018	TSPO	1
BP	GO:0043434	response to peptide hormone	1/20	414/18722	0.360745901155907	0.37656148346128	0.247341437557725	UCP2	1
BP	GO:0072521	purine-containing compound metabolic process	1/20	416/18722	0.362141842542215	0.377231085981474	0.247781260686778	ACSF3	1
BP	GO:0048608	reproductive structure development	1/20	424/18722	0.367696702745449	0.382221104724999	0.251058915103578	IMMP2L	1
BP	GO:0043254	regulation of protein-containing complex assembly	1/20	427/18722	0.369767902598477	0.382782507865918	0.251427668324561	SPIRE1	1
BP	GO:0061458	reproductive system development	1/20	427/18722	0.369767902598477	0.382782507865918	0.251427668324561	IMMP2L	1
BP	GO:0052548	regulation of endopeptidase activity	1/20	432/18722	0.373205586539745	0.38554296130139	0.253240850370597	PRDX5	1
BP	GO:0000280	nuclear division	1/20	439/18722	0.377988428433971	0.388676817212442	0.255299298884804	SPIRE1	1
BP	GO:0050804	modulation of chemical synaptic transmission	1/20	439/18722	0.377988428433971	0.388676817212442	0.255299298884804	PNKD	1
BP	GO:0099177	regulation of trans-synaptic signaling	1/20	440/18722	0.378668854591129	0.388676817212442	0.255299298884804	PNKD	1
BP	GO:0007015	actin filament organization	1/20	441/18722	0.379348573599343	0.388676817212442	0.255299298884804	SPIRE1	1
BP	GO:0051960	regulation of nervous system development	1/20	443/18722	0.380705892953411	0.389269829195717	0.255688814124344	TSPO	1
BP	GO:0006874	cellular calcium ion homeostasis	1/20	448/18722	0.384086864892365	0.391127153658213	0.256908783034447	MICU1	1
BP	GO:0010876	lipid localization	1/20	448/18722	0.384086864892365	0.391127153658213	0.256908783034447	TSPO	1
BP	GO:0055074	calcium ion homeostasis	1/20	460/18722	0.392129798643622	0.398372738370977	0.261667988151042	MICU1	1
BP	GO:0052547	regulation of peptidase activity	1/20	461/18722	0.392795520033783	0.398372738370977	0.261667988151042	PRDX5	1
BP	GO:0019439	aromatic compound catabolic process	1/20	467/18722	0.396775326342025	0.400641344165917	0.263158103957403	GSTZ1	1
BP	GO:0061564	axon development	1/20	467/18722	0.396775326342025	0.400641344165917	0.263158103957403	TSPO	1
BP	GO:0006417	regulation of translation	1/20	468/18722	0.39743621341259	0.400641344165917	0.263158103957403	UQCC2	1
BP	GO:0072503	cellular divalent inorganic cation homeostasis	1/20	486/18722	0.409215205349222	0.411685317252739	0.27041225049022	MICU1	1
BP	GO:0009117	nucleotide metabolic process	1/20	489/18722	0.411156977977994	0.412808210821279	0.271149814265766	ACSF3	1
BP	GO:1901361	organic cyclic compound catabolic process	1/20	495/18722	0.415022349043344	0.415854057157659	0.273150454385662	GSTZ1	1
BP	GO:0006753	nucleoside phosphate metabolic process	1/20	497/18722	0.416305440591191	0.416305440591191	0.273446942030424	ACSF3	1
CC	GO:0005743	mitochondrial inner membrane	9/21	495/19549	8.92771909153215e-10	4.10675078210479e-08	2.44337575136669e-08	ACAD9/COX15/FOXRED1/IMMP2L/MICU1/MRPL20/MTFP1/UCP2/UQCC2	9
CC	GO:0005759	mitochondrial matrix	7/21	480/19549	4.44435526869771e-07	1.02220171180047e-05	6.08174931506002e-06	ACSF3/GSTZ1/MARS2/MRPL20/PRDX5/TXN2/UQCC2	7
CC	GO:0098798	mitochondrial protein-containing complex	5/21	268/19549	7.93094138924597e-06	0.000121607767968438	7.23524477615422e-05	FOXRED1/IMMP2L/MICU1/MRPL20/TOMM7	5
CC	GO:0098800	inner mitochondrial membrane protein complex	3/21	147/19549	0.000501639645110522	0.005768855918771	0.00343227125601936	FOXRED1/IMMP2L/MICU1	3
CC	GO:0005741	mitochondrial outer membrane	3/21	205/19549	0.00131476788535495	0.0120958645452655	0.00719662421457446	SPIRE1/TOMM7/TSPO	3
CC	GO:0031968	organelle outer membrane	3/21	230/19549	0.00182800006142921	0.0123130720356672	0.00732585521572876	SPIRE1/TOMM7/TSPO	3
CC	GO:0019867	outer membrane	3/21	232/19549	0.0018737283532537	0.0123130720356672	0.00732585521572876	SPIRE1/TOMM7/TSPO	3
CC	GO:0005758	mitochondrial intermembrane space	2/21	86/19549	0.00380456260348409	0.0170131119724104	0.010122217649489	MICU1/UQCC2	2
CC	GO:0032592	integral component of mitochondrial membrane	2/21	87/19549	0.0038915675633054	0.0170131119724104	0.010122217649489	MICU1/SPIRE1	2
CC	GO:0098573	intrinsic component of mitochondrial membrane	2/21	88/19549	0.0039794982814497	0.0170131119724104	0.010122217649489	MICU1/SPIRE1	2
CC	GO:0005746	mitochondrial respirasome	2/21	89/19549	0.0040683528629677	0.0170131119724104	0.010122217649489	COX15/FOXRED1	2
CC	GO:0031970	organelle envelope lumen	2/21	96/19549	0.00471604449213243	0.018068053217539	0.0107498714795427	MICU1/UQCC2	2
CC	GO:0070469	respirasome	2/21	100/19549	0.00510618895278277	0.018068053217539	0.0107498714795427	COX15/FOXRED1	2
CC	GO:0005742	mitochondrial outer membrane translocase complex	1/21	22/19549	0.0233806769669742	0.0689463706551545	0.0410207239595885	TOMM7	1
CC	GO:0031307	integral component of mitochondrial outer membrane	1/21	23/19549	0.0244309666061249	0.0689463706551545	0.0410207239595885	SPIRE1	1
CC	GO:0098799	outer mitochondrial membrane protein complex	1/21	23/19549	0.0244309666061249	0.0689463706551545	0.0410207239595885	TOMM7	1
CC	GO:0031306	intrinsic component of mitochondrial outer membrane	1/21	24/19549	0.0254801804595136	0.0689463706551545	0.0410207239595885	SPIRE1	1
CC	GO:0070069	cytochrome complex	1/21	42/19549	0.0441832592118411	0.0921506106376271	0.0548264502649498	COX15	1
CC	GO:0009295	nucleoid	1/21	44/19549	0.0462401476428379	0.0921506106376271	0.0548264502649498	UQCC2	1
CC	GO:0042645	mitochondrial nucleoid	1/21	44/19549	0.0462401476428379	0.0921506106376271	0.0548264502649498	UQCC2	1
CC	GO:0005747	mitochondrial respiratory chain complex I	1/21	48/19549	0.0503412846729577	0.0921506106376271	0.0548264502649498	FOXRED1	1
CC	GO:0030964	NADH dehydrogenase complex	1/21	48/19549	0.0503412846729577	0.0921506106376271	0.0548264502649498	FOXRED1	1
CC	GO:0045271	respiratory chain complex I	1/21	48/19549	0.0503412846729577	0.0921506106376271	0.0548264502649498	FOXRED1	1
CC	GO:0005782	peroxisomal matrix	1/21	51/19549	0.053406109883624	0.0921506106376271	0.0548264502649498	PRDX5	1
CC	GO:0031907	microbody lumen	1/21	51/19549	0.053406109883624	0.0921506106376271	0.0548264502649498	PRDX5	1
CC	GO:0032154	cleavage furrow	1/21	53/19549	0.0554440908084198	0.0921506106376271	0.0548264502649498	SPIRE1	1
CC	GO:0000315	organellar large ribosomal subunit	1/21	54/19549	0.0564615135665762	0.0921506106376271	0.0548264502649498	MRPL20	1
CC	GO:0005762	mitochondrial large ribosomal subunit	1/21	54/19549	0.0564615135665762	0.0921506106376271	0.0548264502649498	MRPL20	1
CC	GO:1902495	transmembrane transporter complex	2/21	366/19549	0.058094950184591	0.0921506106376271	0.0548264502649498	FOXRED1/MICU1	2
CC	GO:1990351	transporter complex	2/21	381/19549	0.0623625227194554	0.0951153666364974	0.0565903783191975	FOXRED1/MICU1	2
CC	GO:0031301	integral component of organelle membrane	2/21	387/19549	0.0640994862115526	0.0951153666364974	0.0565903783191975	MICU1/SPIRE1	2
CC	GO:0034704	calcium channel complex	1/21	65/19549	0.0675844978956853	0.0971527157250477	0.057802531094994	MICU1	1
CC	GO:0031300	intrinsic component of organelle membrane	2/21	417/19549	0.0730296784005683	0.0995748871992997	0.0592436399812767	MICU1/SPIRE1	2
CC	GO:0032153	cell division site	1/21	71/19549	0.0735988296690476	0.0995748871992997	0.0592436399812767	SPIRE1	1
CC	GO:0000313	organellar ribosome	1/21	84/19549	0.086503382936401	0.110532100418735	0.0657628057411236	MRPL20	1
CC	GO:0005761	mitochondrial ribosome	1/21	84/19549	0.086503382936401	0.110532100418735	0.0657628057411236	MRPL20	1
CC	GO:0098803	respiratory chain complex	1/21	90/19549	0.0924014195559778	0.114877440529053	0.0683481339532126	FOXRED1	1
CC	GO:1990204	oxidoreductase complex	1/21	112/19549	0.113718777940122	0.135259258979146	0.0804746163262653	FOXRED1	1
CC	GO:0015934	large ribosomal subunit	1/21	113/19549	0.114676328264928	0.135259258979146	0.0804746163262653	MRPL20	1
CC	GO:0005777	peroxisome	1/21	142/19549	0.142020552754044	0.159340132358195	0.0948019094121987	PRDX5	1
CC	GO:0042579	microbody	1/21	142/19549	0.142020552754044	0.159340132358195	0.0948019094121987	PRDX5	1
CC	GO:0044391	ribosomal subunit	1/21	180/19549	0.176635160089153	0.19345755628812	0.115100605571879	MRPL20	1
CC	GO:0034703	cation channel complex	1/21	210/19549	0.203018744743568	0.217182843214049	0.129216336923691	MICU1	1
CC	GO:0005840	ribosome	1/21	240/19549	0.228595928442393	0.238986652462502	0.142188855012015	MRPL20	1
CC	GO:0034702	ion channel complex	1/21	282/19549	0.263093758776783	0.2689402867496	0.160010239256055	MICU1	1
CC	GO:0005938	cell cortex	1/21	308/19549	0.283707802739685	0.283707802739685	0.168796404376014	SPIRE1	1
MF	GO:0004601	peroxidase activity	2/21	51/18367	0.0015347593046677	0.0522304320493449	0.0297185957606514	GSTZ1/PRDX5	2
MF	GO:0016684	oxidoreductase activity, acting on peroxide as acceptor	2/21	55/18367	0.0017826281396702	0.0522304320493449	0.0297185957606514	GSTZ1/PRDX5	2
MF	GO:0016627	oxidoreductase activity, acting on the CH-CH group of donors	2/21	60/18367	0.00211744994794642	0.0522304320493449	0.0297185957606514	ACAD9/COX15	2
MF	GO:0016209	antioxidant activity	2/21	86/18367	0.0042949882974559	0.0794572835029342	0.0452104031311148	GSTZ1/PRDX5	2
MF	GO:0016653	oxidoreductase activity, acting on NAD(P)H, heme protein as acceptor	1/21	10/18367	0.0113776751106029	0.0979287253236171	0.0557204696009201	COX15	1
MF	GO:0031957	very long-chain fatty acid-CoA ligase activity	1/21	10/18367	0.0113776751106029	0.0979287253236171	0.0557204696009201	ACSF3	1
MF	GO:0008503	benzodiazepine receptor activity	1/21	11/18367	0.0125086370773008	0.0979287253236171	0.0557204696009201	TSPO	1
MF	GO:0003995	acyl-CoA dehydrogenase activity	1/21	12/18367	0.0136383667908215	0.0979287253236171	0.0557204696009201	ACAD9	1
MF	GO:0016874	ligase activity	2/21	165/18367	0.0150604366994535	0.0979287253236171	0.0557204696009201	ACSF3/MARS2	2
MF	GO:0004129	cytochrome-c oxidase activity	1/21	19/18367	0.0215120786856193	0.0979287253236171	0.0557204696009201	COX15	1
MF	GO:0016675	oxidoreductase activity, acting on a heme group of donors	1/21	20/18367	0.0226319961887591	0.0979287253236171	0.0557204696009201	COX15	1
MF	GO:0000062	fatty-acyl-CoA binding	1/21	22/18367	0.0248681700050131	0.0979287253236171	0.0557204696009201	ACAD9	1
MF	GO:0004602	glutathione peroxidase activity	1/21	22/18367	0.0248681700050131	0.0979287253236171	0.0557204696009201	GSTZ1	1
MF	GO:0008320	protein transmembrane transporter activity	1/21	22/18367	0.0248681700050131	0.0979287253236171	0.0557204696009201	TOMM7	1
MF	GO:0015645	fatty acid ligase activity	1/21	22/18367	0.0248681700050131	0.0979287253236171	0.0557204696009201	ACSF3	1
MF	GO:0043027	cysteine-type endopeptidase inhibitor activity involved in apoptotic process	1/21	22/18367	0.0248681700050131	0.0979287253236171	0.0557204696009201	PRDX5	1
MF	GO:0120020	cholesterol transfer activity	1/21	22/18367	0.0248681700050131	0.0979287253236171	0.0557204696009201	TSPO	1
MF	GO:0120015	sterol transfer activity	1/21	23/18367	0.0259844288455634	0.0979287253236171	0.0557204696009201	TSPO	1
MF	GO:1901567	fatty acid derivative binding	1/21	23/18367	0.0259844288455634	0.0979287253236171	0.0557204696009201	ACAD9	1
MF	GO:0120227	acyl-CoA binding	1/21	25/18367	0.0282132967008013	0.0979287253236171	0.0557204696009201	ACAD9	1
MF	GO:0004364	glutathione transferase activity	1/21	26/18367	0.0293259082354911	0.0979287253236171	0.0557204696009201	GSTZ1	1
MF	GO:0016405	CoA-ligase activity	1/21	27/18367	0.0304373065195026	0.0979287253236171	0.0557204696009201	ACSF3	1
MF	GO:0022884	macromolecule transmembrane transporter activity	1/21	27/18367	0.0304373065195026	0.0979287253236171	0.0557204696009201	TOMM7	1
MF	GO:0016878	acid-thiol ligase activity	1/21	31/18367	0.0348707922685018	0.103217545114765	0.0587297553995819	ACSF3	1
MF	GO:0140318	protein transporter activity	1/21	31/18367	0.0348707922685018	0.103217545114765	0.0587297553995819	TOMM7	1
MF	GO:0015248	sterol transporter activity	1/21	36/18367	0.0403855017789403	0.10459181513583	0.0595117013575133	TSPO	1
MF	GO:0015035	protein-disulfide reductase activity	1/21	37/18367	0.0414848364831377	0.10459181513583	0.0595117013575133	TXN2	1
MF	GO:0043028	cysteine-type endopeptidase regulator activity involved in apoptotic process	1/21	40/18367	0.0447756486142519	0.10459181513583	0.0595117013575133	PRDX5	1
MF	GO:0004812	aminoacyl-tRNA ligase activity	1/21	41/18367	0.0458701928047412	0.10459181513583	0.0595117013575133	MARS2	1
MF	GO:0016859	cis-trans isomerase activity	1/21	41/18367	0.0458701928047412	0.10459181513583	0.0595117013575133	GSTZ1	1
MF	GO:0016875	ligase activity, forming carbon-oxygen bonds	1/21	41/18367	0.0458701928047412	0.10459181513583	0.0595117013575133	MARS2	1
MF	GO:0016877	ligase activity, forming carbon-sulfur bonds	1/21	41/18367	0.0458701928047412	0.10459181513583	0.0595117013575133	ACSF3	1
MF	GO:0015036	disulfide oxidoreductase activity	1/21	42/18367	0.0469635424692123	0.10459181513583	0.0595117013575133	TXN2	1
MF	GO:0016790	thiolester hydrolase activity	1/21	43/18367	0.048055698846192	0.10459181513583	0.0595117013575133	PNKD	1
MF	GO:0120013	lipid transfer activity	1/21	48/18367	0.0534986246820296	0.113111377899148	0.06435924773778	TSPO	1
MF	GO:0015485	cholesterol binding	1/21	50/18367	0.0556674852162746	0.11442760850012	0.0651081698435961	TSPO	1
MF	GO:0004869	cysteine-type endopeptidase inhibitor activity	1/21	56/18367	0.0621457039052842	0.121996947384653	0.0694150482985221	PRDX5	1
MF	GO:0016667	oxidoreductase activity, acting on a sulfur group of donors	1/21	57/18367	0.0632212836233766	0.121996947384653	0.0694150482985221	TXN2	1
MF	GO:0016765	transferase activity, transferring alkyl or aryl (other than methyl) groups	1/21	58/18367	0.0642956884865061	0.121996947384653	0.0694150482985221	GSTZ1	1
MF	GO:0032934	sterol binding	1/21	60/18367	0.0664409785234609	0.122915810268403	0.0699378721299588	TSPO	1
MF	GO:0019843	rRNA binding	1/21	68/18367	0.074975387725341	0.135321431504274	0.0769965470863578	MRPL20	1
MF	GO:0015453	oxidoreduction-driven active transmembrane transporter activity	1/21	72/18367	0.079214677371813	0.139568717274147	0.0794132103978075	COX15	1
MF	GO:0050660	flavin adenine dinucleotide binding	1/21	85/18367	0.0928649512161303	0.156085488260254	0.0888110886260335	ACAD9	1
MF	GO:0042562	hormone binding	1/21	86/18367	0.0939069507798792	0.156085488260254	0.0888110886260335	TSPO	1
MF	GO:0016651	oxidoreductase activity, acting on NAD(P)H	1/21	88/18367	0.0959875311494869	0.156085488260254	0.0888110886260335	COX15	1
MF	GO:0043178	alcohol binding	1/21	89/18367	0.0970261143239416	0.156085488260254	0.0888110886260335	TSPO	1
MF	GO:0005496	steroid binding	1/21	100/18367	0.10837578420708	0.170634213432424	0.0970891683826026	TSPO	1
MF	GO:0030594	neurotransmitter receptor activity	1/21	111/18367	0.119589509393241	0.18436716031458	0.104903078415124	TSPO	1
MF	GO:0140101	catalytic activity, acting on a tRNA	1/21	124/18367	0.132668941622989	0.19930370043861	0.113401821017701	MARS2	1
MF	GO:0009055	electron transfer activity	1/21	126/18367	0.13466466245852	0.19930370043861	0.113401821017701	COX15	1
MF	GO:0015078	proton transmembrane transporter activity	1/21	130/18367	0.13864299141263	0.201168262049699	0.114462738008364	COX15	1
MF	GO:0044325	transmembrane transporter binding	1/21	133/18367	0.141615300318951	0.201529465838507	0.114668259367572	TSPO	1
MF	GO:0020037	heme binding	1/21	139/18367	0.147530639168962	0.205986175443456	0.117204082755878	COX15	1
MF	GO:0046906	tetrapyrrole binding	1/21	149/18367	0.157303355513336	0.215563857555313	0.122653688509424	COX15	1
MF	GO:0005319	lipid transporter activity	1/21	154/18367	0.162149609945235	0.218164929744498	0.124133672685347	TSPO	1
MF	GO:0016853	isomerase activity	1/21	158/18367	0.166007490567212	0.219367041106674	0.124817662080611	GSTZ1	1
MF	GO:0004252	serine-type endopeptidase activity	1/21	174/18367	0.181270502614205	0.232290432411575	0.132170943050683	IMMP2L	1
MF	GO:0004866	endopeptidase inhibitor activity	1/21	180/18367	0.186925247858967	0.232290432411575	0.132170943050683	PRDX5	1
MF	GO:0015399	primary active transmembrane transporter activity	1/21	181/18367	0.187864081630066	0.232290432411575	0.132170943050683	COX15	1
MF	GO:0003735	structural constituent of ribosome	1/21	182/18367	0.188801882921486	0.232290432411575	0.132170943050683	MRPL20	1
MF	GO:0030414	peptidase inhibitor activity	1/21	187/18367	0.193475439902402	0.232290432411575	0.132170943050683	PRDX5	1
MF	GO:0008236	serine-type peptidase activity	1/21	191/18367	0.197195810600997	0.232290432411575	0.132170943050683	IMMP2L	1
MF	GO:0061135	endopeptidase regulator activity	1/21	194/18367	0.199975356602649	0.232290432411575	0.132170943050683	PRDX5	1
MF	GO:0017171	serine hydrolase activity	1/21	195/18367	0.200899833437037	0.232290432411575	0.132170943050683	IMMP2L	1
MF	GO:0061134	peptidase regulator activity	1/21	230/18367	0.232623048535693	0.264832393717558	0.150686995002878	PRDX5	1
MF	GO:1901681	sulfur compound binding	1/21	265/18367	0.263144584562038	0.292524519750938	0.166443538976352	ACAD9	1
MF	GO:0022853	active ion transmembrane transporter activity	1/21	267/18367	0.26485328139612	0.292524519750938	0.166443538976352	COX15	1
MF	GO:0046982	protein heterodimerization activity	1/21	328/18367	0.315192467262598	0.34300356731518	0.195165614404086	MICU1	1
MF	GO:0060090	molecular adaptor activity	1/21	369/18367	0.347163286189898	0.372320046058731	0.211846398895437	COX15	1
MF	GO:0140098	catalytic activity, acting on RNA	1/21	386/18367	0.359998134109041	0.380569456058129	0.216540231043032	MARS2	1
MF	GO:0033218	amide binding	1/21	400/18367	0.370387202274854	0.385201157985477	0.219175623320329	ACAD9	1
MF	GO:0022804	active transmembrane transporter activity	1/21	406/18367	0.374790315877762	0.385201157985477	0.219175623320329	COX15	1
MF	GO:0004175	endopeptidase activity	1/21	430/18367	0.392111261626435	0.397482648772002	0.226163669287057	IMMP2L	1
MF	GO:0003779	actin binding	1/21	440/18367	0.399192595224781	0.399192595224781	0.227136611792194	SPIRE1	1
