# Supplementary material for: Causal association between mitochondrial genes and colorectal cancer: a multi-omics Mendelian randomization study
Source: Discov Oncol. 2025 Oct 14;16:1864. doi: 10.1007/s12672-025-03699-2 (PMC12521712; doi:10.1007/s12672-025-03699-2)
Supplement: Supplementary file 1 — Additional file 1: Supplementary Table 1 Basic information of some SNPs associated with cis-mQTL and colorectal cancer. Supplementary Table 2 Basic information of some SNPs associated with cis-eQTL and colorectal cancer. Supplementary Table 3 Basic information of some SNPs associated with cis-pQTL and colorectal cancer. Supplementary Table 4 MR results of the association between mitochondrial gene methylation and colorectal cancer. Supplementary Table 5 MR results illustrating the association between mitochondrial gene expression and colorectal cancer. Supplementary Table 6 MR results showing the association between levels of mitochondria-associated proteins and colorectal cancer. Supplementary Table 7 Detailed GO results. Supplementary Table 8 Detailed STRING results. Supplementary Table 9 Detailed genemania-network and genemania-functions. Supplementary Fig. 1 Forest plot of the association between methylation of mitochondrial genes and CRC. Supplementary Fig. 2 Forest map illustrating the association between mitochondrial gene expression and CRC. Supplementary Fig. 3 Forest map illustrating the association between levels of mitochondria-associated proteins and CRC. [file 12672_2025_3699_MOESM1_ESM.zip › 【Supplementary files】/Supplementary Table 8 Detailed STRING results.xlsx]

## Sheet: Sheet1
Gene	AverageShortestPathLength	BetweennessCentrality	ClosenessCentrality	ClusteringCoefficient	Degree	Eccentricity	IsSingleNode	NeighborhoodConnectivity	NumberOfDirectedEdges	NumberOfUndirectedEdges	PartnerOfMultiEdgedNodePairs	Radiality	selected	SelfLoops	Stress	TopologicalCoefficient
NDUFA2	1.40909	0.131085	0.709677	0.435897	13	2	FALSE	8.30769	0	13	0	0.968531	FALSE	0	216	0.377622
NDUFA4	1.54545	0.0927002	0.647059	0.439394	12	3	FALSE	8.66667	0	12	0	0.958042	FALSE	0	166	0.433333
COX15	1.5	0.0684725	0.666667	0.621212	12	3	FALSE	10.25	0	12	0	0.961538	FALSE	0	148	0.488095
PET100	1.63636	0.0554332	0.611111	0.618182	11	3	FALSE	9.72727	0	11	0	0.951049	FALSE	0	128	0.511962
COX14	1.63636	0.0372985	0.611111	0.636364	11	3	FALSE	10.0909	0	11	0	0.951049	FALSE	0	102	0.5311
COA1	1.5	0.0866431	0.666667	0.545455	11	2	FALSE	9.81818	0	11	0	0.961538	FALSE	0	174	0.446281
COA5	1.63636	0.0658247	0.611111	0.436364	11	3	FALSE	8.63636	0	11	0	0.951049	FALSE	0	104	0.497326
NDUFA11	1.54545	0.0691947	0.647059	0.509091	11	3	FALSE	8.72727	0	11	0	0.958042	FALSE	0	138	0.415584
COA3	1.72727	0.0378072	0.578947	0.644444	10	3	FALSE	9.1	0	10	0	0.944056	FALSE	0	90	0.505556
NDUFAF6	1.68182	0.18389	0.594595	0.416667	9	3	FALSE	7.77778	0	9	0	0.947552	FALSE	0	254	0.419753
ACAD9	1.68182	0.100228	0.594595	0.5	8	3	FALSE	9.5	0	8	0	0.947552	FALSE	0	146	0.46875
PET117	1.81818	0.0167721	0.55	0.785714	8	3	FALSE	9.625	0	8	0	0.937063	FALSE	0	46	0.534722
FOXRED1	1.63636	0.0178406	0.611111	0.678571	8	2	FALSE	10.875	0	8	0	0.951049	FALSE	0	56	0.494318
COX20	1.86364	0.00739631	0.536585	0.785714	8	3	FALSE	9.875	0	8	0	0.933566	FALSE	0	18	0.580882
MRPL20	1.86364	0.00808173	0.536585	0.5	5	3	FALSE	11.2	0	5	0	0.933566	FALSE	0	28	0.578947
UQCC2	2.18182	0	0.458333	1	4	4	FALSE	10.25	0	4	0	0.909091	FALSE	0	0	0.640625
TXN2	2.09091	0.00270563	0.478261	0.833333	4	3	FALSE	9.5	0	4	0	0.916084	FALSE	0	8	0.59375
PNKD	2.45455	0	0.407407	1	3	4	FALSE	9.66667	0	3	0	0.888112	FALSE	0	0	0.805556
TOMM7	2.04545	0.00131073	0.488889	0.333333	3	3	FALSE	12	0	3	0	0.91958	FALSE	0	6	0.686275
PRDX5	2.27273	0	0.44	1	3	3	FALSE	9.33333	0	3	0	0.902098	FALSE	0	0	0.717949
UCP2	1	0	1	0	1	1	FALSE	1	0	1	0	1	FALSE	0	0	0
MICU1	1	0	1	0	1	1	FALSE	1	0	1	0	1	FALSE	0	0	0
IMMP2L	2.63636	0	0.37931	0	1	4	FALSE	9	0	1	0	0.874126	FALSE	0	0	0
ACSF3	2.63636	0	0.37931	0	1	4	FALSE	8	0	1	0	0.874126	FALSE	0	0	0
MARS2	2.63636	0	0.37931	0	1	4	FALSE	9	0	1	0	0.874126	FALSE	0	0	0
SPIRE1	0	0	0	0	0	0	TRUE	0	0	0	0	Infinity	FALSE	0	0	0
GSTZ1	0	0	0	0	0	0	TRUE	0	0	0	0	Infinity	FALSE	0	0	0
MCCD1	0	0	0	0	0	0	TRUE	0	0	0	0	Infinity	FALSE	0	0	0
RBFA	0	0	0	0	0	0	TRUE	0	0	0	0	Infinity	FALSE	0	0	0
MTFP1	0	0	0	0	0	0	TRUE	0	0	0	0	Infinity	FALSE	0	0	0
TSPO	0	0	0	0	0	0	TRUE	0	0	0	0	Infinity	FALSE	0	0	0
