# Supplementary material for: Causal association between mitochondrial genes and colorectal cancer: a multi-omics Mendelian randomization study
Source: Discov Oncol. 2025 Oct 14;16:1864. doi: 10.1007/s12672-025-03699-2 (PMC12521712; doi:10.1007/s12672-025-03699-2)
Supplement: Supplementary file 1 — Additional file 1: Supplementary Table 1 Basic information of some SNPs associated with cis-mQTL and colorectal cancer. Supplementary Table 2 Basic information of some SNPs associated with cis-eQTL and colorectal cancer. Supplementary Table 3 Basic information of some SNPs associated with cis-pQTL and colorectal cancer. Supplementary Table 4 MR results of the association between mitochondrial gene methylation and colorectal cancer. Supplementary Table 5 MR results illustrating the association between mitochondrial gene expression and colorectal cancer. Supplementary Table 6 MR results showing the association between levels of mitochondria-associated proteins and colorectal cancer. Supplementary Table 7 Detailed GO results. Supplementary Table 8 Detailed STRING results. Supplementary Table 9 Detailed genemania-network and genemania-functions. Supplementary Fig. 1 Forest plot of the association between methylation of mitochondrial genes and CRC. Supplementary Fig. 2 Forest map illustrating the association between mitochondrial gene expression and CRC. Supplementary Fig. 3 Forest map illustrating the association between levels of mitochondria-associated proteins and CRC. [file 12672_2025_3699_MOESM1_ESM.zip › 【Supplementary files】/Supplementary Table 9 Detailed genemania-network and genemania-functions.xlsx]

## Sheet: Sheet1
# Organism: H. sapiens
# Application version: 3.6.0
# Database version: 13 August 2021 00:00:00
# Network generated on: 20 January 2025
# Author: GeneMANIA (genemania.org)
# Notes: Network weight reflects the data source relevance for predicting the function of interest
Entity 1	Entity 2	Weight	Network group	Network
COX14	PNKD	0.0191925	Co-expression	Mallon-McKay-2013
TXN2	MICU1	0.0171025	Co-expression	Mallon-McKay-2013
PRDX5	TXN2	0.0170409	Co-expression	Mallon-McKay-2013
IFT27	GSTZ1	0.0139835	Co-expression	Mallon-McKay-2013
ERAL1	FOXRED1	0.00589252	Co-expression	Mallon-McKay-2013
SOD1	COX14	0.0179831	Co-expression	Mallon-McKay-2013
SOD1	TXN2	0.0159643	Co-expression	Mallon-McKay-2013
MRPL1	MRPL20	0.0131048	Co-expression	Mallon-McKay-2013
SDHB	SOD1	0.0179383	Co-expression	Mallon-McKay-2013
TMEM205	PNKD	0.0254066	Co-expression	Mallon-McKay-2013
TMEM205	COX14	0.0185024	Co-expression	Mallon-McKay-2013
TMEM205	TXN2	0.014585	Co-expression	Mallon-McKay-2013
TMEM205	PRDX5	0.0195899	Co-expression	Mallon-McKay-2013
TMEM205	SOD1	0.0211918	Co-expression	Mallon-McKay-2013
TOMM22	MARS2	0.00982696	Co-expression	Mallon-McKay-2013
SURF1	MICU1	0.0222746	Co-expression	Mallon-McKay-2013
SURF1	TXN2	0.0191714	Co-expression	Mallon-McKay-2013
SURF1	TMEM205	0.0233282	Co-expression	Mallon-McKay-2013
CISD1	SDHB	0.0165392	Co-expression	Mallon-McKay-2013
MARS2	RBFA	0.00640227	Co-expression	Arijs-Rutgeerts-2009
MARS2	ACAD9	0.00710151	Co-expression	Arijs-Rutgeerts-2009
GSTZ1	COX14	0.0142549	Co-expression	Arijs-Rutgeerts-2009
PRDX5	MRPL20	0.0096109	Co-expression	Arijs-Rutgeerts-2009
PRDX5	MTFP1	0.00748832	Co-expression	Arijs-Rutgeerts-2009
PRDX3	COX14	0.0133296	Co-expression	Arijs-Rutgeerts-2009
TIMM50	MARS2	0.00726616	Co-expression	Arijs-Rutgeerts-2009
RAB28	MARS2	0.0069637	Co-expression	Arijs-Rutgeerts-2009
SOD1	HGD	0.0171101	Co-expression	Arijs-Rutgeerts-2009
MRPL1	MTFP1	0.00845287	Co-expression	Arijs-Rutgeerts-2009
TMEM205	COX14	0.012645	Co-expression	Arijs-Rutgeerts-2009
CISD1	IMMP2L	0.0101361	Co-expression	Arijs-Rutgeerts-2009
CISD1	FAH	0.00911302	Co-expression	Arijs-Rutgeerts-2009
MTFP1	ACAD9	0.00786042	Co-expression	Ramaswamy-Golub-2001
COX14	MRPL20	0.0154474	Co-expression	Ramaswamy-Golub-2001
TXN2	GSTZ1	0.00744592	Co-expression	Ramaswamy-Golub-2001
FAH	GSTZ1	0.00389374	Co-expression	Ramaswamy-Golub-2001
FOXRED1	PNKD	0.0230699	Co-expression	Roth-Zlotnik-2006
MRPL1	COX15	0.0144456	Co-expression	Roth-Zlotnik-2006
MRPL1	SOD2	0.0151261	Co-expression	Roth-Zlotnik-2006
TXN2	TSPO	0.0131569	Co-expression	Bild-Nevins-2006 B
TXNRD2	GSTZ1	0.0212712	Co-expression	Bild-Nevins-2006 B
HGD	FAH	0.0159414	Co-expression	Bild-Nevins-2006 B
TXN2	UQCC2	0.016684	Co-expression	Jiang-de Kok-2017
TXNRD2	FOXRED1	0.0109138	Co-expression	Jiang-de Kok-2017
HGD	FAH	0.00341891	Co-expression	Jiang-de Kok-2017
SOD1	PRDX5	0.0129018	Co-expression	Jiang-de Kok-2017
MRPL1	RAB28	0.0182233	Co-expression	Jiang-de Kok-2017
TMEM205	PRDX5	0.012095	Co-expression	Jiang-de Kok-2017
TOMM22	TIMM50	0.017443	Co-expression	Jiang-de Kok-2017
SURF1	FOXRED1	0.00444657	Co-expression	Jiang-de Kok-2017
SURF1	ACAD9	0.00502144	Co-expression	Jiang-de Kok-2017
SURF1	GSTZ1	0.0077355	Co-expression	Jiang-de Kok-2017
MRPL20	UQCC2	0.0135638	Co-localization	Johnson-Shoemaker-2003
COX14	MRPL20	0.00912294	Co-localization	Johnson-Shoemaker-2003
TXNRD2	GSTZ1	0.0192144	Co-localization	Johnson-Shoemaker-2003
TXNRD2	FAH	0.0210856	Co-localization	Johnson-Shoemaker-2003
SOD1	GSTZ1	0.0110202	Co-localization	Johnson-Shoemaker-2003
BAK1	TSPO	0.017737	Co-localization	Johnson-Shoemaker-2003
TOMM22	RBFA	0.00887117	Co-localization	Johnson-Shoemaker-2003
TOMM22	UQCC2	0.0104621	Co-localization	Johnson-Shoemaker-2003
SURF1	PRDX5	0.0157623	Co-localization	Johnson-Shoemaker-2003
PNKD	IMMP2L	0.000500121	Genetic Interactions	Lin-Smith-2010
SPIRE1	IMMP2L	0.000515456	Genetic Interactions	Lin-Smith-2010
SPIRE1	PNKD	0.000521443	Genetic Interactions	Lin-Smith-2010
ACAD9	IMMP2L	0.000620619	Genetic Interactions	Lin-Smith-2010
ACAD9	PNKD	0.000627828	Genetic Interactions	Lin-Smith-2010
COX15	SPIRE1	0.000762209	Genetic Interactions	Lin-Smith-2010
COX14	ACAD9	0.00185351	Genetic Interactions	Lin-Smith-2010
TSPO	SPIRE1	0.001035	Genetic Interactions	Lin-Smith-2010
TSPO	MARS2	0.00424894	Genetic Interactions	Lin-Smith-2010
TXN2	SPIRE1	0.00102347	Genetic Interactions	Lin-Smith-2010
COX10	IMMP2L	0.000542388	Genetic Interactions	Lin-Smith-2010
COX10	MTFP1	0.00127598	Genetic Interactions	Lin-Smith-2010
FAH	COX15	0.00132063	Genetic Interactions	Lin-Smith-2010
TXNRD2	SPIRE1	0.000696861	Genetic Interactions	Lin-Smith-2010
TXNRD2	ACAD9	0.000839033	Genetic Interactions	Lin-Smith-2010
TXNRD2	GSTZ1	0.00158978	Genetic Interactions	Lin-Smith-2010
HGD	PNKD	0.00109213	Genetic Interactions	Lin-Smith-2010
HGD	TSPO	0.00216775	Genetic Interactions	Lin-Smith-2010
HGD	FAH	0.0019503	Genetic Interactions	Lin-Smith-2010
PRDX3	PNKD	0.000837713	Genetic Interactions	Lin-Smith-2010
PRDX3	UQCC2	0.00349539	Genetic Interactions	Lin-Smith-2010
PRDX3	FAH	0.00149596	Genetic Interactions	Lin-Smith-2010
GOLIM4	UQCC2	0.00360403	Genetic Interactions	Lin-Smith-2010
RAB28	COX14	0.00186397	Genetic Interactions	Lin-Smith-2010
RAB28	GSTZ1	0.00148454	Genetic Interactions	Lin-Smith-2010
SOD1	IMMP2L	0.000562223	Genetic Interactions	Lin-Smith-2010
SOD1	PNKD	0.000568753	Genetic Interactions	Lin-Smith-2010
SOD1	COX10	0.000616821	Genetic Interactions	Lin-Smith-2010
SOD1	PRDX3	0.000941735	Genetic Interactions	Lin-Smith-2010
BAK1	MTFP1	0.00332773	Genetic Interactions	Lin-Smith-2010
CISD1	GSTZ1	0.00285752	Genetic Interactions	Lin-Smith-2010
TOMM7	COX15	0.0779173	Physical Interactions	Havugimana-Emili-2012
GOLIM4	TXN2	0.37403	Physical Interactions	Havugimana-Emili-2012
IFT27	PRDX5	0.361106	Physical Interactions	Havugimana-Emili-2012
TIMM50	ACAD9	0.109645	Physical Interactions	Havugimana-Emili-2012
TIMM50	TOMM7	0.0612728	Physical Interactions	Havugimana-Emili-2012
ERAL1	ACAD9	0.188622	Physical Interactions	Havugimana-Emili-2012
SOD1	PRDX5	0.0427815	Physical Interactions	Havugimana-Emili-2012
SOD1	SOD2	0.104266	Physical Interactions	Havugimana-Emili-2012
BAK1	TOMM7	0.186365	Physical Interactions	Havugimana-Emili-2012
MRPL1	ACAD9	0.124003	Physical Interactions	Havugimana-Emili-2012
SDHB	MRPL20	0.152237	Physical Interactions	Havugimana-Emili-2012
SDHB	TOMM7	0.0292035	Physical Interactions	Havugimana-Emili-2012
SDHB	TIMM50	0.0349992	Physical Interactions	Havugimana-Emili-2012
TOMM22	TOMM7	0.0556707	Physical Interactions	Havugimana-Emili-2012
TOMM22	TXN2	0.0719515	Physical Interactions	Havugimana-Emili-2012
SURF1	COX15	0.0853847	Physical Interactions	Havugimana-Emili-2012
CISD1	TOMM7	0.126034	Physical Interactions	Havugimana-Emili-2012
PRDX5	TXN2	0.204643	Physical Interactions	Vastrik-Stein-2007
COX10	COX15	0.707107	Physical Interactions	Vastrik-Stein-2007
FAH	GSTZ1	0.72163	Physical Interactions	Vastrik-Stein-2007
TXNRD2	TXN2	0.306909	Physical Interactions	Vastrik-Stein-2007
TXNRD2	PRDX5	0.259134	Physical Interactions	Vastrik-Stein-2007
HGD	GSTZ1	0.406834	Physical Interactions	Vastrik-Stein-2007
SOD2	TXN2	0.220806	Physical Interactions	Vastrik-Stein-2007
SOD2	PRDX5	0.186434	Physical Interactions	Vastrik-Stein-2007
PRDX3	TXN2	0.297849	Physical Interactions	Vastrik-Stein-2007
PRDX3	TXNRD2	0.377159	Physical Interactions	Vastrik-Stein-2007
PRDX3	SOD2	0.271347	Physical Interactions	Vastrik-Stein-2007
TIMM50	TOMM7	0.0377051	Physical Interactions	Vastrik-Stein-2007
SOD1	PRDX5	0.109627	Physical Interactions	Vastrik-Stein-2007
TOMM22	TOMM7	0.0260055	Physical Interactions	Vastrik-Stein-2007
TOMM22	TIMM50	0.0377051	Physical Interactions	Vastrik-Stein-2007
PRDX5	TXN2	0.204643	Physical Interactions	IREF-reactome
COX10	COX15	0.707107	Physical Interactions	IREF-reactome
FAH	GSTZ1	0.72163	Physical Interactions	IREF-reactome
TXNRD2	TXN2	0.306909	Physical Interactions	IREF-reactome
TXNRD2	PRDX5	0.259134	Physical Interactions	IREF-reactome
HGD	GSTZ1	0.406834	Physical Interactions	IREF-reactome
SOD2	TXN2	0.220806	Physical Interactions	IREF-reactome
SOD2	PRDX5	0.186434	Physical Interactions	IREF-reactome
PRDX3	TXN2	0.297849	Physical Interactions	IREF-reactome
PRDX3	TXNRD2	0.377159	Physical Interactions	IREF-reactome
PRDX3	SOD2	0.271347	Physical Interactions	IREF-reactome
TIMM50	TOMM7	0.0377051	Physical Interactions	IREF-reactome
SOD1	PRDX5	0.109627	Physical Interactions	IREF-reactome
TOMM22	TOMM7	0.0260055	Physical Interactions	IREF-reactome
TOMM22	TIMM50	0.0377051	Physical Interactions	IREF-reactome
PRDX5	TXN2	0.0195126	Physical Interactions	Moutaoufik-Babu-2019
SOD2	PRDX5	0.0196706	Physical Interactions	Moutaoufik-Babu-2019
TMEM205	TXN2	0.0761928	Physical Interactions	Moutaoufik-Babu-2019
TMEM205	PRDX5	0.0542239	Physical Interactions	Moutaoufik-Babu-2019
TXN2	UQCC2	0.0351595	Physical Interactions	IREF-huri
RAB28	ACSF3	0.638512	Physical Interactions	IREF-huri
BBS4	SPIRE1	0.639917	Physical Interactions	IREF-huri
TXN2	UQCC2	0.0320614	Physical Interactions	Luck-Calderwood-2020
RAB28	ACSF3	0.640149	Physical Interactions	Luck-Calderwood-2020
BBS4	SPIRE1	0.644141	Physical Interactions	Luck-Calderwood-2020
TXN2	UQCC2	0.0263287	Physical Interactions	IREF-intact
RAB28	ACSF3	0.160093	Physical Interactions	IREF-intact
BBS4	SPIRE1	0.099928	Physical Interactions	IREF-intact
SOD1	PRDX5	0.104466	Physical Interactions	IREF-intact
TOMM22	TOMM7	0.357801	Physical Interactions	IREF-intact
PRDX5	TXN2	0.0196964	Shared protein domains	INTERPRO
TXNRD2	FOXRED1	0.0112779	Shared protein domains	INTERPRO
PRDX3	TXN2	0.0164302	Shared protein domains	INTERPRO
PRDX3	PRDX5	0.019901	Shared protein domains	INTERPRO
RAB28	IFT27	0.00527771	Shared protein domains	INTERPRO
Function	FDR	Genes in network	Genes in genome
antioxidant activity	6.15854e-05	6	62
cytochrome complex assembly	9.25738e-05	5	35
mitochondrial transport	0.000197628	8	241
mitochondrial protein complex	0.000236559	8	256
mitochondrial inner membrane	0.000449619	7	189
erythrose 4-phosphate/phosphoenolpyruvate family amino acid catabolic process	0.0025373	3	11
outer membrane	0.0025373	6	161
L-phenylalanine metabolic process	0.0025373	3	11
organelle outer membrane	0.0025373	6	161
mitochondrial respiratory chain complex assembly	0.0025373	5	95
mitochondrial outer membrane	0.0025373	4	41
erythrose 4-phosphate/phosphoenolpyruvate family amino acid metabolic process	0.0025373	3	11
response to reactive oxygen species	0.00676384	5	118
establishment of protein localization to mitochondrion	0.00971592	5	129
protein localization to mitochondrion	0.0101447	5	132
inner mitochondrial membrane protein complex	0.0111148	5	138
porphyrin-containing compound biosynthetic process	0.0111148	3	20
tetrapyrrole biosynthetic process	0.0135153	3	22
cellular response to chemical stress	0.0135153	6	253
protein targeting to mitochondrion	0.0197338	4	78
heme metabolic process	0.0197338	3	26
aromatic amino acid family catabolic process	0.0236659	3	28
peroxidase activity	0.0252124	3	29
porphyrin-containing compound metabolic process	0.0296372	3	31
respirasome	0.0311258	4	92
aromatic amino acid family metabolic process	0.0396044	3	35
hydrogen peroxide metabolic process	0.0529459	3	39
cellular amino acid catabolic process	0.0599471	4	112
pigment biosynthetic process	0.0709221	3	44
mitochondrial translation	0.0779477	4	122
oxidoreductase activity, acting on peroxide as acceptor	0.0808787	3	47
response to oxidative stress	0.0967111	5	248
carboxylic acid catabolic process	0.0991859	5	251
organic acid catabolic process	0.0998928	5	253
